# Supplementary material for: Investigation of floristic similarities between Taiwan and terrestrial ecoregions in Asia using GBIF data
Source: Bot Stud. 2017 Mar 27;58:15. doi: 10.1186/s40529-017-0171-0 (PMC5432910; doi:10.1186/s40529-017-0171-0)
Supplement: Supplementary file 1 — Additional file 1: Appendix S1. Presence-absence data of angiopserms examined in this study. [file 40529_2017_171_MOESM1_ESM.xls]

## Sheet: SpList
Appendix S1 The data matrix shows angiosperm species of Taiwan in ecoregions of East Asia and geographical locatlities of Taiwan (GLTs). The binary codes (1 and 0) represent presence and absence of angiosperms of Taiwan. The data matrix consists of 200 family, 1247 genera and 3,275 angiosperm species. The angiosperm species are listed in alphabetical order of species. The number and location of 2…
Distribution Type	Scienfific name	Family	Life Form 1	Life Form 2	deciduous or evergreen	ERG-01	ERG-02	ERG-03	ERG-04	ERG-05	ERG-06	ERG-07	ERG-08	ERG-09	ERG-10	ERG-11	ERG-12	ERG-13	ERG-14	ERG-15	ERG-16	ERG-17	ERG-18	ERG-19	ERG-20	ERG-21	ERG-22	ERG-23	ERG-24	ERG-25	ERG-26	ERG-27	ERG-28	ERG-29	ERG-30	ERG-31	ERG-32	ERG-33	ERG-34	1. NE-500	2. NW-500	3. ME-500	4. MW-500	5. SE-500	6. SW-500	7. ST-500	8.NE-1500	9.NW-1500	10.ME-1500
D-VIII	Abelia chinensis	Linnaeaceae	angiosperm, shrub	terrestrial	deciduous	0	0	0	0	0	0	0	1	0	0	0	0	0	1	0	0	1	0	0	1	0	0	0	0	0	1	0	0	0	0	0	0	0	0	0	0	1	0	0	0	0	1	1	1
C-I	Abelmoschus moschatus	Malvaceae	angiosperm, herb	terrestrial	herb	0	0	0	0	0	0	0	0	0	0	0	0	1	1	0	0	1	1	1	1	1	0	0	0	0	1	1	0	0	1	0	0	1	1	1	1	1	1	1	1	1	1	0	1
C-I	Abrus precatorius	Fabaceae	angiosperm, liana	terrestrial	herb	0	0	0	0	0	0	0	0	0	0	0	0	0	0	0	0	1	1	0	1	1	1	0	0	0	1	1	1	1	0	1	0	1	1	1	1	0	1	1	1	1	0	0	1
D-V	Abutilon indicum	Malvaceae	angiosperm, shrub	terrestrial	herb	0	0	0	0	0	0	0	1	0	0	0	0	0	1	0	0	1	1	1	1	0	1	0	0	0	1	1	1	0	1	0	1	1	1	1	1	0	1	1	1	1	1	1	0
C-I	Acacia caesia	Fabaceae	angiosperm, liana	terrestrial	evergreen	0	0	0	0	0	0	0	0	0	0	0	0	0	0	0	0	1	0	0	1	0	1	0	1	0	1	1	1	1	0	0	0	0	0	0	0	0	1	0	1	0	0	0	0
F-VI	Acacia confusa	Fabaceae	angiosperm, tree	terrestrial	evergreen	0	0	0	0	0	0	0	1	0	0	0	0	0	0	0	0	1	1	0	1	0	0	0	0	0	0	0	0	0	0	0	0	0	0	1	1	1	1	1	1	1	1	1	0
C-I	Acacia farnesiana	Fabaceae	angiosperm, tree	terrestrial	evergreen	0	0	0	0	0	0	0	0	0	0	0	0	0	0	0	0	1	1	1	1	1	1	0	0	0	1	1	0	1	0	0	1	0	1	0	1	0	1	0	1	1	1	0	0
G-I	Acalypha angatensis	Euphorbiaceae	angiosperm, shrub	terrestrial	herb	0	0	0	0	0	0	0	1	0	0	0	0	0	0	0	0	0	0	0	0	0	0	0	0	0	0	0	0	1	0	0	0	0	0	1	1	0	1	1	1	1	1	0	0
F-VI	Acalypha australis	Euphorbiaceae	angiosperm, herb	terrestrial	herb	0	0	0	0	0	0	1	1	1	0	1	1	1	1	0	0	1	1	0	1	1	0	0	0	0	0	0	0	0	0	0	0	0	0	1	1	1	1	1	1	1	1	1	0
C-III	Acalypha brachystachya	Euphorbiaceae	angiosperm, herb	terrestrial	herb	0	0	0	0	0	0	0	0	0	0	0	0	1	1	0	0	1	0	0	1	0	0	0	0	0	1	1	0	0	0	0	0	0	0	0	1	0	0	0	0	0	0	0	0
B-II	Acalypha cardiophylla	Euphorbiaceae	angiosperm, shrub	terrestrial	herb	0	0	0	0	0	0	0	0	0	0	0	0	0	0	0	0	0	0	0	0	0	0	0	0	0	0	0	0	1	1	0	0	0	0	0	0	0	0	1	0	1	0	0	0
B-II	Acalypha caturus	Euphorbiaceae	angiosperm, tree	terrestrial	evergreen	0	0	0	0	0	0	0	0	0	0	0	0	0	0	0	0	0	0	0	0	0	0	0	0	0	0	0	0	1	1	0	0	1	1	0	0	0	0	0	0	1	0	0	0
C-I	Acalypha indica	Euphorbiaceae	angiosperm, herb	terrestrial	herb	0	0	0	0	0	0	0	0	0	0	0	0	0	0	0	0	0	0	0	1	1	0	0	0	1	0	1	0	0	0	0	1	1	1	1	1	0	1	1	1	1	0	0	0
H	Acalypha longi-acuminata	Euphorbiaceae	angiosperm, shrub	terrestrial	herb	0	0	0	0	0	0	0	0	0	0	0	0	0	0	0	0	0	0	0	0	0	0	0	0	0	0	0	0	0	0	0	0	0	0	0	0	0	0	1	0	0	0	0	0
H	Acalypha polystachya	Euphorbiaceae	angiosperm, herb	terrestrial	herb	0	0	0	0	0	0	0	0	0	0	0	0	0	0	0	0	0	0	0	0	0	0	0	0	0	0	0	0	0	0	0	0	0	0	0	0	0	0	1	1	1	0	0	0
H	Acalypha suirenbiensis	Euphorbiaceae	angiosperm, tree	terrestrial	evergreen	0	0	0	0	0	0	0	0	0	0	0	0	0	0	0	0	0	0	0	0	0	0	0	0	0	0	0	0	0	0	0	0	0	0	0	0	1	0	1	0	1	0	0	1
C-III	Acampe rigida	Orchidaceae	monocot, herb	epiphyte	herb	0	0	0	0	0	0	0	0	0	0	0	0	0	0	0	0	1	1	1	1	1	0	0	0	0	1	1	0	0	0	0	0	0	0	1	0	0	0	0	0	0	0	0	0
C-III	Acanthephippium striatum	Orchidaceae	monocot, herb	terrestrial	herb	0	0	0	0	0	0	0	0	0	0	0	0	0	0	0	0	1	0	0	1	1	0	0	0	0	1	1	0	0	0	0	0	0	0	1	1	0	0	1	0	0	1	0	1
C-III	Acanthephippium sylhetense	Orchidaceae	monocot, herb	terrestrial	herb	0	0	0	0	0	0	0	0	0	0	0	0	0	0	0	0	0	0	0	1	1	0	0	0	0	1	1	0	0	0	0	0	0	0	0	0	0	1	0	0	1	1	0	0
H	Acer albopurpurascens	Sapindaceae	angiosperm, tree	terrestrial	evergreen	0	0	0	0	0	0	0	0	0	0	0	0	0	0	0	0	0	0	0	0	0	0	0	0	0	0	0	0	0	0	0	0	0	0	1	1	1	1	1	1	1	1	1	1
F-VII	Acer buergerianum	Sapindaceae	angiosperm, tree	terrestrial	deciduous	0	0	0	0	0	0	1	1	0	1	0	1	1	1	0	0	1	0	0	0	0	0	0	0	0	0	0	0	0	0	0	0	0	0	1	0	0	1	0	1	1	1	0	0
H	Acer kawakamii	Sapindaceae	angiosperm, tree	terrestrial	deciduous	0	0	0	0	0	0	0	0	0	0	0	0	0	0	0	0	0	0	0	0	0	0	0	0	0	0	0	0	0	0	0	0	0	0	1	1	0	0	1	1	0	1	1	1
H	Acer morrisonense	Sapindaceae	angiosperm, tree	terrestrial	deciduous	0	0	0	0	0	0	0	0	0	0	0	0	0	0	0	0	0	0	0	0	0	0	0	0	0	0	0	0	0	0	0	0	0	0	0	1	0	0	0	0	0	1	1	1
F-VI	Acer palmatum	Sapindaceae	angiosperm, tree	terrestrial	deciduous	0	0	0	0	1	0	1	1	1	1	1	1	0	1	0	0	1	0	0	1	0	0	0	0	0	0	0	0	0	0	0	0	0	0	1	0	0	0	0	0	0	1	1	0
H	Acer serrulatum	Sapindaceae	angiosperm, tree	terrestrial	deciduous	0	0	0	0	0	0	0	0	0	0	0	0	0	0	0	0	0	0	0	0	0	0	0	0	0	0	0	0	0	0	0	0	0	0	1	1	1	1	1	1	1	1	1	1
D-V	Achyranthes aspera	Amaranthaceae	angiosperm, herb	terrestrial	herb	0	0	0	0	0	0	1	1	0	0	0	0	0	1	0	0	1	1	1	1	1	1	0	0	0	1	1	0	0	0	0	1	1	1	1	1	1	1	1	1	1	1	1	1
D-V	Achyranthes bidentata	Amaranthaceae	angiosperm, herb	terrestrial	herb	0	0	0	0	0	0	1	1	1	0	0	0	0	1	0	0	1	1	1	1	1	1	0	0	0	1	1	0	0	1	1	0	1	1	1	1	0	1	1	1	1	1	1	1
D-VIII	Achyranthes longifolia	Amaranthaceae	angiosperm, herb	terrestrial	herb	0	0	0	0	0	0	0	1	0	0	0	0	0	1	0	0	1	0	0	1	0	0	0	0	0	1	0	0	0	0	0	0	0	0	1	1	0	0	0	1	0	1	1	1
E-II	Acmella oleracea	Asteraceae	angiosperm, herb	terrestrial	herb	0	0	0	0	0	0	0	0	0	0	0	0	0	0	0	0	0	0	0	0	1	0	0	0	0	0	0	0	0	0	0	0	0	0	1	0	0	0	0	0	0	0	0	0
C-I	Acmella paniculata	Asteraceae	angiosperm, herb	terrestrial	herb	0	0	0	0	0	0	0	0	0	0	0	0	0	0	0	0	1	1	1	1	1	0	0	0	1	1	0	0	0	0	0	0	0	1	0	0	0	1	0	1	0	0	0	0
H	Aconitum fukutomei	Ranunculaceae	angiosperm, herb	terrestrial	herb	0	0	0	0	0	0	0	0	0	0	0	0	0	0	0	0	0	0	0	0	0	0	0	0	0	0	0	0	0	0	0	0	0	0	1	0	0	0	0	0	0	1	0	0
D-I	Acorus gramineus	Acoraceae	monocot, herb	terrestrial	herb	0	0	0	0	0	0	1	1	1	0	0	1	0	1	1	0	1	1	1	1	0	0	0	0	0	1	1	0	0	1	0	0	0	0	1	1	1	1	0	1	0	1	1	1
C-III	Acrocephalus indicus	Lamiaceae	angiosperm, herb	terrestrial	herb	0	0	0	0	0	0	0	0	0	0	0	0	0	0	0	0	1	0	0	1	1	1	0	0	0	1	0	0	0	0	0	0	0	0	1	0	0	0	0	0	0	0	0	0
C-I	Acronychia pedunculata	Rutaceae	angiosperm, tree	terrestrial	evergreen	0	0	0	0	0	0	0	0	0	0	0	0	0	0	0	0	1	1	1	1	0	0	0	0	0	1	1	1	0	1	0	1	0	0	1	1	0	1	0	0	0	1	0	0
F-III	Actinidia arguta	Actinidiaceae	angiosperm, liana	terrestrial	herb	0	0	0	1	1	0	1	1	1	1	1	1	1	1	0	0	1	0	0	1	0	0	0	0	0	0	0	0	0	0	0	0	0	0	0	0	0	0	0	0	0	1	1	0
C-II	Actinidia callosa	Actinidiaceae	angiosperm, liana	terrestrial	herb	0	0	0	0	0	0	0	0	0	0	0	0	1	1	0	0	1	0	0	1	0	0	0	0	0	0	0	0	0	0	1	0	0	0	1	1	0	1	1	1	0	1	1	1
F-II	Actinidia chinensis	Actinidiaceae	angiosperm, liana	terrestrial	herb	0	0	0	1	0	0	1	1	0	0	0	0	1	1	1	0	1	0	0	0	0	0	0	0	0	0	0	0	0	0	0	0	0	0	0	1	0	0	0	0	0	0	1	1
C-I	Actinidia latifolia	Actinidiaceae	angiosperm, liana	terrestrial	herb	0	0	0	0	0	0	0	0	0	0	0	0	0	1	0	0	1	1	1	1	0	0	0	0	0	1	1	1	0	1	0	0	0	0	0	0	0	0	1	0	0	1	1	0
C-III	Actinidia rubricaulis	Actinidiaceae	angiosperm, liana	terrestrial	herb	0	0	0	0	0	0	0	0	0	0	0	0	0	1	0	0	1	0	0	1	0	0	0	0	0	1	0	0	0	0	0	0	0	0	1	0	1	0	0	0	0	1	1	1
F-V	Actinidia tetramera	Actinidiaceae	angiosperm, liana	terrestrial	deciduous	0	0	0	0	0	0	0	0	0	0	0	0	1	1	1	0	1	0	0	0	0	0	0	0	0	0	0	0	0	0	0	0	0	0	0	0	0	0	0	0	0	0	0	0
D-IV	Actinostemma tenerum	Cucurbitaceae	angiosperm, vine	terrestrial	herb	0	0	0	1	0	0	1	1	1	0	0	0	1	1	0	0	1	0	0	1	0	1	0	0	0	0	0	0	0	0	0	0	0	0	0	0	0	1	0	1	0	0	0	0
E-II	Adenophora morrisonensis	Campanulaceae	angiosperm, herb	terrestrial	herb	0	0	0	0	0	0	0	0	0	0	0	0	0	0	0	0	1	0	0	0	0	0	0	0	0	0	0	0	0	0	0	0	0	0	0	0	1	1	0	0	0	1	0	1
F-III	Adenophora triphylla	Campanulaceae	angiosperm, herb	terrestrial	herb	0	0	0	1	1	1	1	1	1	1	1	1	0	1	0	0	1	0	0	1	0	0	0	0	0	0	0	0	0	0	0	0	0	0	0	1	0	0	0	0	0	1	0	0
D-V	Adenostemma brasilianum	Asteraceae	angiosperm, herb	terrestrial	herb	0	0	0	0	0	0	0	1	1	1	0	1	0	1	0	0	1	0	1	1	1	0	0	0	0	1	1	0	0	1	0	0	0	1	1	1	1	1	0	1	1	1	1	1
E-II	Adinandra formosana	Theaceae	angiosperm, tree	terrestrial	evergreen	0	0	0	0	0	0	0	0	0	0	0	0	0	0	0	0	1	0	0	0	0	0	0	0	0	0	0	0	0	0	0	0	0	0	1	1	0	1	1	1	1	1	1	1
H	Adinandra lasiostyla	Theaceae	angiosperm, tree	terrestrial	evergreen	0	0	0	0	0	0	0	0	0	0	0	0	0	0	0	0	0	0	0	0	0	0	0	0	0	0	0	0	0	0	0	0	0	0	0	0	0	1	1	0	0	0	0	0
D-V	Aeginetia indica	Orobanchaceae	angiosperm, herb	parasite	herb	0	0	0	0	0	0	0	1	1	0	0	1	0	1	0	0	1	1	1	1	1	0	0	0	0	1	1	0	1	1	0	0	0	1	1	1	0	1	1	1	1	1	1	1
C-III	Aerva sanguinolenta	Amaranthaceae	angiosperm, herb	terrestrial	herb	0	0	0	0	0	0	0	0	0	0	0	0	0	0	0	0	1	0	1	1	1	0	0	0	0	1	1	0	0	0	0	0	0	0	0	0	0	0	1	1	1	0	0	0
C-III	Aeschynanthus acuminatus	Gesneriaceae	angiosperm, liana	terrestrial	herb	0	0	0	0	0	0	0	0	0	0	0	0	0	0	0	0	1	0	0	1	1	0	0	1	1	1	1	0	0	0	0	0	0	0	1	1	1	1	1	1	1	1	1	0
B-I	Aeschynomene americana	Fabaceae	angiosperm, herb	terrestrial	herb	0	0	0	0	0	0	0	0	0	0	0	0	0	0	0	0	0	1	1	0	0	1	0	0	0	1	1	1	0	0	1	1	1	1	0	0	1	1	1	1	1	0	0	0
D-V	Aeschynomene indica	Fabaceae	angiosperm, herb	terrestrial	herb	0	0	0	0	0	0	1	1	1	0	1	1	0	1	0	0	1	1	1	1	1	1	0	0	0	1	1	0	0	1	0	0	0	1	1	1	1	1	0	1	1	1	0	0
F-III	Agastache rugosa	Lamiaceae	angiosperm, herb	terrestrial	herb	0	0	0	1	1	0	1	1	0	0	1	1	1	1	0	0	1	0	0	1	0	0	0	0	0	0	0	0	0	0	0	0	0	0	1	0	0	0	0	0	1	0	1	0
E-II	Agave americana	Asparagaceae	monocot, herb	terrestrial	herb	0	0	0	0	0	0	0	0	0	0	0	1	0	0	0	0	1	0	0	0	0	0	0	0	0	0	0	0	0	0	0	0	0	0	1	0	0	0	0	0	0	0	0	0
E-I	Agave sisalana	Asparagaceae	monocot, herb	terrestrial	herb	0	0	0	0	0	0	0	0	0	0	0	0	0	0	0	0	1	1	0	0	0	0	0	0	0	0	0	0	0	0	0	0	0	0	0	0	0	0	1	0	1	0	0	0
C-II	Ageratina adenophora	Asteraceae	angiosperm, herb	terrestrial	herb	0	0	0	0	0	0	0	0	0	0	0	0	0	1	0	0	0	0	0	1	1	0	0	0	0	0	0	0	1	0	0	0	0	0	0	0	0	0	0	0	0	0	0	0
D-V	Ageratum conyzoides	Asteraceae	angiosperm, herb	terrestrial	herb	0	0	0	0	0	0	0	1	0	0	0	1	0	1	0	0	1	1	1	1	1	1	0	1	0	1	1	1	1	1	0	0	1	1	1	1	1	1	1	1	1	1	1	0
C-I	Ageratum houstonianum	Asteraceae	angiosperm, herb	terrestrial	herb	0	0	0	0	0	0	0	0	0	0	0	0	0	1	0	0	1	0	0	1	1	0	0	0	0	1	0	1	0	0	0	0	0	1	1	1	1	1	1	1	1	1	1	1
B-III	Aglaia chittagonga	Meliaceae	angiosperm, tree	terrestrial	evergreen	0	0	0	0	0	0	0	0	0	0	0	0	0	0	0	0	0	0	0	0	0	0	0	0	1	0	0	0	0	0	0	0	0	0	0	0	0	0	0	0	0	0	0	0
H	Aglaia elliptifolia	Meliaceae	angiosperm, tree	terrestrial	evergreen	0	0	0	0	0	0	0	0	0	0	0	0	0	0	0	0	0	0	0	0	0	0	0	0	0	0	0	0	0	0	0	0	0	0	0	0	0	1	1	0	1	0	0	0
H	Aglaia formosana	Meliaceae	angiosperm, tree	terrestrial	evergreen	0	0	0	0	0	0	0	0	0	0	0	0	0	0	0	0	0	0	0	0	0	0	0	0	0	0	0	0	0	0	0	0	0	0	0	0	0	0	1	1	1	0	0	0
D-III	Agrimonia pilosa	Rosaceae	angiosperm, herb	terrestrial	herb	1	0	1	1	1	0	1	1	1	1	1	1	1	1	1	0	1	1	0	1	1	0	0	0	0	1	0	0	0	0	0	0	0	0	1	1	0	0	0	0	0	1	1	1
D-II	Agrostis clavata	Poaceae	monocot, herb	terrestrial	herb	0	1	1	0	1	1	1	1	1	0	1	1	0	1	0	0	1	0	0	1	0	0	0	0	0	0	0	0	0	0	0	0	0	1	1	1	0	0	0	0	0	1	0	0
G-I	Agrostis dimorpholemma	Poaceae	monocot, herb	terrestrial	herb	0	0	0	0	0	0	0	1	0	0	0	0	0	0	0	0	0	0	0	0	0	0	0	0	0	0	0	0	0	0	0	0	0	0	0	0	0	0	0	0	0	0	0	0
C-II	Agrostis infirma	Poaceae	monocot, herb	terrestrial	herb	0	0	0	0	0	0	0	0	0	0	0	0	0	1	0	0	1	0	0	1	0	0	0	0	0	0	0	0	1	1	1	0	0	1	1	1	0	0	1	0	0	1	1	1
H	Agrostophyllum inocephalum	Orchidaceae	monocot, herb	epiphyte	herb	0	0	0	0	0	0	0	0	0	0	0	0	0	0	0	0	0	0	0	0	0	0	0	0	0	0	0	0	0	0	0	0	0	0	0	0	0	0	1	0	0	0	0	0
C-III	Aidia canthioides	Rubiaceae	angiosperm, tree	terrestrial	evergreen	0	0	0	0	0	0	0	0	0	0	0	0	0	1	0	0	1	1	1	0	0	0	0	0	0	0	1	0	0	0	0	0	0	0	1	0	0	0	0	0	1	1	0	0
D-V	Aidia cochinchinensis	Rubiaceae	angiosperm, tree	terrestrial	evergreen	0	0	0	0	0	0	0	0	1	1	0	0	0	1	0	0	1	1	1	1	0	0	0	0	0	1	1	0	0	1	0	0	0	1	1	1	1	1	1	0	1	1	1	1
D-IV	Ailanthus altissima	Simaroubaceae	angiosperm, tree	terrestrial	deciduous	0	0	0	0	0	0	1	1	1	0	0	1	1	1	1	0	1	0	0	1	1	1	0	0	0	0	0	0	0	0	0	0	0	0	0	0	0	0	0	0	0	0	1	0
C-III	Ainsliaea fragrans	Asteraceae	angiosperm, herb	terrestrial	herb	0	0	0	0	0	0	0	0	0	0	0	0	0	1	0	0	1	1	0	1	0	0	0	0	0	1	0	0	0	0	0	0	0	0	1	0	1	0	0	0	1	1	1	1
C-III	Ainsliaea latifolia	Asteraceae	angiosperm, herb	terrestrial	herb	0	0	0	0	0	0	0	0	0	0	0	0	0	1	0	0	1	0	0	1	1	0	0	0	0	1	1	0	0	0	0	0	0	0	0	0	0	1	1	0	0	1	1	1
E-I	Ainsliaea macroclinidioides	Asteraceae	angiosperm, herb	terrestrial	herb	0	0	0	0	0	0	0	0	0	0	0	0	0	1	0	0	1	0	0	0	0	0	0	0	0	0	0	0	0	0	0	0	0	0	1	1	1	1	1	0	1	1	1	1
F-VI	Ajuga decumbens	Lamiaceae	angiosperm, herb	terrestrial	herb	0	0	0	0	0	0	1	1	1	0	0	1	1	1	0	0	1	1	0	1	0	0	0	0	0	0	0	0	0	0	0	0	0	0	1	0	0	0	0	0	0	0	0	0
H	Ajuga dictyocarpa	Lamiaceae	angiosperm, herb	terrestrial	herb	0	0	0	0	0	0	0	0	0	0	0	0	0	0	0	0	0	0	0	0	0	0	0	0	0	0	0	0	0	0	0	0	0	0	1	0	0	0	0	0	0	0	0	0
F-VI	Ajuga nipponensis	Lamiaceae	angiosperm, herb	terrestrial	herb	0	0	0	0	0	0	1	1	0	0	0	0	0	1	0	0	1	0	0	1	0	0	0	0	0	0	0	0	0	0	0	0	0	0	1	1	0	0	0	0	1	1	0	1
H	Ajuga pygmaea	Lamiaceae	angiosperm, herb	terrestrial	herb	0	0	0	0	0	0	0	0	0	0	0	0	0	0	0	0	0	0	0	0	0	0	0	0	0	0	0	0	0	0	0	0	0	0	1	0	0	0	0	0	0	1	0	0
H	Ajuga taiwanensis	Lamiaceae	angiosperm, herb	terrestrial	herb	0	0	0	0	0	0	0	0	0	0	0	0	0	0	0	0	0	0	0	0	0	0	0	0	0	0	0	0	0	0	0	0	0	0	1	1	0	1	0	1	1	1	1	1
H	Akebia longeracemosa	Lardizabalaceae	angiosperm, liana	terrestrial	evergreen	0	0	0	0	0	0	0	0	0	0	0	0	0	0	0	0	0	0	0	0	0	0	0	0	0	0	0	0	0	0	0	0	0	0	1	1	0	1	0	0	0	1	1	1
F-VI	Akebia trifoliata	Lardizabalaceae	angiosperm, liana	terrestrial	evergreen	0	0	0	0	0	0	1	1	1	0	0	0	1	1	0	0	1	0	0	1	0	0	0	0	0	0	0	0	0	0	0	0	0	0	1	0	0	0	0	0	0	1	0	1
C-I	Alangium chinense	Alangiaceae	angiosperm, tree	terrestrial	deciduous	0	0	0	0	0	0	0	0	0	0	0	0	1	1	0	0	1	1	0	1	1	0	0	1	0	1	1	0	0	1	0	1	0	0	0	1	1	1	0	0	0	1	1	1
D-VIII	Albizia julibrissin	Asteraceae	angiosperm, tree	terrestrial	deciduous	0	0	0	0	0	0	1	1	1	1	0	1	1	1	0	0	1	0	0	1	1	0	0	0	0	1	0	0	0	0	0	0	0	0	1	1	1	0	0	1	0	1	1	1
D-V	Albizia lebbeck	Asteraceae	angiosperm, tree	terrestrial	deciduous	0	0	0	0	0	0	0	1	0	0	0	0	0	0	0	0	1	1	0	1	1	1	1	0	0	0	1	0	0	0	0	0	0	1	1	1	0	0	0	1	1	0	1	0
C-I	Albizia procera	Asteraceae	angiosperm, tree	terrestrial	deciduous	0	0	0	0	0	0	0	0	0	0	0	0	0	0	0	0	1	0	1	1	0	0	0	0	0	1	1	0	1	0	0	1	1	1	0	1	0	1	1	1	1	0	0	0
B-II	Albizia retusa	Asteraceae	angiosperm, tree	terrestrial	deciduous	0	0	0	0	0	0	0	0	0	0	0	0	0	0	0	0	0	0	0	0	0	0	0	0	0	0	0	0	1	0	0	0	1	1	0	0	0	0	0	0	1	0	0	0
C-III	Alchornea trewioides	Euphorbiaceae	angiosperm, shrub	terrestrial	herb	0	0	0	0	0	0	0	0	0	0	0	0	0	1	0	0	1	1	0	1	0	0	0	0	0	1	1	0	0	0	0	0	0	0	1	1	0	0	0	1	0	0	0	0
B-IV	Alectra avensis	Orobanchaceae	angiosperm, herb	terrestrial	herb	0	0	0	0	0	0	0	0	0	0	0	0	0	0	0	0	0	0	0	0	0	0	0	0	0	1	0	0	0	0	0	0	0	0	0	0	0	0	0	0	0	0	0	0
E-II	Aletris glabra	Nartheciaceae	monocot, herb	terrestrial	herb	0	0	0	0	0	0	0	0	0	0	0	1	1	1	0	0	1	0	0	1	1	0	0	0	0	0	0	0	0	0	0	0	0	0	1	0	0	0	0	0	1	0	0	1
D-VI	Aletris spicata	Nartheciaceae	monocot, herb	terrestrial	herb	0	0	0	0	0	0	0	1	1	0	0	1	1	1	0	0	1	0	0	1	0	0	0	0	0	0	0	0	1	0	0	0	0	0	1	1	0	0	0	0	0	1	1	1
F-VII	Alisma canaliculatum	Alismataceae	monocot, herb	emerging	herb	0	0	0	0	0	0	1	1	1	0	0	1	0	1	0	0	1	0	0	0	0	0	0	0	0	0	0	0	0	0	0	0	0	0	1	0	0	0	0	0	0	0	0	0
F-VII	Allium thunbergii	Amaryllidaceae	monocot, herb	terrestrial	herb	0	0	0	0	0	0	1	1	1	0	1	1	0	0	0	0	1	0	0	0	0	0	0	0	0	0	0	0	0	0	0	0	0	0	0	1	0	0	0	0	0	0	1	0
H	Allophylus timorensis	Sapindaceae	angiosperm, tree	terrestrial	evergreen	0	0	0	0	0	0	0	0	0	0	0	0	0	0	0	0	0	0	0	0	0	0	0	0	0	0	0	0	0	0	0	0	0	0	0	0	0	0	0	1	1	0	0	0
C-I	Alloteropsis semialata	Poaceae	monocot, herb	terrestrial	herb	0	0	0	0	0	0	0	0	0	0	0	0	0	0	0	0	1	1	0	1	0	0	0	0	0	1	1	0	1	0	0	0	0	1	0	1	0	1	0	1	0	0	0	0
B-IV	Alniphyllum pterospermum	Styracaceae	angiosperm, tree	terrestrial	deciduous	0	0	0	0	0	0	0	0	0	0	0	0	0	0	0	0	0	0	0	0	0	0	0	0	0	1	0	0	0	0	0	0	0	0	1	1	0	0	1	1	1	1	1	0
D-VIII	Alnus formosana	Betulaceae	angiosperm, tree	terrestrial	deciduous	0	0	0	0	0	0	0	1	0	0	1	0	0	0	0	0	0	0	0	0	0	0	0	0	0	1	0	0	0	0	0	0	0	0	1	1	1	1	1	1	0	1	1	1
C-III	Alocasia cucullata	Araceae	monocot, herb	terrestrial	herb	0	0	0	0	0	0	0	0	0	0	0	0	0	0	0	0	1	0	0	0	0	0	0	0	0	1	0	0	0	0	0	0	0	0	1	0	0	0	0	0	1	0	0	0
C-I	Alocasia macrorrhizos	Araceae	monocot, herb	terrestrial	herb	0	0	0	0	0	0	0	0	0	0	0	0	0	0	0	0	1	1	0	1	0	0	0	0	0	1	1	0	1	1	0	0	1	1	1	0	0	1	0	1	1	1	0	1
C-III	Alocasia odora	Araceae	monocot, herb	terrestrial	herb	0	0	0	0	0	0	0	0	0	0	0	0	0	0	0	0	0	1	0	1	0	0	0	0	0	1	1	0	0	0	0	0	0	0	0	0	0	1	0	0	1	1	1	0
F-II	Alopecurus aequalis	Poaceae	monocot, herb	terrestrial	herb	0	0	0	1	0	0	1	1	1	0	0	1	1	1	1	0	1	1	0	1	1	0	0	0	0	0	0	0	0	0	0	0	0	0	1	1	0	1	0	0	0	1	0	0
E-II	Alopecurus myosuroides	Poaceae	monocot, herb	terrestrial	herb	0	0	0	0	0	0	0	0	0	0	0	1	0	0	0	0	0	0	0	0	1	0	0	0	0	0	0	0	0	0	0	0	0	0	0	1	0	1	0	0	0	0	0	0
H	Alpinia flabellata	Zingiberaceae	monocot, herb	terrestrial	herb	0	0	0	0	0	0	0	0	0	0	0	0	0	0	0	0	0	0	0	0	0	0	0	0	0	0	0	0	0	0	0	0	0	0	1	0	0	0	1	0	1	1	1	0
E-II	Alpinia formosana	Zingiberaceae	monocot, herb	terrestrial	herb	0	0	0	0	0	0	0	0	0	0	0	0	0	0	0	0	1	0	0	0	0	0	0	0	0	0	0	0	0	0	0	0	0	0	1	0	0	0	0	1	1	1	1	0
C-I	Alpinia galanga	Zingiberaceae	monocot, herb	terrestrial	herb	0	0	0	0	0	0	0	0	0	0	0	0	0	0	0	0	1	1	0	1	0	0	0	1	0	1	1	0	0	1	0	0	0	1	1	0	0	1	1	0	1	0	0	0
B-III	Alpinia intermedia	Zingiberaceae	monocot, herb	terrestrial	herb	0	0	0	0	0	0	0	0	0	0	0	0	0	0	0	0	0	0	0	0	0	0	0	0	0	1	1	0	0	0	0	0	0	0	1	1	0	1	1	1	1	1	1	1
F-VII	Alpinia japonica	Zingiberaceae	monocot, herb	terrestrial	herb	0	0	0	0	0	0	0	1	1	1	0	0	0	1	0	0	1	1	0	0	0	0	0	0	0	0	0	0	0	0	0	0	0	0	1	1	0	0	0	0	1	1	1	1
H	Alpinia kusshakuensis	Zingiberaceae	monocot, herb	terrestrial	herb	0	0	0	0	0	0	0	0	0	0	0	0	0	0	0	0	0	0	0	0	0	0	0	0	0	0	0	0	0	0	0	0	0	0	1	0	0	0	0	0	0	1	0	0
H	Alpinia mesanthera	Zingiberaceae	monocot, herb	terrestrial	herb	0	0	0	0	0	0	0	0	0	0	0	0	0	0	0	0	0	0	0	0	0	0	0	0	0	0	0	0	0	0	0	0	0	0	1	1	0	0	0	0	0	1	0	0
H	Alpinia pricei	Zingiberaceae	monocot, herb	terrestrial	herb	0	0	0	0	0	0	0	0	0	0	0	0	0	0	0	0	0	0	0	0	0	0	0	0	0	0	0	0	0	0	0	0	0	0	1	0	1	0	1	0	1	1	0	1
H	Alpinia shimadae	Zingiberaceae	monocot, herb	terrestrial	herb	0	0	0	0	0	0	0	0	0	0	0	0	0	0	0	0	0	0	0	0	0	0	0	0	0	0	0	0	0	0	0	0	0	0	1	1	1	1	1	1	1	1	1	1
H	Alpinia tonrokuensis	Zingiberaceae	monocot, herb	terrestrial	herb	0	0	0	0	0	0	0	0	0	0	0	0	0	0	0	0	0	0	0	0	0	0	0	0	0	0	0	0	0	0	0	0	0	0	1	1	0	0	0	0	0	0	0	0
H	Alpinia uraiensis	Zingiberaceae	monocot, herb	terrestrial	herb	0	0	0	0	0	0	0	0	0	0	0	0	0	0	0	0	0	0	0	0	0	0	0	0	0	0	0	0	0	0	0	0	0	0	1	1	0	0	0	0	0	1	0	0
C-III	Alpinia zerumbet	Zingiberaceae	monocot, herb	terrestrial	herb	0	0	0	0	0	0	0	0	0	0	0	0	0	0	0	0	1	1	0	1	0	0	0	0	0	1	1	0	0	0	0	0	0	0	1	1	1	1	1	1	1	1	0	0
C-III	Alternanthera paronychioides	Amaranthaceae	angiosperm, herb	terrestrial	herb	0	0	0	0	0	0	0	0	0	0	0	0	0	0	0	0	1	0	0	0	1	1	0	0	0	0	1	1	0	0	0	0	0	0	0	0	0	0	0	0	1	0	0	0
D-VI	Alternanthera philoxeroides	Amaranthaceae	angiosperm, herb	terrestrial	herb	0	0	0	0	0	0	0	1	0	0	0	0	0	1	0	0	1	0	0	0	0	0	0	0	0	0	0	0	0	0	0	1	0	1	1	1	0	1	0	1	1	1	0	0
D-V	Alternanthera sessilis	Amaranthaceae	angiosperm, herb	terrestrial	herb	0	0	0	0	0	0	0	1	1	0	0	0	0	1	0	0	1	1	0	1	1	1	1	1	0	1	1	1	0	0	0	1	1	1	1	1	1	1	1	1	1	1	1	0
C-I	Alysicarpus bupleurifolius	Fabaceae	angiosperm, herb	terrestrial	herb	0	0	0	0	0	0	0	0	0	0	0	0	0	0	0	0	1	0	0	1	1	1	0	0	1	1	1	0	0	0	0	1	0	1	0	0	0	0	0	1	1	0	0	0
C-I	Alysicarpus ovalifolius	Fabaceae	angiosperm, herb	terrestrial	herb	0	0	0	0	0	0	0	0	0	0	0	0	0	0	0	0	1	0	0	0	0	1	0	0	0	0	0	0	0	0	0	1	0	1	1	1	1	1	1	1	1	0	0	0
C-III	Alysicarpus rugosus	Fabaceae	angiosperm, herb	terrestrial	herb	0	0	0	0	0	0	0	0	0	0	0	0	0	0	0	0	0	0	0	1	0	1	0	0	0	1	0	0	0	0	0	0	0	0	0	0	0	1	0	0	1	0	0	0
C-I	Alysicarpus vaginalis	Fabaceae	angiosperm, herb	terrestrial	herb	0	0	0	0	0	0	0	0	0	0	0	0	0	0	0	0	1	1	1	1	0	1	0	0	0	1	1	1	1	1	1	1	1	1	1	1	1	1	1	1	1	1	0	1
B-II	Alyxia sibuyanensis	Apocynaceae	angiosperm, liana	terrestrial	evergreen	0	0	0	0	0	0	0	0	0	0	0	0	0	0	0	0	0	0	0	0	0	0	0	0	0	0	0	0	1	0	0	0	0	0	0	0	0	0	0	0	0	0	0	0
C-III	Alyxia sinensis	Apocynaceae	angiosperm, liana	terrestrial	evergreen	0	0	0	0	0	0	0	0	0	0	0	0	0	1	0	0	1	1	0	0	0	0	0	0	0	1	0	0	0	0	0	0	0	0	0	0	0	0	0	0	0	0	1	0
D-I	Amaranthus blitum	Amaranthaceae	angiosperm, herb	terrestrial	herb	0	0	0	0	0	0	1	1	1	0	0	1	1	1	1	0	1	1	0	1	1	0	0	0	1	0	1	1	0	0	0	1	0	1	1	0	0	1	0	1	0	0	0	0
D-VI	Amaranthus hybridus	Amaranthaceae	angiosperm, herb	terrestrial	herb	0	0	0	0	0	0	1	1	1	0	0	1	1	1	0	0	1	0	0	1	0	0	0	0	0	0	0	0	0	1	0	0	0	1	0	1	0	1	1	1	1	0	0	0
D-V	Amaranthus spinosus	Amaranthaceae	angiosperm, herb	terrestrial	herb	0	0	0	0	0	0	0	1	1	0	0	1	0	1	0	0	1	1	1	1	1	1	0	0	0	1	1	1	0	0	0	1	0	1	1	1	0	1	1	1	1	1	1	1
D-I	Amaranthus viridis	Amaranthaceae	angiosperm, herb	terrestrial	herb	0	0	0	0	0	0	0	1	1	0	0	1	1	1	0	1	1	1	0	1	1	1	0	0	0	1	1	1	0	0	0	1	0	1	1	1	0	1	1	1	1	1	1	1
D-VII	Ambrosia polystachya	Asteraceae	angiosperm, herb	terrestrial	herb	0	0	0	0	0	0	1	1	1	0	0	1	1	1	0	0	0	0	0	0	0	0	0	1	0	0	0	0	0	0	0	0	0	0	1	1	0	1	0	0	0	0	0	0
C-I	Amischotolype hispida	Commelinaceae	monocot, herb	terrestrial	herb	0	0	0	0	0	0	0	0	0	0	0	0	0	0	0	0	1	1	1	1	0	0	0	0	0	1	0	0	1	1	0	0	1	1	1	1	1	1	1	1	1	1	1	1
H	Amitostigma alpestre	Orchidaceae	monocot, herb	terrestrial	herb	0	0	0	0	0	0	0	0	0	0	0	0	0	0	0	0	0	0	0	0	0	0	0	0	0	0	0	0	0	0	0	0	0	0	0	0	0	0	0	0	0	0	0	0
F-VII	Amitostigma gracile	Orchidaceae	monocot, herb	terrestrial	herb	0	0	0	0	0	0	0	1	0	0	0	1	0	1	0	0	1	0	0	0	0	0	0	0	0	0	0	0	0	0	0	0	0	0	0	0	0	0	0	0	0	0	0	0
C-I	Ammannia baccifera	Lythraceae	angiosperm, herb	emerging	herb	0	0	0	0	0	0	0	0	0	0	0	0	1	1	0	0	1	0	1	1	1	1	0	0	0	1	1	0	0	0	0	0	0	1	1	1	1	1	0	1	1	0	0	0
G-I	Ammannia coccinea	Lythraceae	angiosperm, herb	emerging	herb	0	0	0	0	0	0	0	1	1	0	0	0	0	0	0	0	0	0	0	0	0	0	0	0	0	0	0	0	0	0	0	0	0	0	1	1	0	0	1	1	0	0	0	0
D-VII	Ammannia multiflora	Lythraceae	angiosperm, herb	emerging	herb	0	0	0	0	0	0	0	1	1	0	0	1	1	1	0	0	0	0	0	1	1	0	1	0	0	1	0	0	0	0	0	0	0	0	1	1	1	1	1	1	1	0	0	0
F-V	Amorphophallus henryi	Araceae	monocot, herb	terrestrial	herb	0	0	0	0	0	0	0	0	0	0	0	0	0	0	1	0	0	0	0	0	0	0	0	0	0	0	0	0	0	0	0	0	0	0	0	1	0	1	0	1	1	0	0	0
H	Amorphophallus hirtus	Araceae	monocot, herb	terrestrial	herb	0	0	0	0	0	0	0	0	0	0	0	0	0	0	0	0	0	0	0	0	0	0	0	0	0	0	0	0	0	0	0	0	0	0	0	0	0	0	0	0	1	0	0	0
H	Amorphophallus kiusianus	Araceae	monocot, herb	terrestrial	herb	0	0	0	0	0	0	0	0	0	0	0	0	0	0	0	0	0	0	0	0	0	0	0	0	0	0	0	0	0	0	0	0	0	0	0	1	0	0	0	0	0	1	1	0
C-I	Amorphophallus paeoniifolius	Araceae	monocot, herb	terrestrial	herb	0	0	0	0	0	0	0	0	0	0	0	0	0	0	0	0	1	0	0	0	0	0	0	0	0	1	1	0	0	0	0	0	1	1	1	0	0	0	0	1	1	0	0	0
D-I	Ampelopsis brevipedunculata	Vitaceae	angiosperm, liana	terrestrial	deciduous	0	0	0	1	0	0	1	1	1	1	1	1	1	1	0	0	1	0	0	0	1	0	0	0	0	0	1	0	1	0	0	0	0	0	1	1	1	1	1	1	1	1	1	1
D-I	Ampelopsis cantoniensis	Vitaceae	angiosperm, liana	terrestrial	deciduous	0	0	0	0	0	0	0	1	1	1	0	0	0	1	1	0	1	1	1	1	0	0	0	0	0	1	1	1	0	1	0	0	1	0	1	1	0	1	0	0	1	1	1	0
D-III	Amphicarpaea bracteata	Fabaceae	angiosperm, vine	terrestrial	herb	0	0	0	1	1	0	1	1	1	0	1	1	1	1	1	0	1	0	1	1	0	0	0	0	0	0	1	0	0	0	0	0	0	0	0	0	0	0	0	0	0	0	0	0
E-II	Anagalis arvensis	Primulaceae	angiosperm, herb	terrestrial	herb	0	0	0	0	0	0	0	0	0	0	0	0	0	0	0	0	0	0	0	0	1	0	0	0	0	0	0	0	0	0	0	0	0	0	1	1	1	1	0	1	0	1	0	0
C-III	Anaphalis adnata	Asteraceae	angiosperm, herb	terrestrial	herb	0	0	0	0	0	0	0	0	0	0	0	0	0	1	0	0	1	0	0	1	1	0	0	1	0	1	1	0	0	0	0	0	0	0	1	1	0	1	0	1	0	1	1	0
H	Anaphalis horaimontana	Asteraceae	angiosperm, herb	terrestrial	herb	0	0	0	0	0	0	0	0	0	0	0	0	0	0	0	0	0	0	0	0	0	0	0	0	0	0	0	0	0	0	0	0	0	0	0	0	0	0	0	0	0	0	0	0
H	Anaphalis morrisonicola	Asteraceae	angiosperm, herb	terrestrial	herb	0	0	0	0	0	0	0	0	0	0	0	0	0	0	0	0	0	0	0	0	0	0	0	0	0	0	0	0	0	0	0	0	0	0	1	0	0	1	0	0	1	1	1	1
F-V	Anaphalis nepalensis	Asteraceae	angiosperm, herb	terrestrial	herb	0	0	0	0	0	0	0	0	0	0	0	0	1	1	1	1	1	0	0	1	1	0	0	0	0	0	0	0	0	0	0	0	0	0	0	0	0	0	0	0	0	0	0	1
C-III	Anaphalis royleana	Asteraceae	angiosperm, herb	terrestrial	herb	0	0	0	0	0	0	0	0	0	0	0	0	0	0	0	0	0	0	0	1	1	1	0	0	0	0	0	0	0	0	0	0	0	0	0	0	0	0	0	0	0	0	0	0
H	Androcorys pusillus	Orchidaceae	monocot, herb	terrestrial	herb	0	0	0	0	0	0	0	0	0	0	0	0	0	0	0	0	0	0	0	0	0	0	0	0	0	0	0	0	0	0	0	0	0	0	0	0	0	0	0	0	0	0	0	0
D-V	Androsace umbellata	Primulaceae	angiosperm, herb	terrestrial	herb	0	0	0	0	0	0	0	0	0	0	0	1	1	1	0	0	1	0	0	1	1	0	0	0	0	0	1	0	0	0	0	0	0	1	1	1	1	0	0	0	1	1	0	1
F-VI	Anemone stolonifera	Ranunculaceae	angiosperm, herb	terrestrial	herb	0	0	0	0	0	0	1	1	0	0	0	1	0	0	0	0	1	0	0	1	0	0	0	0	0	0	0	0	0	0	0	0	0	0	0	0	0	0	0	0	0	0	0	0
C-I	Anemone vitifolia	Ranunculaceae	angiosperm, herb	terrestrial	herb	0	0	0	0	0	0	0	0	0	0	0	0	1	1	0	0	1	0	0	1	1	0	0	0	0	1	0	0	1	0	0	0	0	0	0	1	0	0	0	0	0	1	1	0
F-III	Angelica dahurica	Apiaceae	angiosperm, herb	terrestrial	herb	0	0	0	1	1	0	0	1	0	0	1	1	1	1	0	0	1	0	0	0	0	0	0	0	0	0	0	0	0	0	0	0	0	0	1	1	0	0	0	0	1	1	0	1
E-I	Angelica morii	Apiaceae	angiosperm, herb	terrestrial	herb	0	0	0	0	0	0	0	0	0	0	0	0	0	1	0	0	0	1	0	0	0	0	0	0	0	0	0	0	0	0	0	0	0	0	0	0	0	0	0	0	0	0	0	0
H	Angelica morrisonicola	Apiaceae	angiosperm, herb	terrestrial	herb	0	0	0	0	0	0	0	0	0	0	0	0	0	0	0	0	0	0	0	0	0	0	0	0	0	0	0	0	0	0	0	0	0	0	0	0	0	0	0	0	0	0	0	0
H	Angelica tarokoensis	Apiaceae	angiosperm, herb	terrestrial	herb	0	0	0	0	0	0	0	0	0	0	0	0	0	0	0	0	0	0	0	0	0	0	0	0	0	0	0	0	0	0	0	0	0	0	0	0	0	0	0	0	0	1	0	1
H	Aniselytron agrostoides	Poaceae	monocot, herb	terrestrial	herb	0	0	0	0	0	0	0	0	0	0	0	0	0	0	0	0	0	0	0	0	0	0	0	0	0	0	0	0	0	0	0	0	0	0	0	0	0	0	0	0	0	0	0	0
D-VI	Aniselytron treutleri	Poaceae	monocot, herb	terrestrial	herb	0	0	0	0	0	0	0	1	0	0	0	0	0	1	0	0	1	0	0	1	1	0	0	0	0	0	0	0	0	1	0	0	0	0	0	0	0	0	0	0	0	0	0	0
D-I	Anisomeles indica	Lamiaceae	angiosperm, herb	terrestrial	herb	0	0	0	0	0	0	0	0	0	0	0	0	0	1	1	0	1	1	1	1	1	1	1	1	0	1	1	1	1	1	1	1	0	1	1	1	1	1	1	1	1	1	1	0
H	Anneslea lanceolata	Pentaphylacaceae	angiosperm, tree	terrestrial	evergreen	0	0	0	0	0	0	0	0	0	0	0	0	0	0	0	0	0	0	0	0	0	0	0	0	0	0	0	0	0	0	0	0	0	0	0	0	0	0	1	0	1	0	0	0
D-VI	Anodendron affine	Apocynaceae	angiosperm, liana	terrestrial	evergreen	0	0	0	0	0	0	0	1	1	1	0	0	0	1	0	0	1	1	1	1	0	0	0	0	0	0	0	0	1	0	0	0	0	0	1	1	0	1	1	0	1	1	1	1
H	Anodendron benthamiana	Apocynaceae	angiosperm, liana	terrestrial	evergreen	0	0	0	0	0	0	0	0	0	0	0	0	0	0	0	0	0	0	0	0	0	0	0	0	0	0	0	0	0	0	0	0	0	0	1	1	0	1	1	1	1	1	1	0
H	Anoectochilus formosanus	Orchidaceae	monocot, herb	terrestrial	herb	0	0	0	0	0	0	0	0	0	0	0	0	0	0	0	0	0	0	0	0	0	0	0	0	0	0	0	0	0	0	0	0	0	0	1	1	1	0	1	1	1	1	0	1
H	Anoectochilus koshunensis	Orchidaceae	monocot, herb	terrestrial	herb	0	0	0	0	0	0	0	0	0	0	0	0	0	0	0	0	0	0	0	0	0	0	0	0	0	0	0	0	0	0	0	0	0	0	0	0	0	0	0	0	1	0	0	0
F-VI	Anredera cordifolia	Basellaceae	angiosperm, vine	terrestrial	herb	0	0	0	0	0	0	0	1	0	0	0	0	0	0	0	0	1	0	0	1	1	0	0	0	0	0	0	0	0	0	0	0	0	0	1	1	0	1	0	1	0	0	1	0
D-V	Anthoxanthum horsfieldii	Poaceae	monocot, herb	terrestrial	herb	0	0	0	0	0	0	1	1	1	0	0	0	0	0	0	0	0	0	0	1	0	0	0	0	0	1	0	0	1	1	0	1	1	1	0	0	0	0	0	0	0	0	0	0
G-I	Anthoxanthum odoratum	Poaceae	monocot, herb	terrestrial	herb	0	0	0	0	1	1	1	1	1	0	0	1	0	0	0	0	0	0	0	0	0	0	0	0	0	0	0	0	0	0	0	0	0	0	0	0	0	0	0	0	0	0	0	0
C-I	Antidesma japonicum	Phyllanthaceae	angiosperm, shrub	terrestrial	herb	0	0	0	0	0	0	0	0	0	0	0	0	0	1	0	0	1	1	1	1	0	0	0	0	0	1	1	1	1	0	0	0	0	0	1	1	0	1	1	1	1	1	1	1
C-I	Antigonon leptopus	Polygonaceae	angiosperm, vine	terrestrial	herb	0	0	0	0	0	0	0	0	0	0	0	0	0	0	0	0	1	1	0	1	0	0	0	0	0	1	0	0	0	0	0	0	1	0	1	0	0	1	0	1	0	1	0	0
C-I	Aphanamixis polystachya	Meliaceae	angiosperm, tree	terrestrial	evergreen	0	0	0	0	0	0	0	0	0	0	0	0	0	0	0	0	1	1	1	1	1	1	0	0	0	1	1	1	1	1	1	0	1	1	0	0	0	0	0	0	1	0	0	0
D-VIII	Aphananthe aspera	Cannabaceae	angiosperm, tree	terrestrial	evergreen	0	0	0	0	0	0	0	1	1	0	0	1	1	1	0	0	1	1	0	1	0	0	0	0	0	1	0	0	0	0	0	0	0	0	1	1	1	1	1	0	0	0	1	1
C-I	Aphyllorchis montana	Orchidaceae	monocot, herb	saprophyte	herb	0	0	0	0	0	0	0	0	0	0	0	0	0	0	0	0	1	0	0	1	1	1	0	0	0	1	1	1	1	1	1	0	0	0	0	0	0	0	0	0	0	1	0	0
H	Apios taiwanianus	Fabaceae	angiosperm, herb	terrestrial	herb	0	0	0	0	0	0	0	0	0	0	0	0	0	0	0	0	0	0	0	0	0	0	0	0	0	0	0	0	0	0	0	0	0	0	0	0	0	0	0	0	0	0	1	0
D-VI	Apium leptophyllum	Apiaceae	angiosperm, herb	terrestrial	herb	0	0	0	0	0	0	0	1	1	0	0	1	0	1	0	0	1	0	0	0	1	0	0	0	0	0	0	0	0	0	0	0	0	1	1	1	1	0	0	0	0	0	0	0
C-I	Apluda mutica	Poaceae	monocot, herb	terrestrial	herb	0	0	0	0	0	0	0	0	0	0	0	0	0	0	0	0	1	1	1	1	1	1	1	1	0	1	1	0	1	0	0	1	1	1	1	1	1	1	1	1	1	0	0	1
C-III	Aponogeton lakhonensis	Aponogetonaceae	monocot, herb	submerged	herb	0	0	0	0	0	0	0	0	0	0	0	0	0	0	0	0	1	1	0	1	0	0	0	0	0	1	0	0	0	0	0	0	0	0	0	1	0	0	0	0	0	0	0	1
H	Appendicula fenixii	Orchidaceae	monocot, herb	terrestrial	herb	0	0	0	0	0	0	0	0	0	0	0	0	0	0	0	0	0	0	0	0	0	0	0	0	0	0	0	0	0	0	0	0	0	0	0	0	0	0	0	0	1	0	0	0
B-I	Appendicula reflexa	Orchidaceae	monocot, herb	epiphyte	herb	0	0	0	0	0	0	0	0	0	0	0	0	0	0	0	0	0	0	0	0	0	0	0	0	0	0	1	1	1	1	0	0	1	1	1	0	0	0	0	0	1	0	0	0
G-I	Arabis serrata	Brassicaceae	angiosperm, herb	terrestrial	herb	0	0	0	0	1	0	1	1	1	0	0	1	0	0	0	0	0	0	0	0	0	0	0	0	0	0	0	0	0	0	0	0	0	0	1	0	0	0	0	0	0	1	0	1
H	Arabis stelleris	Brassicaceae	angiosperm, herb	terrestrial	herb	0	0	0	0	0	0	0	0	0	0	0	0	0	0	0	0	0	0	0	0	0	0	0	0	0	0	0	0	0	0	0	0	0	0	0	0	0	0	0	0	0	1	0	0
H	Arachis hypogea	Fabaceae	angiosperm, herb	terrestrial	herb	0	0	0	0	0	0	0	0	0	0	0	0	0	0	0	0	0	0	0	0	0	0	0	0	0	0	0	0	0	0	0	0	0	0	0	1	0	1	0	1	1	0	0	0
C-III	Arachnis labrosa	Orchidaceae	monocot, herb	epiphyte	herb	0	0	0	0	0	0	0	0	0	0	0	0	0	0	0	0	0	0	0	1	0	1	0	0	0	1	0	0	0	0	0	0	0	0	0	0	0	0	0	0	0	0	0	0
C-III	Aralia armata	Araliaceae	angiosperm, shrub	terrestrial	herb	0	0	0	0	0	0	0	0	0	0	0	0	0	0	0	0	1	0	0	1	0	0	0	0	0	1	1	0	0	0	0	0	0	0	1	0	0	0	0	0	0	0	0	0
G-I	Aralia bipinnata	Araliaceae	angiosperm, tree	terrestrial	deciduous	0	0	0	0	0	0	0	1	0	0	0	0	0	0	0	0	0	0	0	0	0	0	0	0	0	0	0	0	1	0	0	0	0	0	1	1	1	1	1	1	1	1	1	1
F-VII	Aralia cordata	Araliaceae	angiosperm, herb	terrestrial	herb	0	0	0	0	1	0	1	1	1	0	0	1	0	1	0	0	1	0	0	0	0	0	0	0	0	0	0	0	0	0	0	0	0	0	0	0	1	0	0	0	1	0	0	0
E-II	Aralia decaisneana	Araliaceae	angiosperm, tree	terrestrial	deciduous	0	0	0	0	0	0	0	0	0	0	0	0	0	1	0	0	1	1	1	1	0	0	0	0	0	0	0	0	0	0	0	0	0	0	1	1	1	0	1	0	0	1	1	0
C-III	Archidendron lucidum	Fabaceae	angiosperm, tree	terrestrial	evergreen	0	0	0	0	0	0	0	0	0	0	0	0	0	0	0	0	1	1	1	1	0	0	0	0	0	1	1	0	0	0	0	0	0	0	1	1	1	1	1	0	1	1	1	1
E-I	Ardisia brevicaulis	Primulaceae	angiosperm, herb	terrestrial	evergreen	0	0	0	0	0	0	0	0	0	0	0	0	0	1	0	0	1	0	0	0	0	0	0	0	0	0	0	0	0	0	0	0	0	0	1	1	0	0	1	0	1	1	1	0
E-I	Ardisia chinensis	Primulaceae	angiosperm, shrub	terrestrial	evergreen	0	0	0	0	0	0	0	0	0	0	0	0	0	1	0	0	1	1	0	0	0	0	0	0	0	0	0	0	0	0	0	0	0	0	1	0	1	1	1	1	0	1	1	1
H	Ardisia cornudentata	Primulaceae	angiosperm, shrub	terrestrial	evergreen	0	0	0	0	0	0	0	0	0	0	0	0	0	0	0	0	0	0	0	0	0	0	0	0	0	0	0	0	0	0	0	0	0	0	1	1	1	1	1	1	1	1	1	1
D-V	Ardisia crenata	Primulaceae	angiosperm, shrub	terrestrial	evergreen	0	0	0	0	0	0	0	1	1	1	0	1	0	1	0	0	1	1	0	1	0	0	0	0	0	1	1	1	0	1	0	0	0	0	1	1	1	1	1	1	1	1	1	1
D-VII	Ardisia crispa	Primulaceae	angiosperm, shrub	terrestrial	evergreen	0	0	0	0	0	0	0	1	0	1	0	1	0	1	0	0	1	0	0	1	0	0	0	0	0	0	1	0	0	0	0	0	0	0	1	1	0	0	0	0	1	1	1	0
B-I	Ardisia elliptica	Primulaceae	angiosperm, shrub	terrestrial	evergreen	0	0	0	0	0	0	0	0	0	0	0	0	0	0	0	0	0	0	0	0	0	0	0	0	0	0	1	1	0	1	0	0	1	1	0	0	0	0	1	0	1	0	0	0
F-II	Ardisia japonica	Primulaceae	angiosperm, herb	terrestrial	evergreen	0	0	0	0	0	0	1	1	1	1	0	1	1	1	1	0	1	1	0	0	0	0	0	0	0	0	0	0	0	0	0	0	0	0	1	1	0	0	1	0	1	1	1	1
H	Ardisia kusukuensis	Primulaceae	angiosperm, herb	terrestrial	evergreen	0	0	0	0	0	0	0	0	0	0	0	0	0	0	0	0	0	0	0	0	0	0	0	0	0	0	0	0	0	0	0	0	0	0	0	0	0	0	1	0	1	0	0	0
C-III	Ardisia maclurei	Primulaceae	angiosperm, herb	terrestrial	evergreen	0	0	0	0	0	0	0	0	0	0	0	0	0	0	0	0	1	1	1	0	0	0	0	0	0	0	1	0	0	0	0	0	0	0	0	0	0	0	0	0	0	1	0	0
F-VI	Ardisia pusilla	Primulaceae	angiosperm, herb	terrestrial	evergreen	0	0	0	0	0	0	0	1	1	1	0	1	0	1	0	0	1	1	0	0	0	0	0	0	0	0	0	0	0	0	0	0	0	0	1	0	1	0	0	0	1	1	1	1
C-III	Ardisia quinquegona	Primulaceae	angiosperm, tree	terrestrial	evergreen	0	0	0	0	0	0	0	0	0	0	0	0	0	0	0	0	1	1	1	0	0	0	0	0	0	1	1	0	0	0	0	0	0	0	1	1	1	1	1	0	1	1	1	1
D-VIII	Ardisia sieboldii	Primulaceae	angiosperm, tree	terrestrial	evergreen	0	0	0	0	0	0	0	0	1	0	0	0	0	1	0	0	0	1	0	0	0	0	0	0	0	1	0	0	0	0	0	0	0	0	1	1	1	1	1	1	1	1	1	1
C-I	Ardisia villosa	Primulaceae	angiosperm, shrub	terrestrial	evergreen	0	0	0	0	0	0	0	0	0	0	0	0	0	0	0	0	1	1	1	1	0	0	0	0	0	1	1	1	0	1	1	0	1	0	0	0	0	0	1	0	0	0	0	0
E-I	Ardisia violacea	Primulaceae	angiosperm, herb	terrestrial	evergreen	0	0	0	0	0	0	0	0	0	0	0	0	0	1	0	0	0	0	0	0	0	0	0	0	0	0	0	0	0	0	0	0	0	0	1	0	0	0	0	0	0	1	1	0
C-I	Ardisia virens	Primulaceae	angiosperm, shrub	terrestrial	evergreen	0	0	0	0	0	0	0	0	0	0	0	0	0	0	0	0	1	1	0	1	0	0	0	0	0	1	0	0	1	1	0	0	0	0	1	1	1	1	1	1	1	1	1	1
F-II	Arenaria serpyllifolia	Caryophyllaceae	angiosperm, herb	terrestrial	herb	0	0	0	0	0	0	1	1	1	0	0	1	1	1	1	1	1	0	0	1	1	0	0	0	0	0	0	0	0	0	0	0	0	0	1	1	0	0	0	0	0	0	0	0
H	Arenaria subpilosa	Caryophyllaceae	angiosperm, herb	terrestrial	herb	0	0	0	0	0	0	0	0	0	0	0	0	0	0	0	0	0	0	0	0	0	0	0	0	0	0	0	0	0	0	0	0	0	0	0	0	0	0	0	0	0	0	0	0
H	Arenaria takasagomontana	Caryophyllaceae	angiosperm, herb	terrestrial	herb	0	0	0	0	0	0	0	0	0	0	0	0	0	0	0	0	0	0	0	0	0	0	0	0	0	0	0	0	0	0	0	0	0	0	0	0	0	0	0	0	0	0	0	0
H	Arenga tremula	Arecaceae	monocot, herb	terrestrial	herb	0	0	0	0	0	0	0	0	0	0	0	0	0	0	0	0	0	0	0	0	0	0	0	0	0	0	0	0	0	0	0	0	0	0	0	1	0	1	0	0	0	1	1	0
C-III	Argemone mexicana	Papaveraceae	angiosperm, herb	terrestrial	herb	0	0	0	0	0	0	0	0	0	0	0	0	0	0	0	0	1	0	0	1	1	1	1	0	0	0	0	0	0	0	0	0	0	0	1	0	0	1	0	1	1	0	0	0
H	Argostemma solaniflorum	Rubiaceae	angiosperm, herb	terrestrial	herb	0	0	0	0	0	0	0	0	0	0	0	0	0	0	0	0	0	0	0	0	0	0	0	0	0	0	0	0	0	0	0	0	0	0	0	0	0	0	1	0	1	0	0	0
C-III	Arisaema consanguineum	Araceae	monocot, herb	terrestrial	herb	0	0	0	0	0	0	0	0	0	0	0	0	0	1	0	0	1	0	0	1	1	0	0	0	0	1	0	0	0	0	0	0	0	0	0	0	0	0	1	0	0	1	1	1
H	Arisaema formosanum	Araceae	monocot, herb	terrestrial	herb	0	0	0	0	0	0	0	0	0	0	0	0	0	0	0	0	0	0	0	0	0	0	0	0	0	0	0	0	0	0	0	0	0	0	0	0	0	0	0	0	0	1	1	0
H	Arisaema grapsospadix	Araceae	monocot, herb	terrestrial	herb	0	0	0	0	0	0	0	0	0	0	0	0	0	0	0	0	0	0	0	0	0	0	0	0	0	0	0	0	0	0	0	0	0	0	0	1	0	0	0	0	1	0	0	0
E-II	Arisaema heterophyllum	Araceae	monocot, herb	terrestrial	herb	0	0	0	0	0	0	0	0	0	0	0	1	0	1	0	0	1	1	0	0	0	0	0	0	0	0	0	0	0	0	0	0	0	0	1	1	0	0	0	0	0	1	1	1
H	Arisaema ilanense	Araceae	monocot, herb	terrestrial	herb	0	0	0	0	0	0	0	0	0	0	0	0	0	0	0	0	0	0	0	0	0	0	0	0	0	0	0	0	0	0	0	0	0	0	0	0	0	0	0	0	0	0	1	0
F-V	Arisaema penicillatum	Araceae	monocot, herb	terrestrial	herb	0	0	0	0	0	0	0	0	0	0	0	0	0	0	1	0	1	1	0	0	0	0	0	0	0	0	0	0	0	0	0	0	0	0	0	0	0	0	0	0	0	0	0	0
G-I	Arisaema ringens	Araceae	monocot, herb	terrestrial	herb	0	0	0	0	0	0	0	1	1	1	0	1	0	0	0	0	0	0	0	0	0	0	0	0	0	0	0	0	0	0	0	0	0	0	1	1	1	0	0	1	1	1	1	1
H	Arisaema taiwanense	Araceae	monocot, herb	terrestrial	herb	0	0	0	0	0	0	0	0	0	0	0	0	0	0	0	0	0	0	0	0	0	0	0	0	0	0	0	0	0	0	0	0	0	0	0	1	0	0	0	0	0	1	1	0
G-I	Arisaema thunbergii	Araceae	monocot, herb	terrestrial	herb	0	0	0	0	0	0	1	1	1	0	0	1	0	0	0	0	0	0	0	0	0	0	0	0	0	0	0	0	0	0	0	0	0	0	0	0	0	0	0	0	0	0	0	0
C-III	Aristida chinensis	Poaceae	monocot, herb	terrestrial	herb	0	0	0	0	0	0	0	0	0	0	0	0	0	1	0	0	1	0	0	0	0	0	0	0	0	1	1	1	0	0	0	0	0	0	0	1	0	1	0	0	0	0	0	0
H	Aristolochia cucurbitifolia	Aristolochiaceae	angiosperm, vine	terrestrial	herb	0	0	0	0	0	0	0	0	0	0	0	0	0	0	0	0	0	0	0	0	0	0	0	0	0	0	0	0	0	0	0	0	0	0	1	0	0	1	1	1	0	0	0	1
B-II	Aristolochia foveolata	Aristolochiaceae	angiosperm, vine	terrestrial	herb	0	0	0	0	0	0	0	0	0	0	0	0	0	0	0	0	0	1	0	0	0	0	0	0	0	0	0	0	0	1	1	0	0	0	0	0	0	1	1	0	1	0	0	0
E-I	Aristolochia heterophylla	Aristolochiaceae	angiosperm, vine	terrestrial	herb	0	0	0	0	0	0	0	0	0	0	0	0	0	1	0	0	0	0	0	0	0	0	0	0	0	0	0	0	0	0	0	0	0	0	1	1	0	1	0	0	0	1	0	1
G-I	Aristolochia kaempferi	Aristolochiaceae	angiosperm, vine	terrestrial	herb	0	0	0	0	0	0	0	1	1	1	0	0	0	0	0	0	0	0	0	0	0	0	0	0	0	0	0	0	0	0	0	0	0	0	0	0	1	0	0	0	0	0	1	0
H	Aristolochia zollingeriana	Aristolochiaceae	angiosperm, vine	terrestrial	herb	0	0	0	0	0	0	0	0	0	0	0	0	0	0	0	0	0	0	0	0	0	0	0	0	0	0	0	0	0	0	0	0	0	0	0	0	0	1	0	1	1	0	0	0
C-I	Arivela viscosa	Cleomaceae	angiosperm, herb	terrestrial	herb	0	0	0	0	0	0	0	0	0	0	0	0	0	1	0	0	1	1	0	1	1	1	0	0	1	1	1	1	0	0	0	1	1	1	0	1	0	1	1	1	1	0	0	0
F-VII	Arrhenatherum elatius	Poaceae	monocot, herb	terrestrial	herb	0	0	0	0	0	0	1	1	0	0	0	1	0	1	0	0	0	0	0	0	0	0	0	0	0	0	0	0	0	0	0	0	0	0	1	0	0	0	0	0	0	0	0	0
E-I	Artemisia anomala	Asteraceae	angiosperm, herb	terrestrial	herb	0	0	0	0	0	0	0	0	0	0	0	0	0	1	0	0	1	0	0	0	0	0	0	0	0	0	0	0	0	0	0	0	0	0	1	0	0	0	0	0	0	1	1	1
E-II	Artemisia chingii	Asteraceae	angiosperm, herb	terrestrial	herb	0	0	0	0	0	0	0	0	0	0	0	0	0	1	0	0	0	0	0	1	0	0	0	0	0	0	0	0	0	0	0	0	0	0	0	0	0	0	0	0	0	0	0	0
G-I	Artemisia fukudo	Asteraceae	angiosperm, herb	terrestrial	herb	0	0	0	0	0	0	0	1	0	0	0	1	0	0	0	0	0	0	0	0	0	0	0	0	0	0	0	0	0	0	0	0	0	0	1	1	0	1	0	0	0	0	0	0
F-I	Artemisia gmelinii	Asteraceae	angiosperm, herb	terrestrial	herb	1	0	1	0	0	0	1	1	1	0	1	1	1	1	1	1	1	1	0	1	1	0	0	0	0	0	0	0	0	0	0	0	0	0	1	0	0	0	0	0	0	0	0	0
D-IV	Artemisia japonica	Asteraceae	angiosperm, herb	terrestrial	herb	0	0	0	0	1	1	1	1	1	1	1	1	1	1	0	1	1	1	0	1	1	1	0	0	1	1	0	0	0	0	0	0	0	0	0	1	0	0	0	0	1	0	1	0
H	Artemisia kawakamii	Asteraceae	angiosperm, herb	terrestrial	herb	0	0	0	0	0	0	0	0	0	0	0	0	0	0	0	0	0	0	0	0	0	0	0	0	0	0	0	0	0	0	0	0	0	0	0	0	1	0	0	0	0	1	0	0
F-II	Artemisia lancea	Asteraceae	angiosperm, herb	terrestrial	herb	0	0	0	0	0	0	0	1	0	1	0	1	0	1	1	0	1	0	0	0	0	0	0	0	0	0	0	0	0	0	0	0	0	0	0	1	0	0	0	0	0	0	0	0
H	Artemisia morrisonensis	Asteraceae	angiosperm, herb	terrestrial	herb	0	0	0	0	0	0	0	0	0	0	0	0	0	0	0	0	0	0	0	0	0	0	0	0	0	0	0	0	0	0	0	0	0	0	0	0	0	0	0	0	0	0	0	0
H	Artemisia niitakayamensis	Asteraceae	angiosperm, herb	terrestrial	herb	0	0	0	0	0	0	0	0	0	0	0	0	0	0	0	0	0	0	0	0	0	0	0	0	0	0	0	0	0	0	0	0	0	0	1	0	0	0	0	0	0	0	1	0
H	Artemisia oligocarpa	Asteraceae	angiosperm, herb	terrestrial	herb	0	0	0	0	0	0	0	0	0	0	0	0	0	0	0	0	0	0	0	0	0	0	0	0	0	0	0	0	0	0	0	0	0	0	0	0	0	0	0	0	0	0	0	1
F-I	Artemisia scoparia	Asteraceae	angiosperm, herb	terrestrial	herb	1	0	1	1	0	0	1	1	1	1	1	1	1	1	1	1	1	0	0	1	1	0	0	0	0	0	0	0	0	0	0	0	0	0	1	1	1	1	1	1	1	1	0	1
E-II	Artemisia simulans	Asteraceae	angiosperm, herb	terrestrial	herb	0	0	0	0	0	0	0	0	0	0	0	0	0	1	0	0	0	0	0	1	0	0	0	0	0	0	0	0	0	0	0	0	0	0	0	0	0	0	0	0	0	0	0	0
H	Artemisia somai	Asteraceae	angiosperm, herb	terrestrial	herb	0	0	0	0	0	0	0	0	0	0	0	0	0	0	0	0	0	0	0	0	0	0	0	0	0	0	0	0	0	0	0	0	0	0	0	0	1	0	0	0	0	1	0	1
D-III	Artemisia vulgaris	Asteraceae	angiosperm, herb	terrestrial	herb	1	0	0	1	0	0	1	1	1	0	0	1	1	1	1	0	1	1	1	1	1	0	0	0	0	1	0	0	0	0	0	0	0	0	1	1	1	1	1	1	1	1	1	0
A-I	Arthraxon hispidus	Poaceae	monocot, herb	terrestrial	herb	0	0	0	1	0	1	1	1	1	0	0	1	1	1	1	0	1	0	0	1	1	1	0	1	0	1	1	0	1	0	1	1	1	1	1	1	1	1	1	1	1	1	1	0
H	Arthrostylidium naibunensis	Poaceae	monocot, bamboo	terrestrial	evergreen	0	0	0	0	0	0	0	0	0	0	0	0	0	0	0	0	0	0	0	0	0	0	0	0	0	0	0	0	0	0	0	0	0	0	0	0	0	0	0	0	0	0	0	0
H	Artocarpus xanthocarpus	Moraceae	angiosperm, tree	terrestrial	evergreen	0	0	0	0	0	0	0	0	0	0	0	0	0	0	0	0	0	0	0	0	0	0	0	0	0	0	0	0	0	0	0	0	0	0	0	0	0	0	0	0	1	0	0	0
D-I	Arundina graminifolia	Orchidaceae	monocot, herb	terrestrial	herb	0	0	0	0	0	0	0	0	0	0	0	0	0	0	1	1	1	1	1	1	1	1	1	1	0	1	1	1	0	1	1	1	1	0	1	1	0	0	0	0	0	1	0	0
G-I	Arundinaria graminea	Poaceae	monocot, bamboo	terrestrial	evergreen	0	0	0	0	0	0	0	1	0	0	0	0	0	0	0	0	0	0	0	0	0	0	0	0	0	0	0	0	0	0	0	0	0	0	0	0	0	0	0	1	0	0	0	0
G-I	Arundinaria linearis	Poaceae	monocot, bamboo	terrestrial	evergreen	0	0	0	0	0	0	0	1	0	0	0	0	0	0	0	0	0	0	0	0	0	0	0	0	0	0	0	0	0	0	0	0	0	0	1	0	0	0	0	0	0	0	0	0
G-I	Arundinaria simonii	Poaceae	monocot, bamboo	terrestrial	evergreen	0	0	0	0	0	0	0	1	1	0	0	1	0	0	0	0	0	0	0	0	0	0	0	0	0	0	0	0	0	0	0	0	0	0	0	0	0	0	0	0	0	0	0	0
F-VI	Arundinella hirta	Poaceae	monocot, herb	terrestrial	herb	0	0	0	0	1	0	1	1	1	1	1	1	1	1	0	0	1	1	0	1	0	0	0	0	0	0	0	0	0	0	0	0	0	0	1	1	0	0	0	0	0	0	0	0
C-I	Arundinella setosa	Poaceae	monocot, herb	terrestrial	herb	0	0	0	0	0	0	0	0	0	0	0	0	0	1	0	0	1	1	0	1	1	1	0	0	0	1	1	0	1	0	0	0	0	1	1	1	0	1	1	1	1	1	1	1
D-VII	Arundo donax	Poaceae	monocot, herb	terrestrial	herb	0	0	0	0	0	0	0	1	1	0	0	1	0	1	0	0	1	1	1	1	1	1	0	1	0	0	0	0	0	0	0	0	0	0	1	1	0	1	1	1	1	1	1	1
E-I	Arundo formosana	Poaceae	monocot, herb	terrestrial	herb	0	0	0	0	0	0	0	0	0	0	0	0	0	1	0	0	1	0	0	0	0	0	0	0	0	0	0	0	0	0	0	0	0	0	1	1	1	1	1	1	1	1	1	1
C-III	Asarum caudigerum	Aristolochiaceae	angiosperm, herb	terrestrial	herb	0	0	0	0	0	0	0	0	0	0	0	0	0	1	0	0	1	0	0	1	0	0	0	0	0	1	0	0	0	0	0	0	0	0	1	1	0	1	0	0	1	1	1	1
H	Asarum crassusepalum	Aristolochiaceae	angiosperm, herb	terrestrial	herb	0	0	0	0	0	0	0	0	0	0	0	0	0	0	0	0	0	0	0	0	0	0	0	0	0	0	0	0	0	0	0	0	0	0	0	0	0	0	0	0	0	0	0	0
H	Asarum epigynum	Aristolochiaceae	angiosperm, herb	terrestrial	herb	0	0	0	0	0	0	0	0	0	0	0	0	0	0	0	0	0	0	0	0	0	0	0	0	0	0	0	0	0	0	0	0	0	0	1	0	1	0	1	0	1	1	0	1
H	Asarum hypogynum	Aristolochiaceae	angiosperm, herb	terrestrial	herb	0	0	0	0	0	0	0	0	0	0	0	0	0	0	0	0	0	0	0	0	0	0	0	0	0	0	0	0	0	0	0	0	0	0	0	0	0	1	0	0	0	0	0	0
H	Asarum macranthum	Aristolochiaceae	angiosperm, herb	terrestrial	herb	0	0	0	0	0	0	0	0	0	0	0	0	0	0	0	0	0	0	0	0	0	0	0	0	0	0	0	0	0	0	0	0	0	0	1	1	1	1	0	0	0	1	1	1
H	Asarum taipingshanianum	Aristolochiaceae	angiosperm, herb	terrestrial	herb	0	0	0	0	0	0	0	0	0	0	0	0	0	0	0	0	0	0	0	0	0	0	0	0	0	0	0	0	0	0	0	0	0	0	0	1	0	0	0	0	0	0	0	0
D-V	Asclepias curassavica	Apocynaceae	angiosperm, herb	terrestrial	herb	0	0	0	0	0	0	0	1	1	0	0	0	0	1	0	0	1	1	1	1	1	1	0	0	0	1	1	0	1	1	0	0	1	1	1	1	1	1	1	1	1	0	1	0
H	Ascocentrum pumilum	Orchidaceae	monocot, herb	epiphyte	herb	0	0	0	0	0	0	0	0	0	0	0	0	0	0	0	0	0	0	0	0	0	0	0	0	0	0	0	0	0	0	0	0	0	0	0	1	0	1	0	1	0	0	1	0
D-VII	Asparagus cochinchinensis	Asparagaceae	monocot, herb	terrestrial	herb	0	0	0	0	0	0	0	1	1	0	1	1	0	1	0	0	1	1	1	1	0	0	0	0	0	0	1	0	0	0	0	0	0	0	1	1	1	1	1	1	0	1	1	1
H	Aspidistra daibuensis	Asparagaceae	monocot, herb	terrestrial	herb	0	0	0	0	0	0	0	0	0	0	0	0	0	0	0	0	0	0	0	0	0	0	0	0	0	0	0	0	0	0	0	0	0	0	0	0	0	0	1	0	1	0	0	0
F-VI	Aspidistra elatior	Asparagaceae	monocot, herb	terrestrial	herb	0	0	0	0	0	0	0	1	0	0	0	1	0	1	0	0	1	0	1	0	0	0	0	0	0	0	0	0	0	0	0	0	0	0	0	0	1	0	1	0	1	0	0	0
H	Aspidistra mushaensis	Asparagaceae	monocot, herb	terrestrial	herb	0	0	0	0	0	0	0	0	0	0	0	0	0	0	0	0	0	0	0	0	0	0	0	0	0	0	0	0	0	0	0	0	0	0	0	0	0	0	0	0	0	1	0	0
D-III	Aster ageratoides	Asteraceae	angiosperm, herb	terrestrial	herb	0	0	0	1	0	0	1	1	1	0	1	1	1	1	1	0	1	1	0	1	1	0	0	1	0	1	0	0	0	0	0	0	0	0	0	1	1	0	0	1	0	1	1	1
F-III	Aster bakerianus	Asteraceae	angiosperm, herb	terrestrial	herb	0	0	0	1	0	0	0	1	1	0	0	1	0	1	0	0	0	0	0	0	0	0	0	0	0	0	0	0	0	0	0	0	0	0	1	1	1	0	0	0	1	0	0	1
H	Aster chingshuiensis	Asteraceae	angiosperm, herb	terrestrial	herb	0	0	0	0	0	0	0	0	0	0	0	0	0	0	0	0	0	0	0	0	0	0	0	0	0	0	0	0	0	0	0	0	0	0	0	0	0	0	0	0	0	1	0	1
H	Aster formosanus	Asteraceae	angiosperm, herb	terrestrial	herb	0	0	0	0	0	0	0	0	0	0	0	0	0	0	0	0	0	0	0	0	0	0	0	0	0	0	0	0	0	0	0	0	0	0	0	1	0	1	1	0	0	0	1	0
H	Aster lasiocladus	Asteraceae	angiosperm, herb	terrestrial	herb	0	0	0	0	0	0	0	0	0	0	0	0	0	0	0	0	0	0	0	0	0	0	0	0	0	0	0	0	0	0	0	0	0	0	0	0	0	1	0	0	0	1	1	0
H	Aster morrisonensis	Asteraceae	angiosperm, herb	terrestrial	herb	0	0	0	0	0	0	0	0	0	0	0	0	0	0	0	0	0	0	0	0	0	0	0	0	0	0	0	0	0	0	0	0	0	0	0	0	0	0	0	0	0	1	0	1
B-II	Aster ovalifolius	Asteraceae	angiosperm, herb	terrestrial	herb	0	0	0	0	0	0	0	0	0	0	0	0	0	0	0	0	0	0	0	0	0	0	0	0	0	0	0	0	1	0	0	0	0	0	0	1	0	1	0	0	0	0	0	0
H	Aster taiwanensis	Asteraceae	angiosperm, herb	terrestrial	herb	0	0	0	0	0	0	0	0	0	0	0	0	0	0	0	0	0	0	0	0	0	0	0	0	0	0	0	0	0	0	0	0	0	0	1	0	1	1	1	1	0	1	1	1
H	Aster takasagomontanus	Asteraceae	angiosperm, herb	terrestrial	herb	0	0	0	0	0	0	0	0	0	0	0	0	0	0	0	0	0	0	0	0	0	0	0	0	0	0	0	0	0	0	0	0	0	0	0	0	0	0	0	0	0	0	0	0
H	Aster taoyuenensis	Asteraceae	angiosperm, herb	terrestrial	herb	0	0	0	0	0	0	0	0	0	0	0	0	0	0	0	0	0	0	0	0	0	0	0	0	0	0	0	0	0	0	0	0	0	0	1	0	1	0	0	0	0	0	1	1
H	Astilbe longicarpa	Saxifragaceae	angiosperm, herb	terrestrial	herb	0	0	0	0	0	0	0	0	0	0	0	0	0	0	0	0	0	0	0	0	0	0	0	0	0	0	0	0	0	0	0	0	0	0	1	1	0	0	1	0	0	1	1	1
H	Astilbe macroflora	Saxifragaceae	angiosperm, herb	terrestrial	herb	0	0	0	0	0	0	0	0	0	0	0	0	0	0	0	0	0	0	0	0	0	0	0	0	0	0	0	0	0	0	0	0	0	0	0	1	0	0	0	0	0	1	1	0
D-VIII	Astragalus sinicus	Fabaceae	angiosperm, herb	terrestrial	herb	0	0	0	0	0	0	1	1	1	0	0	1	1	1	0	0	1	1	0	1	0	0	0	0	0	1	0	0	0	0	0	0	0	0	1	1	0	1	0	1	0	1	1	1
B-II	Astronia ferruginea	Melastomataceae	angiosperm, tree	terrestrial	evergreen	0	0	0	0	0	0	0	0	0	0	0	0	0	0	0	0	0	0	0	0	0	0	0	0	0	0	0	0	1	0	0	0	0	0	0	0	0	0	1	0	1	0	1	0
C-III	Asystasiella neesiana	Acanthaceae	angiosperm, herb	terrestrial	herb	0	0	0	0	0	0	0	0	0	0	0	0	0	1	0	0	1	1	0	1	0	0	0	0	0	1	1	0	0	0	0	0	0	0	1	0	0	0	0	0	0	0	1	0
H	Atriplex maximowicziana	Amaranthaceae	angiosperm, herb	terrestrial	herb	0	0	0	0	0	0	0	0	0	0	0	0	0	0	0	0	0	0	0	0	0	0	0	0	0	0	0	0	0	0	0	0	0	0	0	0	0	1	0	0	0	0	0	0
H	Atriplex nummularia	Amaranthaceae	angiosperm, herb	terrestrial	herb	0	0	0	0	0	0	0	0	0	0	0	0	0	0	0	0	0	0	0	0	0	0	0	0	0	0	0	0	0	0	0	0	0	0	0	0	0	1	0	1	0	0	0	0
E-II	Aucuba chinensis	Garryaceae	angiosperm, shrub	terrestrial	evergreen	0	0	0	0	0	0	0	0	0	0	0	0	0	1	0	0	1	1	0	1	0	0	0	0	0	0	0	0	0	0	0	0	0	0	1	1	1	1	1	1	1	1	1	1
D-VIII	Aucuba japonica	Garryaceae	angiosperm, shrub	terrestrial	evergreen	0	0	0	0	0	1	1	1	1	0	1	1	0	1	0	0	0	0	0	0	0	0	0	0	0	1	0	0	0	0	0	0	0	0	1	0	0	0	1	0	1	1	0	0
D-III	Avena fatua	Poaceae	monocot, herb	terrestrial	herb	0	0	1	0	1	0	1	1	1	0	0	1	1	1	1	1	1	0	0	1	1	1	0	0	0	0	0	0	0	0	0	0	0	0	0	0	0	0	0	0	0	0	0	0
D-III	Avena sativa	Poaceae	monocot, herb	terrestrial	herb	1	0	1	1	0	0	1	1	1	1	1	1	0	0	0	1	1	1	0	0	1	1	0	0	0	1	0	0	0	0	0	0	0	0	1	0	0	0	0	0	0	0	0	0
B-I	Avicennia marina	Acanthaceae	angiosperm, shrub	terrestrial	evergreen	0	0	0	0	0	0	0	0	0	0	0	0	0	0	0	0	0	1	1	0	0	1	0	0	0	0	1	1	1	1	0	1	1	1	0	1	0	1	0	1	1	0	0	0
C-I	Axonopus compressus	Poaceae	monocot, herb	terrestrial	herb	0	0	0	0	0	0	0	0	0	0	0	0	0	0	0	0	1	1	1	1	1	0	0	0	0	1	1	1	0	1	1	0	1	1	1	0	0	1	0	1	1	0	0	0
D-V	Axonopus fissifolius	Poaceae	monocot, herb	terrestrial	herb	0	0	0	0	0	0	0	1	0	0	0	0	0	0	0	0	0	0	0	0	1	0	0	0	0	0	0	1	1	0	0	0	0	1	1	0	0	0	1	0	1	1	0	0
C-III	Bacopa monnieri	Plantaginaceae	angiosperm, herb	terrestrial	herb	0	0	0	0	0	0	0	0	0	0	0	0	1	0	0	0	1	1	0	1	0	1	0	0	0	1	0	0	0	0	0	0	0	0	1	1	1	1	1	1	1	0	0	0
B-I	Balanophora fungosa	Balanophoraceae	angiosperm, herb	parasite	herb	0	0	0	0	0	0	0	0	0	0	0	0	0	0	0	0	0	0	0	0	0	0	0	0	0	1	1	0	0	0	1	0	1	1	0	0	0	0	0	0	0	0	0	0
C-III	Balanophora harlandii	Balanophoraceae	angiosperm, herb	parasite	herb	0	0	0	0	0	0	0	0	0	0	0	0	0	0	0	0	1	0	0	1	0	0	0	0	0	1	1	0	0	0	0	0	0	0	0	0	0	0	0	0	0	1	0	0
C-III	Balanophora laxiflora	Balanophoraceae	angiosperm, herb	parasite	herb	0	0	0	0	0	0	0	0	0	0	0	0	0	1	0	0	1	0	0	1	0	0	0	0	0	1	1	1	0	0	0	0	0	0	0	1	0	1	1	0	0	1	1	1
C-III	Bambusa bambos	Poaceae	monocot, bamboo	terrestrial	evergreen	0	0	0	0	0	0	0	0	0	0	0	0	0	0	0	0	0	0	0	0	1	1	0	1	0	0	1	0	0	0	0	0	0	0	0	0	0	0	0	0	0	0	0	0
F-V	Bambusa beecheyana	Poaceae	monocot, bamboo	terrestrial	evergreen	0	0	0	0	0	0	0	0	0	0	0	0	1	0	1	0	1	1	0	0	0	0	0	0	0	0	0	0	0	0	0	0	0	0	0	0	0	0	0	0	0	0	0	0
C-I	Bambusa blumeana	Poaceae	monocot, bamboo	terrestrial	evergreen	0	0	0	0	0	0	0	0	0	0	0	0	0	0	0	0	1	1	0	0	0	1	0	0	0	0	1	0	1	1	0	0	0	0	1	1	0	1	0	1	0	0	0	0
H	Bambusa dolichoclada	Poaceae	monocot, bamboo	terrestrial	evergreen	0	0	0	0	0	0	0	0	0	0	0	0	0	0	0	0	0	0	0	0	0	0	0	0	0	0	0	0	0	0	0	0	0	0	1	1	0	1	1	0	1	1	0	0
F-VII	Bambusa multiplex	Poaceae	monocot, bamboo	terrestrial	evergreen	0	0	0	0	0	0	0	1	1	0	0	0	0	1	0	0	1	1	0	0	0	0	0	0	0	0	0	0	0	0	0	0	0	0	1	1	0	0	0	1	0	0	0	0
H	Bambusa oldhamii	Poaceae	monocot, bamboo	terrestrial	evergreen	0	0	0	0	0	0	0	0	0	0	0	0	0	0	0	0	0	0	0	0	0	0	0	0	0	0	0	0	0	0	0	0	0	0	1	1	0	0	1	1	1	1	0	0
B-IV	Bambusa pachinensis	Poaceae	monocot, bamboo	terrestrial	evergreen	0	0	0	0	0	0	0	0	0	0	0	0	0	0	0	0	0	1	0	0	0	0	0	0	0	0	0	0	0	0	0	0	0	0	1	0	0	0	0	1	0	0	0	0
D-V	Bambusa tuldoides	Poaceae	monocot, bamboo	terrestrial	evergreen	0	0	0	0	0	0	0	1	0	0	0	0	0	0	0	0	1	1	0	0	0	0	0	1	0	0	0	0	0	0	0	0	0	1	1	0	0	0	0	0	0	0	0	0
H	Bambusa utilis	Poaceae	monocot, bamboo	terrestrial	evergreen	0	0	0	0	0	0	0	0	0	0	0	0	0	0	0	0	0	0	0	0	0	0	0	0	0	0	0	0	0	0	0	0	0	0	1	0	0	0	0	0	0	0	0	0
B-I	Bambusa vulgaris	Poaceae	monocot, bamboo	terrestrial	evergreen	0	0	0	0	0	0	0	0	0	0	0	0	0	0	0	0	0	0	0	0	0	1	0	1	0	1	1	0	1	1	0	0	0	1	1	0	0	1	0	0	1	0	0	0
G-I	Barbarea orthoceras	Brassicaceae	angiosperm, herb	terrestrial	herb	0	0	0	1	1	1	1	1	0	0	0	1	0	0	0	0	0	0	0	0	0	0	0	0	0	0	0	0	0	0	0	0	0	0	1	1	0	0	0	1	0	1	1	0
H	Barbarea taiwaniana	Brassicaceae	angiosperm, herb	terrestrial	herb	0	0	0	0	0	0	0	0	0	0	0	0	0	0	0	0	0	0	0	0	0	0	0	0	0	0	0	0	0	0	0	0	0	0	1	0	0	0	0	0	0	0	0	0
B-II	Barringtonia asiatica	Lecythidaceae	angiosperm, tree	terrestrial	evergreen	0	0	0	0	0	0	0	0	0	0	0	0	0	0	0	0	0	0	0	0	0	0	0	0	0	0	0	0	0	1	0	1	0	1	0	0	0	0	0	0	1	0	0	0
B-I	Barringtonia racemosa	Lecythidaceae	angiosperm, tree	terrestrial	evergreen	0	0	0	0	0	0	0	0	0	0	0	0	0	0	0	0	0	0	0	0	0	1	0	0	0	0	1	1	1	1	0	1	1	1	1	0	0	1	0	0	1	0	0	0
E-I	Barthea barthei	Melastomataceae	angiosperm, shrub	terrestrial	evergreen	0	0	0	0	0	0	0	0	0	0	0	0	0	0	0	0	1	1	0	0	0	0	0	0	0	0	0	0	0	0	0	0	0	0	1	1	0	1	0	0	1	1	1	1
D-V	Basella alba	Basellaceae	angiosperm, vine	terrestrial	herb	0	0	0	0	0	0	0	1	0	0	1	0	0	1	0	0	1	1	0	1	0	0	0	0	0	1	1	0	0	1	0	0	0	1	1	1	0	1	0	1	0	1	0	0
B-I	Basilicum polystachyon	Lamiaceae	angiosperm, herb	terrestrial	herb	0	0	0	0	0	0	0	0	0	0	0	0	0	0	0	0	0	0	0	0	0	0	0	0	0	0	0	1	1	0	1	1	0	1	0	0	1	1	0	0	0	1	0	0
E-II	Bauhinia championii	Fabaceae	angiosperm, liana	terrestrial	evergreen	0	0	0	0	0	0	0	0	0	0	0	0	0	1	0	0	1	1	1	1	0	0	0	0	0	0	0	0	0	0	0	0	0	0	1	1	1	1	1	1	1	1	1	1
B-I	Begonia aptera	Begoniaceae	angiosperm, herb	terrestrial	herb	0	0	0	0	0	0	0	0	0	0	0	0	0	0	0	0	0	0	0	0	0	0	0	0	0	0	1	0	0	0	0	0	1	0	1	1	1	0	0	0	0	1	1	1
H	Begonia austrotaiwanensis	Begoniaceae	angiosperm, herb	terrestrial	herb	0	0	0	0	0	0	0	0	0	0	0	0	0	0	0	0	0	0	0	0	0	0	0	0	0	0	0	0	0	0	0	0	0	0	0	0	0	0	0	1	0	0	0	0
H	Begonia chitoensis	Begoniaceae	angiosperm, herb	terrestrial	herb	0	0	0	0	0	0	0	0	0	0	0	0	0	0	0	0	0	0	0	0	0	0	0	0	0	0	0	0	0	0	0	0	0	0	1	1	0	1	0	0	0	1	1	0
H	Begonia fenicis	Begoniaceae	angiosperm, herb	terrestrial	herb	0	0	0	0	0	0	0	0	0	0	0	0	0	0	0	0	0	0	0	0	0	0	0	0	0	0	0	0	0	0	0	0	0	0	0	0	0	0	0	0	1	0	0	0
E-I	Begonia formosana	Begoniaceae	angiosperm, herb	terrestrial	herb	0	0	0	0	0	0	0	0	0	0	0	0	0	1	0	0	0	0	0	0	0	0	0	0	0	0	0	0	0	0	0	0	0	0	1	1	1	0	1	0	0	1	1	1
H	Begonia lukuana	Begoniaceae	angiosperm, herb	terrestrial	herb	0	0	0	0	0	0	0	0	0	0	0	0	0	0	0	0	0	0	0	0	0	0	0	0	0	0	0	0	0	0	0	0	0	0	0	0	0	1	0	1	0	1	1	0
H	Begonia nantoensis	Begoniaceae	angiosperm, herb	terrestrial	herb	0	0	0	0	0	0	0	0	0	0	0	0	0	0	0	0	0	0	0	0	0	0	0	0	0	0	0	0	0	0	0	0	0	0	0	0	0	0	0	0	0	0	0	0
C-III	Begonia palmata	Begoniaceae	angiosperm, herb	terrestrial	herb	0	0	0	0	0	0	0	0	0	0	0	0	0	1	0	0	1	1	1	1	1	1	1	0	0	1	1	1	0	0	0	0	0	0	0	1	0	1	0	1	0	1	0	1
H	Begonia ravenii	Begoniaceae	angiosperm, herb	terrestrial	herb	0	0	0	0	0	0	0	0	0	0	0	0	0	0	0	0	0	0	0	0	0	0	0	0	0	0	0	0	0	0	0	0	0	0	0	1	0	1	0	1	0	0	0	0
H	Begonia taiwaniana	Begoniaceae	angiosperm, herb	terrestrial	herb	0	0	0	0	0	0	0	0	0	0	0	0	0	0	0	0	0	0	0	0	0	0	0	0	0	0	0	0	0	0	0	0	0	0	1	0	0	1	1	1	1	1	0	0
E-II	Beilschmiedia erythrophloia	Lauraceae	angiosperm, tree	terrestrial	evergreen	0	0	0	0	0	0	0	0	0	0	0	0	0	0	0	0	0	0	0	1	0	0	0	0	0	0	0	0	0	0	0	0	0	0	1	1	1	1	1	1	1	1	1	1
E-II	Beilschmiedia tsangii	Lauraceae	angiosperm, tree	terrestrial	evergreen	0	0	0	0	0	0	0	0	0	0	0	0	0	0	0	0	1	0	0	0	0	0	0	0	0	0	0	0	0	0	0	0	0	0	0	0	0	1	1	0	1	1	0	0
C-I	Belosynapsis ciliata	Commelinaceae	monocot, herb	terrestrial	herb	0	0	0	0	0	0	0	0	0	0	0	0	0	0	0	0	1	0	1	0	0	0	0	0	0	1	0	0	0	1	0	0	0	1	1	0	0	1	0	0	1	1	0	0
H	Belosynapsis kawakamii	Commelinaceae	monocot, herb	terrestrial	herb	0	0	0	0	0	0	0	0	0	0	0	0	0	0	0	0	0	0	0	0	0	0	0	0	0	0	0	0	0	0	0	0	0	0	1	0	1	0	0	0	0	0	0	0
C-III	Benkara sinensis	Rubiaceae	angiosperm, tree	terrestrial	evergreen	0	0	0	0	0	0	0	0	0	0	0	0	0	0	0	0	1	1	0	0	0	0	0	0	0	0	1	0	0	0	0	0	0	0	1	1	0	1	1	1	1	0	0	0
G-I	Benthamidia japonica	Cornaceae	angiosperm, tree	terrestrial	deciduous	0	0	0	0	0	0	1	1	1	1	0	0	0	0	1	0	0	0	0	0	0	0	0	0	0	0	0	0	0	0	0	0	0	0	0	0	0	0	0	0	0	0	1	1
H	Berberis aristatoserrulata	Berberidaceae	angiosperm, shrub	terrestrial	evergreen	0	0	0	0	0	0	0	0	0	0	0	0	0	0	0	0	0	0	0	0	0	0	0	0	0	0	0	0	0	0	0	0	0	0	0	0	0	0	0	0	0	1	0	0
H	Berberis brevisepala	Berberidaceae	angiosperm, shrub	terrestrial	evergreen	0	0	0	0	0	0	0	0	0	0	0	0	0	0	0	0	0	0	0	0	0	0	0	0	0	0	0	0	0	0	0	0	0	0	0	0	0	0	0	0	0	1	0	1
H	Berberis chingshuiensis	Berberidaceae	angiosperm, shrub	terrestrial	evergreen	0	0	0	0	0	0	0	0	0	0	0	0	0	0	0	0	0	0	0	0	0	0	0	0	0	0	0	0	0	0	0	0	0	0	0	0	0	0	0	0	0	1	0	1
H	Berberis kawakamii	Berberidaceae	angiosperm, shrub	terrestrial	evergreen	0	0	0	0	0	0	0	0	0	0	0	0	0	0	0	0	0	0	0	0	0	0	0	0	0	0	0	0	0	0	0	0	0	0	0	0	0	0	0	0	0	1	1	1
E-I	Berberis mingetsuensis	Berberidaceae	angiosperm, shrub	terrestrial	evergreen	0	0	0	0	0	0	0	0	0	0	0	0	0	1	0	0	0	0	0	0	0	0	0	0	0	0	0	0	0	0	0	0	0	0	0	1	0	0	0	0	0	1	0	0
H	Berberis morrisonensis	Berberidaceae	angiosperm, shrub	terrestrial	deciduous	0	0	0	0	0	0	0	0	0	0	0	0	0	0	0	0	0	0	0	0	0	0	0	0	0	0	0	0	0	0	0	0	0	0	0	0	0	0	0	0	1	1	1	1
H	Berberis tarokoensis	Berberidaceae	angiosperm, shrub	terrestrial	evergreen	0	0	0	0	0	0	0	0	0	0	0	0	0	0	0	0	0	0	0	0	0	0	0	0	0	0	0	0	0	0	0	0	0	0	0	0	1	0	0	0	0	1	0	1
H	Berchemia arisanensis	Rhamnaceae	angiosperm, liana	terrestrial	evergreen	0	0	0	0	0	0	0	0	0	0	0	0	0	0	0	0	0	0	0	0	0	0	0	0	0	0	0	0	0	0	0	0	0	0	0	0	0	0	0	0	0	0	0	0
H	Berchemia fenchifuensis	Rhamnaceae	angiosperm, liana	terrestrial	evergreen	0	0	0	0	0	0	0	0	0	0	0	0	0	0	0	0	0	0	0	0	0	0	0	0	0	0	0	0	0	0	0	0	0	0	0	0	0	0	0	0	0	0	0	1
H	Berchemia formosana	Rhamnaceae	angiosperm, liana	terrestrial	evergreen	0	0	0	0	0	0	0	0	0	0	0	0	0	0	0	0	0	0	0	0	0	0	0	0	0	0	0	0	0	0	0	0	0	0	1	0	0	0	0	1	0	1	1	1
E-I	Berchemia lineata	Rhamnaceae	angiosperm, shrub	terrestrial	evergreen	0	0	0	0	0	0	0	0	0	0	0	0	0	1	0	0	1	1	0	0	0	0	0	0	0	0	0	0	0	0	0	0	0	0	1	1	1	0	1	1	1	1	0	1
F-VII	Berchemia racemosa	Rhamnaceae	angiosperm, liana	terrestrial	evergreen	0	0	0	0	0	0	1	1	1	1	0	1	0	1	0	0	0	0	0	0	0	0	0	0	0	0	0	0	0	0	0	0	0	0	1	0	1	0	0	0	1	1	1	1
C-III	Bergia ammannioides	Elatinaceae	angiosperm, herb	terrestrial	herb	0	0	0	0	0	0	0	0	0	0	0	0	0	0	0	0	1	0	0	1	1	1	0	0	0	0	1	0	0	0	0	0	0	0	0	0	0	1	0	1	0	0	0	0
B-I	Berrya cordifolia	Malvaceae	angiosperm, tree	terrestrial	evergreen	0	0	0	0	0	0	0	0	0	0	0	0	0	0	0	0	0	0	0	0	0	1	0	0	0	0	0	0	1	0	0	0	0	0	0	0	0	0	0	0	0	0	0	0
D-IV	Bidens bipinnata	Asteraceae	angiosperm, herb	terrestrial	herb	0	0	0	1	0	0	1	1	1	0	0	1	1	1	0	0	1	0	0	1	1	0	0	0	0	1	0	0	0	0	0	0	0	0	1	1	1	1	0	1	1	1	1	0
D-I	Bidens biternata	Asteraceae	angiosperm, herb	terrestrial	herb	0	0	0	0	0	0	1	1	1	0	0	1	0	1	0	1	1	0	0	1	1	0	0	0	0	0	1	0	0	0	0	0	1	1	1	1	1	1	1	1	1	0	1	1
D-V	Bidens pilosa	Asteraceae	angiosperm, herb	terrestrial	herb	0	0	0	0	0	0	1	1	1	0	0	1	1	1	0	0	1	1	0	1	1	0	0	0	0	1	1	1	1	1	0	0	0	1	1	1	0	1	1	1	1	1	1	1
D-II	Bidens tripartita	Asteraceae	angiosperm, herb	terrestrial	herb	0	0	0	0	1	0	1	1	1	0	0	1	1	1	1	1	1	0	0	1	1	0	0	0	0	0	0	0	0	0	0	0	0	1	1	0	0	1	0	0	1	1	0	0
C-I	Biophytum sensitivum	Oxalidaceae	angiosperm, herb	terrestrial	herb	0	0	0	0	0	0	0	0	0	0	0	0	0	0	0	0	1	0	1	0	1	1	0	0	0	1	1	0	1	0	0	0	1	0	0	0	0	1	0	1	0	0	0	0
C-I	Bischofia javanica	Phyllanthaceae	angiosperm, tree	terrestrial	evergreen	0	0	0	0	0	0	0	0	0	0	0	0	0	1	0	0	1	1	1	1	1	0	1	1	1	1	1	1	1	1	1	1	1	1	1	1	1	1	1	1	1	1	1	1
C-I	Blastus cochinchinensis	Melastomataceae	angiosperm, shrub	terrestrial	evergreen	0	0	0	0	0	0	0	0	0	0	0	0	0	0	0	0	1	1	1	0	0	0	0	0	0	1	0	0	0	1	0	0	0	0	1	1	0	1	0	0	1	1	1	1
E-II	Bletilla formosana	Orchidaceae	monocot, herb	terrestrial	herb	0	0	0	0	0	0	0	0	0	0	0	0	1	1	0	0	1	0	0	1	0	0	0	0	0	0	0	0	0	0	0	0	0	0	1	0	1	0	1	0	1	1	1	1
C-III	Blumea aromatica	Asteraceae	angiosperm, herb	terrestrial	herb	0	0	0	0	0	0	0	0	0	0	0	0	0	1	0	0	1	0	0	1	1	1	0	0	0	0	0	1	0	0	0	0	0	0	1	1	1	1	1	1	0	1	1	1
C-III	Blumea axillaris	Asteraceae	angiosperm, herb	terrestrial	herb	0	0	0	0	0	0	0	0	0	0	0	0	0	0	0	0	1	0	0	1	0	1	0	0	0	1	0	0	0	0	0	0	0	0	1	1	0	0	0	1	0	0	0	0
C-I	Blumea balsamifera	Asteraceae	angiosperm, herb	terrestrial	herb	0	0	0	0	0	0	0	0	0	0	0	0	0	0	0	0	1	1	1	1	0	0	0	0	0	1	1	1	0	1	1	0	1	0	0	1	0	1	1	1	1	0	1	0
H	Blumea conspicua	Asteraceae	angiosperm, herb	terrestrial	herb	0	0	0	0	0	0	0	0	0	0	0	0	0	0	0	0	0	0	0	0	0	0	0	0	0	0	0	0	0	0	0	0	0	0	0	0	0	0	0	0	1	0	0	0
E-II	Blumea formosana	Asteraceae	angiosperm, herb	terrestrial	herb	0	0	0	0	0	0	0	0	0	0	0	0	0	0	0	0	1	0	0	0	0	0	0	0	0	0	0	0	0	0	0	0	0	0	1	0	0	0	0	1	0	1	1	0
E-II	Blumea hieracifolia	Asteraceae	angiosperm, herb	terrestrial	herb	0	0	0	0	0	0	0	0	0	0	0	0	0	1	0	0	1	1	0	1	1	0	0	0	0	0	0	0	0	0	0	0	0	0	1	0	0	0	0	0	1	0	0	0
C-I	Blumea lacera	Asteraceae	angiosperm, herb	terrestrial	herb	0	0	0	0	0	0	0	0	0	0	0	0	0	1	0	0	1	1	0	1	1	1	0	0	0	1	1	0	0	0	0	0	1	1	1	1	1	1	1	1	1	1	1	1
C-III	Blumea laciniata	Asteraceae	angiosperm, herb	terrestrial	herb	0	0	0	0	0	0	0	0	0	0	0	0	0	0	0	0	1	1	0	1	1	1	0	0	0	0	0	0	0	0	0	0	0	0	1	1	1	1	1	1	1	1	1	1
C-I	Blumea lanceolaria	Asteraceae	angiosperm, herb	terrestrial	herb	0	0	0	0	0	0	0	0	0	0	0	0	0	1	0	0	1	0	0	1	0	1	0	1	0	1	1	0	0	0	0	0	1	0	1	1	1	1	1	1	1	1	1	1
H	Blumea linearis	Asteraceae	angiosperm, herb	terrestrial	herb	0	0	0	0	0	0	0	0	0	0	0	0	0	0	0	0	0	0	0	0	0	0	0	0	0	0	0	0	0	0	0	0	0	0	0	1	0	0	0	0	0	1	0	1
E-II	Blumea oblongifolia	Asteraceae	angiosperm, herb	terrestrial	herb	0	0	0	0	0	0	0	0	0	0	0	0	0	0	0	0	1	0	0	0	0	0	0	0	0	0	0	0	0	0	0	0	0	0	1	0	1	0	0	1	0	0	1	0
C-I	Blumea riparia	Asteraceae	angiosperm, vine	terrestrial	herb	0	0	0	0	0	0	0	0	0	0	0	0	0	0	0	0	1	0	0	1	0	0	0	0	0	0	1	0	0	1	0	0	1	1	1	1	1	1	0	1	0	1	1	1
D-V	Blyxa aubertii	Hydrocharitaceae	monocot, herb	submerged	herb	0	0	0	0	0	0	0	0	0	0	0	1	0	0	0	0	1	0	1	1	0	0	0	0	1	1	1	1	0	0	0	0	0	1	1	1	0	0	0	0	1	1	1	0
D-V	Blyxa echinosperma	Hydrocharitaceae	monocot, herb	submerged	herb	0	0	0	0	0	0	0	0	0	0	0	1	0	1	0	0	1	0	0	1	0	0	0	0	0	0	1	0	0	0	0	0	0	1	1	0	0	0	0	0	1	1	0	0
B-I	Blyxa japonica	Hydrocharitaceae	monocot, herb	submerged	herb	0	0	0	0	0	0	0	1	1	0	0	1	0	0	0	0	0	1	1	0	0	0	0	0	0	1	1	1	0	0	0	0	0	1	1	1	0	0	0	0	0	1	0	0
D-I	Boehmeria clidemioides	Urticaceae	angiosperm, herb	terrestrial	herb	0	0	0	0	0	0	0	0	0	0	0	0	0	1	1	0	1	0	0	1	1	1	0	1	1	1	1	0	1	1	0	0	0	1	0	0	0	0	0	0	0	0	0	0
B-II	Boehmeria densiflora	Urticaceae	angiosperm, shrub	terrestrial	herb	0	0	0	0	0	0	0	0	0	0	0	0	0	0	0	0	0	0	0	0	0	0	0	0	0	0	0	0	1	0	0	0	0	0	1	1	1	1	1	1	1	1	1	1
C-III	Boehmeria formosana	Urticaceae	angiosperm, shrub	terrestrial	herb	0	0	0	0	0	0	0	0	0	0	0	0	0	1	0	0	1	0	1	1	0	0	0	0	0	1	0	0	0	0	0	0	0	0	1	1	1	1	0	1	1	1	1	1
H	Boehmeria hwaliensis	Urticaceae	angiosperm, shrub	terrestrial	herb	0	0	0	0	0	0	0	0	0	0	0	0	0	0	0	0	0	0	0	0	0	0	0	0	0	0	0	0	0	0	0	0	0	0	1	0	1	1	0	0	1	1	1	1
F-VI	Boehmeria longispica	Urticaceae	angiosperm, shrub	terrestrial	herb	0	0	0	0	0	0	0	1	1	0	0	1	1	1	0	0	1	1	0	0	0	0	0	0	0	0	0	0	0	0	0	0	0	0	1	0	0	1	0	0	0	1	1	0
D-I	Boehmeria nivea	Urticaceae	angiosperm, shrub	terrestrial	herb	0	0	0	0	0	0	1	1	1	0	0	1	1	1	1	0	1	1	1	1	0	1	0	0	0	1	1	0	0	0	1	0	0	0	1	1	1	1	1	1	1	1	1	1
C-III	Boehmeria pilosiuscula	Urticaceae	angiosperm, shrub	terrestrial	herb	0	0	0	0	0	0	0	0	0	0	0	0	0	0	0	0	0	0	1	1	0	0	0	0	0	1	1	0	0	0	0	0	0	0	1	1	1	1	0	1	0	0	1	1
H	Boehmeria pilushanensis	Urticaceae	angiosperm, shrub	terrestrial	herb	0	0	0	0	0	0	0	0	0	0	0	0	0	0	0	0	0	0	0	0	0	0	0	0	0	0	0	0	0	0	0	0	0	0	0	0	0	0	0	1	0	1	0	1
H	Boehmeria wattersii	Urticaceae	angiosperm, shrub	terrestrial	herb	0	0	0	0	0	0	0	0	0	0	0	0	0	0	0	0	0	0	0	0	0	0	0	0	0	0	0	0	0	0	0	0	0	0	1	1	1	1	1	1	1	0	1	1
D-VIII	Boenninghausenia albiflora	Rutaceae	angiosperm, herb	terrestrial	herb	0	0	0	0	0	0	1	1	1	1	0	0	0	1	0	0	1	0	0	1	1	0	0	0	0	1	0	0	0	0	0	0	0	0	0	1	1	1	0	0	1	1	1	1
C-I	Boerhavia diffusa	Nyctaginaceae	angiosperm, herb	terrestrial	herb	0	0	0	0	0	0	0	0	0	0	0	0	0	1	0	0	1	0	0	1	1	1	1	0	0	1	1	1	0	0	0	0	1	1	0	0	1	1	1	1	1	0	0	0
F-I	Bolboschoenus planiculmis	Cyperaceae	monocot, herb	emerging	herb	1	0	0	0	0	0	1	1	1	0	0	1	1	0	0	0	0	0	0	1	0	0	0	0	0	0	0	0	0	0	0	0	0	0	0	0	0	1	0	0	0	0	0	0
H	Bombax malabarica	Malvaceae	angiosperm, tree	terrestrial	deciduous	0	0	0	0	0	0	0	0	0	0	0	0	0	0	0	0	0	0	0	0	0	0	0	0	0	0	0	0	0	0	0	0	0	0	0	0	0	0	0	1	1	0	0	0
D-IV	Boschniakia himalaica	Orobanchaceae	angiosperm, herb	parasite	herb	0	0	0	0	0	0	0	0	0	0	0	0	1	1	1	0	1	0	0	1	1	1	0	0	0	0	0	0	0	0	0	0	0	0	0	0	1	0	0	0	0	0	0	1
E-I	Bostrychanthera deflexa	Lamiaceae	angiosperm, herb	terrestrial	herb	0	0	0	0	0	0	0	0	0	0	0	0	0	1	0	0	1	0	0	0	0	0	0	0	0	0	0	0	0	0	0	0	0	0	0	0	0	0	0	0	0	1	0	0
D-I	Bothriochloa ischaemum	Poaceae	monocot, herb	terrestrial	herb	0	0	0	0	0	0	0	0	0	0	1	1	1	1	1	1	1	1	0	1	1	1	0	0	0	0	0	0	0	0	0	0	0	1	1	1	0	1	1	1	1	1	0	0
F-VII	Bothriospermum zeylanicum	Boraginaceae	angiosperm, herb	terrestrial	herb	0	0	0	0	0	0	1	1	1	0	0	0	0	1	0	0	0	1	0	0	0	0	0	0	0	0	0	0	0	0	0	0	0	0	1	1	1	1	1	1	1	1	1	1
B-I	Brachiaria mutica	Poaceae	monocot, herb	terrestrial	herb	0	0	0	0	0	0	0	0	0	0	0	0	0	0	0	0	0	0	0	0	0	0	0	0	0	1	1	0	0	1	0	0	0	1	1	1	0	1	0	1	1	0	0	0
C-I	Brachiaria reptans	Poaceae	monocot, herb	terrestrial	herb	0	0	0	0	0	0	0	0	0	0	0	0	0	0	0	0	1	1	0	1	1	1	0	0	0	1	1	0	0	1	0	0	0	1	1	1	0	1	1	1	1	0	0	0
C-I	Brachiaria subquadripara	Poaceae	monocot, herb	terrestrial	herb	0	0	0	0	0	0	0	0	0	0	0	0	0	0	0	0	1	1	0	1	1	0	0	0	1	1	1	1	1	1	0	0	0	1	1	1	1	1	1	1	1	0	0	0
C-I	Brachiaria villosa	Poaceae	monocot, herb	terrestrial	herb	0	0	0	0	0	0	0	0	0	0	0	0	0	1	0	0	1	0	0	1	1	0	0	0	0	1	0	0	0	0	0	0	0	1	0	1	0	0	0	1	1	1	1	1
H	Brachypodium kawakamii	Poaceae	monocot, herb	terrestrial	herb	0	0	0	0	0	0	0	0	0	0	0	0	0	0	0	0	0	0	0	0	0	0	0	0	0	0	0	0	0	0	0	0	0	0	0	1	0	0	0	0	0	0	1	0
D-II	Brachypodium sylvaticum	Poaceae	monocot, herb	terrestrial	herb	0	0	0	0	1	1	1	1	1	0	1	1	0	1	1	1	1	0	0	1	1	0	0	0	0	0	0	0	1	0	0	0	0	1	1	1	0	0	0	0	0	1	0	1
F-VI	Brasenia schreberi	Cabombaceae	angiosperm, herb	emerging	herb	0	0	0	0	0	0	1	1	0	0	0	1	0	0	0	0	1	0	0	1	0	0	0	0	0	0	0	0	0	0	0	0	0	0	0	0	0	0	0	0	0	1	0	0
B-II	Bredia hirsuta	Melastomataceae	angiosperm, liana	terrestrial	evergreen	0	0	0	0	0	0	0	0	0	0	0	0	0	0	0	0	0	0	0	0	0	0	0	0	0	0	0	0	0	1	0	0	0	0	0	1	0	1	0	1	0	1	1	1
H	Bredia oldhami	Melastomataceae	angiosperm, shrub	terrestrial	evergreen	0	0	0	0	0	0	0	0	0	0	0	0	0	0	0	0	0	0	0	0	0	0	0	0	0	0	0	0	0	0	0	0	0	0	1	1	0	0	1	1	1	1	0	0
H	Bredia oldhamii	Melastomataceae	angiosperm, shrub	terrestrial	evergreen	0	0	0	0	0	0	0	0	0	0	0	0	0	0	0	0	0	0	0	0	0	0	0	0	0	0	0	0	0	0	0	0	0	0	1	1	0	0	1	0	1	1	1	1
E-II	Bretschneidera sinensis	Akaniaceae	angiosperm, tree	terrestrial	deciduous	0	0	0	0	0	0	0	0	0	0	0	0	1	1	0	0	1	0	0	1	0	0	0	0	0	0	0	0	0	0	0	0	0	0	1	0	1	1	0	0	0	1	0	1
C-I	Breynia vitis-idaea	Phyllanthaceae	angiosperm, shrub	terrestrial	herb	0	0	0	0	0	0	0	0	0	0	0	0	0	1	0	0	1	0	0	1	1	1	0	0	0	1	1	1	1	1	0	1	0	0	1	1	1	1	1	1	1	0	1	1
C-III	Bridelia balansae	Phyllanthaceae	angiosperm, tree	terrestrial	evergreen	0	0	0	0	0	0	0	0	0	0	0	0	0	0	0	0	1	0	1	1	0	0	0	0	0	1	1	0	0	0	0	0	0	0	1	1	0	1	1	1	1	1	1	1
C-I	Bridelia tomentosa	Phyllanthaceae	angiosperm, tree	terrestrial	evergreen	0	0	0	0	0	0	0	0	0	0	0	0	0	0	0	0	1	1	1	1	0	0	1	0	0	1	1	1	1	1	1	1	0	1	0	1	0	1	1	1	1	1	1	0
G-I	Briza minor	Poaceae	monocot, herb	terrestrial	herb	0	0	0	0	0	0	0	1	1	0	0	1	0	0	0	0	0	0	0	0	0	0	0	0	0	0	0	0	0	0	0	1	0	1	1	0	0	1	0	0	0	1	0	0
F-VI	Bromus catharticus	Poaceae	monocot, herb	terrestrial	herb	0	0	0	0	0	0	1	1	1	0	0	1	0	0	0	0	1	0	0	0	1	0	0	0	0	0	0	0	0	0	0	0	0	0	0	0	0	0	0	0	0	1	1	0
B-II	Bromus formosanus	Poaceae	monocot, herb	terrestrial	herb	0	0	0	0	0	0	0	0	0	0	0	0	0	0	0	0	0	0	0	0	0	0	0	0	0	0	0	0	0	0	0	0	0	1	1	0	0	0	0	0	0	0	0	0
H	Bromus morrisonensis	Poaceae	monocot, herb	terrestrial	herb	0	0	0	0	0	0	0	0	0	0	0	0	0	0	0	0	0	0	0	0	0	0	0	0	0	0	0	0	0	0	0	0	0	0	0	0	0	0	0	0	0	0	0	0
D-VIII	Broussonetia kaempferi	Moraceae	angiosperm, shrub	terrestrial	deciduous	0	0	0	0	0	0	0	1	0	0	0	0	0	1	0	0	1	1	1	1	0	0	0	0	0	1	0	0	0	0	0	0	0	0	1	1	0	1	0	0	0	1	0	0
D-VII	Broussonetia kazinoki	Moraceae	angiosperm, shrub	terrestrial	deciduous	0	0	0	0	0	0	1	1	1	0	1	1	0	1	0	0	1	0	1	1	0	0	0	0	0	1	1	0	0	0	0	0	0	0	1	1	0	1	0	1	0	1	1	1
D-V	Broussonetia papyrifera	Moraceae	angiosperm, tree	terrestrial	deciduous	0	0	0	0	0	0	0	1	1	0	1	1	1	1	0	0	1	1	1	1	1	0	0	0	0	1	1	0	0	0	0	0	1	1	1	1	1	1	1	1	1	1	1	1
D-V	Brucea javanica	Simaroubaceae	angiosperm, shrub	terrestrial	evergreen	0	0	0	0	0	0	0	0	0	0	0	1	0	0	0	0	1	1	1	0	0	0	0	0	0	1	1	1	1	1	0	1	1	1	0	1	0	1	0	1	0	0	0	0
F-VI	Brugmansia suaveolens	Solanaceae	angiosperm, shrub	terrestrial	herb	0	0	0	0	0	0	0	1	0	0	0	0	0	0	0	0	0	0	0	0	1	0	0	0	0	0	0	0	0	0	0	0	0	0	1	0	0	1	0	0	1	1	0	0
C-I	Buchanania arborescens	Anacardiaceae	angiosperm, tree	terrestrial	evergreen	0	0	0	0	0	0	0	0	0	0	0	0	0	0	0	0	0	0	0	1	0	0	0	0	0	1	1	1	1	1	0	1	1	1	0	0	0	0	1	1	1	0	0	0
C-I	Buddleja asiatica	Scrophulariaceae	angiosperm, shrub	terrestrial	deciduous	0	0	0	0	0	0	0	0	0	0	0	0	0	1	0	0	1	1	1	1	1	1	0	0	0	1	1	1	1	1	0	1	1	1	1	1	1	1	1	1	1	1	1	1
G-I	Buddleja curviflora	Scrophulariaceae	angiosperm, shrub	terrestrial	deciduous	0	0	0	0	0	0	0	1	1	1	0	0	0	0	0	0	0	0	0	0	0	0	0	0	0	0	0	0	0	0	0	0	0	0	0	0	0	0	0	0	0	0	0	1
C-III	Bulbophyllum affine	Orchidaceae	monocot, herb	epiphyte	herb	0	0	0	0	0	0	0	0	0	0	0	0	0	0	0	0	0	1	0	1	1	1	0	1	0	1	1	0	0	0	0	0	0	0	0	0	0	0	0	1	0	0	0	0
H	Bulbophyllum albociliatum	Orchidaceae	monocot, herb	epiphyte	herb	0	0	0	0	0	0	0	0	0	0	0	0	0	0	0	0	0	0	0	0	0	0	0	0	0	0	0	0	0	0	0	0	0	0	0	0	0	0	0	0	0	0	0	1
F-VI	Bulbophyllum drymoglossum	Orchidaceae	monocot, herb	epiphyte	herb	0	0	0	0	0	0	0	1	0	0	0	1	0	0	0	0	0	0	0	1	0	0	0	0	0	0	0	0	0	0	0	0	0	0	0	0	0	0	1	0	0	1	1	1
C-III	Bulbophyllum griffithii	Orchidaceae	monocot, herb	epiphyte	herb	0	0	0	0	0	0	0	0	0	0	0	0	0	0	0	0	1	0	0	0	0	1	0	0	0	0	0	0	0	0	0	0	0	0	0	0	0	0	0	0	0	0	0	0
H	Bulbophyllum hirundinis	Orchidaceae	monocot, herb	epiphyte	herb	0	0	0	0	0	0	0	0	0	0	0	0	0	0	0	0	0	0	0	0	0	0	0	0	0	0	0	0	0	0	0	0	0	0	0	0	0	0	0	0	0	0	0	0
H	Bulbophyllum japonicum	Orchidaceae	monocot, herb	epiphyte	herb	0	0	0	0	0	0	0	0	0	0	0	0	0	0	0	0	0	0	0	0	0	0	0	0	0	0	0	0	0	0	0	0	0	0	1	0	0	0	0	0	0	1	1	0
C-III	Bulbophyllum levinei	Orchidaceae	monocot, herb	epiphyte	herb	0	0	0	0	0	0	0	0	0	0	0	0	0	0	0	0	1	1	0	0	0	0	0	0	0	1	1	0	0	0	0	0	0	0	0	0	0	0	0	0	0	0	0	0
C-III	Bulbophyllum macraei	Orchidaceae	monocot, herb	epiphyte	herb	0	0	0	0	0	0	0	0	0	0	0	0	0	0	0	0	1	0	0	0	0	0	0	0	0	1	1	0	0	0	0	0	0	0	1	0	1	0	1	0	0	1	0	1
H	Bulbophyllum melanoglossum	Orchidaceae	monocot, herb	epiphyte	herb	0	0	0	0	0	0	0	0	0	0	0	0	0	0	0	0	0	0	0	0	0	0	0	0	0	0	0	0	0	0	0	0	0	0	1	0	1	1	0	0	0	1	1	1
H	Bulbophyllum omerandrum	Orchidaceae	monocot, herb	epiphyte	herb	0	0	0	0	0	0	0	0	0	0	0	0	0	0	0	0	0	0	0	0	0	0	0	0	0	0	0	0	0	0	0	0	0	0	1	0	1	1	0	0	0	0	0	0
E-II	Bulbophyllum pectenveneris	Orchidaceae	monocot, herb	epiphyte	herb	0	0	0	0	0	0	0	0	0	0	0	0	0	1	0	0	1	0	0	1	0	0	0	0	0	0	0	0	0	0	0	0	0	0	0	0	0	0	0	0	0	0	0	0
D-I	Bulbophyllum pectinatum	Orchidaceae	monocot, herb	epiphyte	herb	0	0	0	0	0	0	0	0	0	0	0	0	0	0	1	0	0	0	0	1	0	0	0	0	0	1	0	0	0	0	0	0	1	0	1	0	0	0	0	0	0	1	0	0
D-IV	Bulbophyllum retusiusculum	Orchidaceae	monocot, herb	epiphyte	herb	0	0	0	0	0	0	0	0	0	0	0	0	0	0	1	0	1	0	0	1	1	1	0	0	0	1	1	0	0	0	0	0	0	0	0	0	0	0	0	1	0	1	1	1
H	Bulbophyllum rubrolabellum	Orchidaceae	monocot, herb	epiphyte	herb	0	0	0	0	0	0	0	0	0	0	0	0	0	0	0	0	0	0	0	0	0	0	0	0	0	0	0	0	0	0	0	0	0	0	0	1	0	0	0	0	0	0	0	0
H	Bulbophyllum setaceum	Orchidaceae	monocot, herb	epiphyte	herb	0	0	0	0	0	0	0	0	0	0	0	0	0	0	0	0	0	0	0	0	0	0	0	0	0	0	0	0	0	0	0	0	0	0	0	0	0	0	0	0	0	0	0	0
H	Bulbophyllum taiwanense	Orchidaceae	monocot, herb	epiphyte	herb	0	0	0	0	0	0	0	0	0	0	0	0	0	0	0	0	0	0	0	0	0	0	0	0	0	0	0	0	0	0	0	0	0	0	0	0	0	0	1	0	0	0	1	0
H	Bulbophyllum tokioi	Orchidaceae	monocot, herb	epiphyte	herb	0	0	0	0	0	0	0	0	0	0	0	0	0	0	0	0	0	0	0	0	0	0	0	0	0	0	0	0	0	0	0	0	0	0	1	0	0	0	0	0	0	0	0	0
C-III	Bulbophyllum umbellatum	Orchidaceae	monocot, herb	epiphyte	herb	0	0	0	0	0	0	0	0	0	0	0	0	0	0	0	0	1	0	0	1	1	1	0	0	0	1	1	0	0	0	0	0	0	0	1	0	0	0	0	0	0	0	0	1
D-V	Bulbostylis barbata	Cyperaceae	monocot, herb	terrestrial	herb	0	0	0	0	0	0	0	1	1	1	1	1	0	1	0	0	1	1	1	0	1	1	0	0	0	1	1	1	1	0	0	0	0	1	1	1	1	1	1	1	0	1	0	0
D-I	Bulbostylis densa	Cyperaceae	monocot, herb	terrestrial	herb	0	0	0	0	0	0	1	1	1	1	1	1	0	1	0	1	1	0	0	1	1	0	0	0	0	1	1	0	1	0	0	0	0	1	1	1	0	1	1	0	0	1	0	0
H	Bupleurum kaoi	Apiaceae	angiosperm, herb	terrestrial	herb	0	0	0	0	0	0	0	0	0	0	0	0	0	0	0	0	0	0	0	0	0	0	0	0	0	0	0	0	0	0	0	0	0	0	0	1	0	0	0	0	0	0	0	0
B-II	Burmannia championii	Burmanniaceae	monocot, herb	saprophyte	herb	0	0	0	0	0	0	0	0	0	0	0	0	0	0	0	0	0	0	0	0	0	0	0	0	0	0	0	0	0	1	0	0	0	0	0	0	0	0	0	0	1	0	0	0
H	Burmannia itoana	Burmanniaceae	monocot, herb	saprophyte	herb	0	0	0	0	0	0	0	0	0	0	0	0	0	0	0	0	0	0	0	0	0	0	0	0	0	0	0	0	0	0	0	0	0	0	1	0	0	0	0	0	0	1	0	1
C-III	Burmannia nepalensis	Burmanniaceae	monocot, herb	saprophyte	herb	0	0	0	0	0	0	0	0	0	0	0	0	0	0	0	0	1	0	0	1	0	0	0	0	0	1	1	0	0	0	0	0	0	0	0	0	0	0	0	0	0	0	1	0
H	Buxus liukiuensis	Buxaceae	angiosperm, shrub	terrestrial	evergreen	0	0	0	0	0	0	0	0	0	0	0	0	0	0	0	0	0	0	0	0	0	0	0	0	0	0	0	0	0	0	0	0	0	0	1	1	0	1	0	1	1	1	1	0
F-VII	Buxus microphylla	Buxaceae	angiosperm, shrub	terrestrial	evergreen	0	0	0	0	0	0	1	1	1	0	1	1	1	1	0	0	1	0	0	0	0	0	0	0	0	0	0	0	0	0	0	0	0	0	1	1	1	0	0	0	1	1	0	0
C-II	Caesalpinia bonduc	Fabaceae	angiosperm, liana	terrestrial	evergreen	0	0	0	0	0	0	0	0	0	0	0	0	0	0	0	0	0	1	1	0	1	0	0	0	0	0	0	0	1	0	0	0	0	1	0	1	0	1	0	1	1	0	0	0
C-I	Caesalpinia crista	Fabaceae	angiosperm, liana	terrestrial	evergreen	0	0	0	0	0	0	0	0	0	0	0	0	0	1	0	0	1	1	0	0	0	0	0	0	0	0	1	1	0	1	0	0	1	1	1	1	0	1	0	1	1	1	0	0
D-V	Caesalpinia decapetala	Fabaceae	angiosperm, shrub	terrestrial	evergreen	0	0	0	0	0	0	0	1	1	1	0	1	1	1	0	0	1	1	0	1	1	0	1	0	0	1	1	0	1	0	0	0	0	0	0	0	0	0	0	1	1	0	0	0
C-III	Caesalpinia minax	Fabaceae	angiosperm, liana	terrestrial	evergreen	0	0	0	0	0	0	0	0	0	0	0	0	0	0	0	0	1	1	0	1	0	0	0	0	0	1	1	0	0	0	0	0	0	0	0	0	0	1	0	0	0	0	0	0
C-I	Cajanus cajan	Fabaceae	angiosperm, shrub	terrestrial	herb	0	0	0	0	0	0	0	0	0	0	0	0	0	1	0	0	1	1	1	1	1	1	1	1	1	1	0	0	1	0	0	1	1	1	1	1	1	1	1	1	1	1	1	1
C-I	Cajanus scarabaeoides	Fabaceae	angiosperm, vine	terrestrial	herb	0	0	0	0	0	0	0	0	0	0	0	0	0	1	0	0	1	1	1	1	1	1	0	1	0	1	1	1	1	0	1	0	1	1	1	1	1	1	1	1	1	0	0	0
F-I	Calamagrostis epigeios	Poaceae	monocot, herb	terrestrial	herb	0	0	1	0	1	1	1	1	1	0	0	1	0	1	1	1	1	0	0	0	1	0	0	0	0	0	0	0	0	0	0	0	0	0	1	1	0	0	0	0	0	1	1	0
C-II	Calamagrostis filifolia	Poaceae	monocot, herb	terrestrial	herb	0	0	0	0	0	0	0	0	0	0	0	0	0	1	0	0	1	0	0	1	0	0	0	0	0	0	0	0	1	0	0	0	0	1	0	0	0	0	0	0	0	1	0	1
H	Calamus formosanus	Arecaceae	monocot, liana	terrestrial	herb	0	0	0	0	0	0	0	0	0	0	0	0	0	0	0	0	0	0	0	0	0	0	0	0	0	0	0	0	0	0	0	0	0	0	0	1	0	1	1	1	1	1	1	0
B-II	Calamus siphonospathus	Arecaceae	monocot, liana	terrestrial	herb	0	0	0	0	0	0	0	0	0	0	0	0	0	0	0	0	0	0	0	0	0	0	0	0	0	0	0	0	1	0	0	0	0	0	0	0	0	0	0	0	0	0	0	0
H	Calanthe actinomorpha	Orchidaceae	monocot, herb	terrestrial	herb	0	0	0	0	0	0	0	0	0	0	0	0	0	0	0	0	0	0	0	0	0	0	0	0	0	0	0	0	0	0	0	0	0	0	0	0	0	0	0	0	0	1	0	0
C-III	Calanthe alismifolia	Orchidaceae	monocot, herb	terrestrial	herb	0	0	0	0	0	0	0	0	0	0	0	0	0	1	0	0	1	1	0	1	1	0	0	0	0	1	1	0	0	0	0	0	0	0	0	0	0	0	0	1	0	1	1	0
F-V	Calanthe alpina	Orchidaceae	monocot, herb	terrestrial	herb	0	0	0	0	0	0	0	0	0	0	0	0	0	1	1	0	1	0	0	1	1	0	0	0	0	0	0	0	0	0	0	0	0	0	0	0	0	0	0	0	0	0	0	0
B-I	Calanthe angustifolia	Orchidaceae	monocot, herb	terrestrial	herb	0	0	0	0	0	0	0	0	0	0	0	0	0	0	0	0	0	0	0	0	0	0	0	0	0	0	0	1	1	0	1	0	0	0	0	0	0	0	0	0	0	1	0	0
E-II	Calanthe arcuata	Orchidaceae	monocot, herb	terrestrial	herb	0	0	0	0	0	0	0	0	0	0	0	0	0	1	0	0	1	0	0	1	0	0	0	0	0	0	0	0	0	0	0	0	0	0	1	1	0	0	0	0	0	1	0	0
H	Calanthe arisanensis	Orchidaceae	monocot, herb	terrestrial	herb	0	0	0	0	0	0	0	0	0	0	0	0	0	0	0	0	0	0	0	0	0	0	0	0	0	0	0	0	0	0	0	0	0	0	1	0	1	0	1	0	1	1	1	1
G-I	Calanthe aristulifera	Orchidaceae	monocot, herb	terrestrial	herb	0	0	0	0	0	0	0	1	0	0	0	0	0	0	0	0	0	0	0	0	0	0	0	0	0	0	0	0	0	0	0	0	0	0	0	0	0	0	1	0	0	1	0	0
C-III	Calanthe clavata	Orchidaceae	monocot, herb	terrestrial	herb	0	0	0	0	0	0	0	0	0	0	0	0	0	0	0	0	1	0	1	1	0	0	0	0	0	1	0	0	0	0	0	0	0	0	1	0	0	0	0	0	0	0	0	0
D-IV	Calanthe davidii	Orchidaceae	monocot, herb	terrestrial	herb	0	0	0	0	0	0	0	0	0	0	0	0	0	1	1	0	1	0	0	1	1	1	0	0	0	0	0	0	0	0	0	0	0	0	0	0	0	0	0	0	0	1	0	0
C-III	Calanthe densiflora	Orchidaceae	monocot, herb	terrestrial	herb	0	0	0	0	0	0	0	0	0	0	0	0	0	0	0	0	1	1	1	1	1	1	0	0	0	1	1	0	0	0	0	0	0	0	0	0	0	0	0	0	0	1	0	1
E-II	Calanthe graciliflora	Orchidaceae	monocot, herb	terrestrial	herb	0	0	0	0	0	0	0	0	0	0	0	0	0	0	0	0	1	0	0	0	0	0	0	0	0	0	0	0	0	0	0	0	0	0	0	0	0	1	0	0	0	1	0	0
B-III	Calanthe lyroglossa	Orchidaceae	monocot, herb	terrestrial	herb	0	0	0	0	0	0	0	0	0	0	0	0	0	0	0	0	0	0	0	0	0	0	0	0	0	1	1	1	0	0	0	0	0	0	1	0	0	0	0	1	1	1	0	0
D-IV	Calanthe puberula	Orchidaceae	monocot, herb	terrestrial	herb	0	0	0	0	0	0	0	1	0	0	0	1	0	1	1	0	1	0	0	1	1	1	0	0	0	0	0	0	0	0	0	0	0	0	0	0	0	0	0	0	0	1	0	0
H	Calanthe sieboldii	Orchidaceae	monocot, herb	terrestrial	herb	0	0	0	0	0	0	0	0	0	0	0	0	0	0	0	0	0	0	0	0	0	0	0	0	0	0	0	0	0	0	0	0	0	0	0	0	0	0	0	0	0	0	1	0
C-II	Calanthe speciosa	Orchidaceae	monocot, herb	terrestrial	herb	0	0	0	0	0	0	0	0	0	0	0	0	0	0	0	0	1	0	0	0	0	0	0	0	0	0	0	0	0	1	0	0	0	0	1	0	1	0	0	1	1	1	0	0
D-I	Calanthe sylvatica	Orchidaceae	monocot, herb	terrestrial	herb	0	0	0	0	0	0	0	0	0	0	0	0	0	0	1	0	1	0	0	1	1	0	0	0	0	1	0	1	0	1	1	1	1	0	1	1	1	0	1	0	1	1	1	1
D-IV	Calanthe tricarinata	Orchidaceae	monocot, herb	terrestrial	herb	0	0	0	0	0	0	0	1	0	0	0	0	0	1	1	1	1	0	0	1	1	1	0	0	0	0	0	0	0	0	0	0	0	0	0	0	0	0	0	0	0	0	0	1
C-I	Calanthe triplicata	Orchidaceae	monocot, herb	terrestrial	herb	0	0	0	0	0	0	0	0	0	0	0	0	0	0	0	0	1	0	0	1	1	0	0	0	0	1	1	1	1	1	1	1	1	1	1	0	1	1	1	1	1	1	1	1
E-I	Calathodes polycarpa	Ranunculaceae	angiosperm, herb	terrestrial	herb	0	0	0	0	0	0	0	0	0	0	0	0	0	1	0	0	0	0	0	0	0	0	0	0	0	0	0	0	0	0	0	0	0	0	0	0	0	0	0	0	0	0	0	0
H	Caldesia grandis	Alismataceae	monocot, herb	emerging	herb	0	0	0	0	0	0	0	0	0	0	0	0	0	0	0	0	0	0	0	0	0	0	0	0	0	0	0	0	0	0	0	0	0	0	0	0	0	0	0	0	0	1	0	0
F-VII	Callerya reticulata	Fabaceae	angiosperm, liana	terrestrial	herb	0	0	0	0	0	0	0	1	0	0	0	0	0	1	0	0	1	1	1	0	0	0	0	0	0	0	0	0	0	0	0	0	0	0	1	1	1	1	1	1	1	1	1	1
C-III	Callicarpa formosana	Lamiaceae	angiosperm, shrub	terrestrial	evergreen	0	0	0	0	0	0	0	0	0	0	0	0	0	1	0	0	1	1	1	1	0	0	0	0	0	1	0	0	0	0	0	0	0	0	1	1	1	1	1	1	1	1	1	1
H	Callicarpa hypoleucophylla	Lamiaceae	angiosperm, shrub	terrestrial	evergreen	0	0	0	0	0	0	0	0	0	0	0	0	0	0	0	0	0	0	0	0	0	0	0	0	0	0	0	0	0	0	0	0	0	0	0	0	0	0	1	1	0	0	0	0
D-VIII	Callicarpa japonica	Lamiaceae	angiosperm, shrub	terrestrial	herb	0	0	0	0	1	0	1	1	1	1	1	1	1	1	0	0	1	1	0	1	0	0	0	0	0	1	0	0	0	0	0	0	0	0	0	1	0	0	0	0	1	1	0	0
F-VII	Callicarpa kochiana	Lamiaceae	angiosperm, shrub	terrestrial	evergreen	0	0	0	0	0	0	0	0	1	0	0	0	1	1	0	0	1	1	0	0	0	0	0	0	0	0	0	0	0	0	0	0	0	0	0	1	0	1	0	0	1	1	1	0
E-I	Callicarpa longissima	Lamiaceae	angiosperm, tree	terrestrial	evergreen	0	0	0	0	0	0	0	0	0	0	0	0	0	0	0	0	1	1	1	0	0	0	0	0	0	0	0	0	0	0	0	0	0	0	0	0	0	1	0	0	0	1	1	0
E-I	Callicarpa pilosissima	Lamiaceae	angiosperm, tree	terrestrial	evergreen	0	0	0	0	0	0	0	0	0	0	0	0	0	1	0	0	0	1	0	0	0	0	0	0	0	0	0	0	0	0	0	0	0	0	0	1	1	0	1	1	1	1	1	1
E-I	Callicarpa randaiensis	Lamiaceae	angiosperm, shrub	terrestrial	deciduous	0	0	0	0	0	0	0	0	0	0	0	0	0	1	0	0	0	0	0	0	0	0	0	0	0	0	0	0	0	0	0	0	0	0	0	1	0	1	1	0	0	1	1	1
H	Callicarpa remotiflora	Lamiaceae	angiosperm, shrub	terrestrial	evergreen	0	0	0	0	0	0	0	0	0	0	0	0	0	0	0	0	0	0	0	0	0	0	0	0	0	0	0	0	0	0	0	0	0	0	0	0	0	0	1	0	1	0	0	0
E-II	Callicarpa remotiserrulata	Lamiaceae	angiosperm, shrub	terrestrial	evergreen	0	0	0	0	0	0	0	0	0	0	0	0	0	0	0	0	0	0	0	1	0	0	0	0	0	0	0	0	0	0	0	0	0	0	0	0	0	0	1	0	1	0	0	0
H	Callicarpa tikusikensis	Lamiaceae	angiosperm, shrub	terrestrial	deciduous	0	0	0	0	0	0	0	0	0	0	0	0	0	0	0	0	0	0	0	0	0	0	0	0	0	0	0	0	0	0	0	0	0	0	0	1	0	0	0	0	0	1	1	0
F-VII	Callitriche japonica	Plantaginaceae	angiosperm, herb	terrestrial	evergreen	0	0	0	0	0	0	0	1	1	0	0	1	0	1	0	0	0	0	0	0	0	0	0	0	0	0	0	0	0	0	0	0	0	0	0	0	0	0	0	0	0	0	0	0
D-II	Callitriche palustris	Plantaginaceae	angiosperm, herb	terrestrial	evergreen	0	0	0	0	1	0	1	1	1	0	0	1	0	1	1	1	1	0	0	1	1	0	0	0	0	0	0	0	0	0	0	0	0	1	0	1	0	0	0	0	0	1	0	0
H	Callitriche peploides	Plantaginaceae	angiosperm, herb	terrestrial	evergreen	0	0	0	0	0	0	0	0	0	0	0	0	0	0	0	0	0	0	0	0	0	0	0	0	0	0	0	0	0	0	0	0	0	0	0	0	0	0	0	0	0	1	0	0
B-II	Calophyllum blancoi	Calophyllaceae	angiosperm, tree	terrestrial	evergreen	0	0	0	0	0	0	0	0	0	0	0	0	0	0	0	0	0	0	0	0	0	0	0	0	0	0	0	0	1	0	0	0	0	0	0	0	0	0	0	0	1	0	0	0
C-I	Calophyllum inophyllum	Calophyllaceae	angiosperm, tree	terrestrial	evergreen	0	0	0	0	0	0	0	0	0	0	0	0	0	0	0	0	0	0	1	1	0	1	0	0	0	0	1	1	1	1	0	1	0	1	0	1	0	1	1	0	1	0	0	0
C-I	Calopogonium mucunoides	Fabaceae	angiosperm, vine	terrestrial	herb	0	0	0	0	0	0	0	0	0	0	0	0	0	0	0	0	0	1	1	1	0	0	0	0	0	1	1	1	0	1	1	0	1	1	0	0	0	1	0	1	0	0	0	0
G-I	Calystegia soldanella	Convolvulaceae	angiosperm, vine	terrestrial	herb	0	0	0	0	1	0	1	1	1	0	0	1	0	0	0	0	0	0	0	0	0	0	0	0	0	0	0	0	0	0	0	0	0	0	0	1	0	0	0	0	0	1	0	0
E-I	Camellia brevistyla	Theaceae	angiosperm, tree	terrestrial	evergreen	0	0	0	0	0	0	0	0	0	0	0	0	0	1	0	0	1	0	0	0	0	0	0	0	0	0	0	0	0	0	0	0	0	0	0	1	0	0	1	1	1	1	0	1
H	Camellia buisanensis	Theaceae	angiosperm, tree	terrestrial	evergreen	0	0	0	0	0	0	0	0	0	0	0	0	0	0	0	0	0	0	0	0	0	0	0	0	0	0	0	0	0	0	0	0	0	0	0	0	0	0	0	1	0	0	0	0
C-III	Camellia caudata	Theaceae	angiosperm, tree	terrestrial	evergreen	0	0	0	0	0	0	0	0	0	0	0	0	0	1	0	0	1	1	1	1	0	0	0	1	0	1	1	0	0	0	0	0	0	0	0	0	1	0	1	0	0	1	1	1
E-I	Camellia furfuracea	Theaceae	angiosperm, tree	terrestrial	evergreen	0	0	0	0	0	0	0	0	0	0	0	0	0	1	0	0	1	1	1	0	0	0	0	0	0	0	0	0	0	0	0	0	0	0	0	0	1	0	0	0	0	0	0	0
H	Camellia hengchunensis	Theaceae	angiosperm, tree	terrestrial	evergreen	0	0	0	0	0	0	0	0	0	0	0	0	0	0	0	0	0	0	0	0	0	0	0	0	0	0	0	0	0	0	0	0	0	0	0	0	0	0	1	0	1	0	0	0
F-VI	Camellia japonica	Theaceae	angiosperm, tree	terrestrial	evergreen	0	0	0	0	0	0	1	1	1	1	1	1	0	1	0	0	1	1	0	1	0	0	0	0	0	0	0	0	0	0	0	0	0	0	0	0	1	0	0	1	1	1	1	1
H	Camellia nokoensis	Theaceae	angiosperm, shrub	terrestrial	evergreen	0	0	0	0	0	0	0	0	0	0	0	0	0	0	0	0	0	0	0	0	0	0	0	0	0	0	0	0	0	0	0	0	0	0	0	0	0	1	0	0	0	1	0	1
E-I	Camellia salicifolia	Theaceae	angiosperm, tree	terrestrial	evergreen	0	0	0	0	0	0	0	0	0	0	0	0	0	0	0	0	1	1	0	0	0	0	0	0	0	0	0	0	0	0	0	0	0	0	0	0	1	0	0	0	0	1	1	0
D-V	Camellia sinensis	Theaceae	angiosperm, tree	terrestrial	evergreen	0	0	0	0	0	0	1	1	1	0	0	1	0	1	0	0	1	1	1	1	0	1	0	1	0	1	1	0	0	0	0	0	1	1	0	1	0	1	0	1	0	1	1	0
H	Camellia tenuifolia	Theaceae	angiosperm, shrub	terrestrial	evergreen	0	0	0	0	0	0	0	0	0	0	0	0	0	0	0	0	0	0	0	0	0	0	0	0	0	0	0	0	0	0	0	0	0	0	0	1	0	1	0	0	1	1	1	0
H	Camellia transarisanensis	Theaceae	angiosperm, shrub	terrestrial	evergreen	0	0	0	0	0	0	0	0	0	0	0	0	0	0	0	0	0	0	0	0	0	0	0	0	0	0	0	0	0	0	0	0	0	0	0	0	0	0	0	1	0	1	0	0
H	Camellia transnokoensis	Theaceae	angiosperm, shrub	terrestrial	evergreen	0	0	0	0	0	0	0	0	0	0	0	0	0	0	0	0	0	0	0	0	0	0	0	0	0	0	0	0	0	0	0	0	0	0	0	0	0	0	0	0	1	1	0	0
D-IV	Campanula dimorphantha	Campanulaceae	angiosperm, herb	terrestrial	herb	0	0	0	0	0	0	0	0	0	0	0	0	1	1	0	1	1	0	0	1	1	1	0	0	0	0	0	0	0	0	0	0	0	0	0	1	1	0	1	0	0	1	1	1
C-I	Canavalia cathartica	Fabaceae	angiosperm, vine	terrestrial	herb	0	0	0	0	0	0	0	0	0	0	0	0	0	0	0	0	1	1	1	0	0	0	0	0	0	0	1	1	1	1	0	0	1	1	0	0	0	1	0	1	1	0	0	1
D-V	Canavalia ensiformis	Fabaceae	angiosperm, vine	terrestrial	herb	0	0	0	0	0	0	0	0	0	0	0	1	0	1	0	0	1	0	0	0	0	0	0	0	0	0	1	0	0	1	0	0	0	0	0	1	0	1	0	0	0	0	0	0
D-VII	Canavalia lineata	Fabaceae	angiosperm, vine	terrestrial	herb	0	0	0	0	0	0	0	0	1	0	0	1	1	0	0	0	0	0	0	0	0	0	0	0	0	0	1	0	0	0	0	0	0	0	0	1	1	1	1	1	1	1	0	1
C-I	Canavalia rosea	Fabaceae	angiosperm, vine	terrestrial	herb	0	0	0	0	0	0	0	0	0	0	0	0	0	0	0	0	1	1	0	0	0	1	0	0	0	0	1	1	1	1	0	1	0	1	0	1	0	1	1	1	1	0	0	0
D-V	Canna indica	Cannaceae	monocot, herb	terrestrial	herb	0	0	0	0	0	0	0	1	0	1	0	0	0	1	0	0	1	1	1	1	1	1	1	1	0	1	0	0	1	0	0	0	0	1	0	1	0	1	0	1	1	1	0	0
C-I	Capillipedium assimile	Poaceae	monocot, herb	terrestrial	herb	0	0	0	0	0	0	0	0	0	0	0	0	0	1	0	0	1	0	0	1	1	1	0	0	1	1	1	0	1	0	0	0	0	0	0	1	0	0	0	0	0	0	0	0
H	Capillipedium kwashotensis	Poaceae	monocot, herb	terrestrial	herb	0	0	0	0	0	0	0	0	0	0	0	0	0	0	0	0	0	0	0	0	0	0	0	0	0	0	0	0	0	0	0	0	0	0	0	0	1	0	0	0	1	0	0	0
D-V	Capillipedium parviflorum	Poaceae	monocot, herb	terrestrial	herb	0	0	0	0	0	0	0	1	1	0	0	1	1	1	0	0	1	0	0	1	1	0	0	0	0	1	1	0	1	0	0	0	0	1	0	1	0	1	0	1	1	1	0	1
D-IV	Capparis acutifolia	Capparaceae	angiosperm, shrub	terrestrial	evergreen	0	0	0	0	0	0	0	0	0	0	0	0	0	0	1	0	1	0	0	0	1	1	0	0	0	1	1	0	0	0	0	0	0	0	0	1	0	1	0	1	1	0	1	1
B-II	Capparis floribunda	Capparaceae	angiosperm, shrub	terrestrial	evergreen	0	0	0	0	0	0	0	0	0	0	0	0	0	0	0	0	0	0	0	0	0	0	0	0	0	0	0	0	0	1	0	0	0	0	0	0	0	1	1	0	1	0	0	0
B-II	Capparis lanceolaris	Capparaceae	angiosperm, liana	terrestrial	evergreen	0	0	0	0	0	0	0	0	0	0	0	0	0	0	0	0	0	0	0	0	0	0	0	0	0	0	0	0	0	0	0	0	1	1	0	0	0	0	0	0	1	0	0	0
B-I	Capparis micracantha	Capparaceae	angiosperm, shrub	terrestrial	evergreen	0	0	0	0	0	0	0	0	0	0	0	0	0	0	0	0	0	0	1	0	0	0	0	0	0	1	1	1	0	0	0	0	1	0	0	0	0	1	1	1	1	0	0	0
B-I	Capparis pubiflora	Capparaceae	angiosperm, shrub	terrestrial	evergreen	0	0	0	0	0	0	0	0	0	0	0	0	0	0	0	0	0	0	1	0	0	0	0	0	0	0	0	1	0	0	1	0	1	1	0	0	0	0	0	0	0	0	0	0
H	Capparis sikkimensis	Capparaceae	angiosperm, liana	terrestrial	evergreen	0	0	0	0	0	0	0	0	0	0	0	0	0	0	0	0	0	0	0	0	0	0	0	0	0	0	0	0	0	0	0	0	0	0	0	1	0	1	0	1	1	0	0	0
D-II	Capsella bursa-pastoris	Brassicaceae	angiosperm, herb	terrestrial	herb	0	0	1	1	0	0	1	1	1	0	0	1	1	1	1	1	1	1	0	1	1	0	0	0	0	0	0	0	0	0	0	0	0	1	0	1	0	1	1	0	0	1	1	1
A-I	Capsicum annuum	Solanaceae	angiosperm, herb	terrestrial	herb	1	0	0	0	0	0	0	1	0	0	1	1	1	1	0	0	1	1	1	1	1	0	1	1	0	1	0	0	1	1	0	1	1	1	0	1	0	1	1	1	1	0	0	1
D-VIII	Cardamine circaeoides	Brassicaceae	angiosperm, herb	terrestrial	herb	0	0	0	0	0	0	0	0	0	0	0	1	0	0	0	0	1	0	0	1	0	0	0	0	0	1	0	0	0	0	0	0	0	0	0	0	0	0	0	0	0	1	0	0
D-V	Cardamine flexuosa	Brassicaceae	angiosperm, herb	terrestrial	herb	0	0	0	0	0	0	1	1	1	0	1	1	1	1	0	0	1	1	0	1	1	0	0	0	1	1	0	1	0	0	0	1	0	0	0	1	1	1	1	1	1	1	1	1
F-VI	Cardamine impatiens	Brassicaceae	angiosperm, herb	terrestrial	herb	0	0	0	0	0	0	1	1	1	0	0	1	1	1	0	0	1	0	0	1	1	0	0	0	0	0	0	0	0	0	0	0	0	0	0	0	0	0	0	0	0	1	1	0
G-I	Cardamine nipponica	Brassicaceae	angiosperm, herb	terrestrial	herb	0	0	0	0	0	0	0	1	0	0	0	0	0	0	0	0	0	0	0	0	0	0	0	0	0	0	0	0	0	0	0	0	0	0	0	1	0	0	0	0	0	1	0	0
H	Cardamine rostrata	Brassicaceae	angiosperm, herb	terrestrial	herb	0	0	0	0	0	0	0	0	0	0	0	0	0	0	0	0	0	0	0	0	0	0	0	0	0	0	0	0	0	0	0	0	0	0	0	0	0	0	0	0	0	1	0	0
H	Cardiandra formosana	Hydrangeaceae	angiosperm, herb	terrestrial	herb	0	0	0	0	0	0	0	0	0	0	0	0	0	0	0	0	0	0	0	0	0	0	0	0	0	0	0	0	0	0	0	0	0	0	0	0	0	0	0	0	0	1	0	0
D-V	Cardiospermum halicacabum	Sapindaceae	angiosperm, vine	terrestrial	herb	0	0	0	0	0	0	0	1	1	0	0	1	1	1	0	0	1	1	1	1	1	1	1	1	0	1	1	1	1	1	1	1	1	1	0	1	0	1	1	1	1	1	0	0
G-I	Carex alliiformis	Cyperaceae	monocot, herb	terrestrial	herb	0	0	0	0	0	0	0	1	0	0	0	0	0	0	0	0	0	0	0	0	0	0	0	0	0	0	0	0	0	0	0	0	0	0	0	0	0	0	0	0	1	1	0	1
D-V	Carex alopecuroides	Cyperaceae	monocot, herb	terrestrial	herb	0	0	0	0	0	0	0	1	0	0	0	0	0	0	0	0	0	0	0	1	1	0	0	0	0	1	0	0	0	0	0	0	0	1	0	1	0	0	0	0	0	1	1	0
H	Carex arisanensis	Cyperaceae	monocot, herb	terrestrial	herb	0	0	0	0	0	0	0	0	0	0	0	0	0	0	0	0	0	0	0	0	0	0	0	0	0	0	0	0	0	0	0	0	0	0	0	0	0	0	1	0	0	1	0	1
E-II	Carex ascotreta	Cyperaceae	monocot, herb	terrestrial	herb	0	0	0	0	0	0	0	0	0	0	0	1	0	1	0	0	0	0	0	0	0	0	0	0	0	0	0	0	0	0	0	0	0	0	0	0	0	0	0	0	0	0	0	0
F-VI	Carex atrata	Cyperaceae	monocot, herb	terrestrial	herb	0	0	0	0	0	0	0	1	0	0	0	1	0	1	0	0	0	0	0	1	1	0	0	0	0	0	0	0	0	0	0	0	0	0	0	0	0	0	0	0	0	0	0	0
C-I	Carex baccans	Cyperaceae	monocot, herb	terrestrial	herb	0	0	0	0	0	0	0	0	0	0	0	0	0	1	0	0	1	0	1	1	0	0	0	0	0	1	1	1	1	0	0	1	0	1	0	1	1	1	1	1	1	1	1	1
B-II	Carex bilateralis	Cyperaceae	monocot, herb	terrestrial	herb	0	0	0	0	0	0	0	0	0	0	0	0	0	0	0	0	0	0	0	0	0	0	0	0	0	0	0	0	0	0	0	0	0	1	0	0	1	0	0	0	0	1	0	1
H	Carex brachyathera	Cyperaceae	monocot, herb	terrestrial	herb	0	0	0	0	0	0	0	0	0	0	0	0	0	0	0	0	0	0	0	0	0	0	0	0	0	0	0	0	0	0	0	0	0	0	0	0	0	0	0	0	0	0	0	0
D-VI	Carex breviculmis	Cyperaceae	monocot, herb	terrestrial	herb	0	0	0	0	1	1	1	1	1	1	1	1	1	1	0	0	1	0	1	1	1	0	0	0	0	0	0	0	0	0	0	0	0	1	0	1	0	0	0	0	1	1	0	0
H	Carex brevicuspis	Cyperaceae	monocot, herb	terrestrial	herb	0	0	0	0	0	0	0	0	0	0	0	0	0	0	0	0	0	0	0	0	0	0	0	0	0	0	0	0	0	0	0	0	0	0	0	0	0	0	0	0	0	1	0	0
B-II	Carex breviscapa	Cyperaceae	monocot, herb	terrestrial	herb	0	0	0	0	0	0	0	0	0	0	0	0	0	0	0	0	0	0	0	0	0	0	0	0	0	0	0	0	0	0	1	0	1	1	0	0	0	0	0	0	0	1	0	0
D-VI	Carex brownii	Cyperaceae	monocot, herb	terrestrial	herb	0	0	0	0	0	0	1	1	1	1	0	1	0	0	0	0	0	0	0	1	0	0	0	0	0	0	0	0	0	0	0	0	0	1	0	0	0	0	0	0	0	0	0	0
D-VI	Carex brunnea	Cyperaceae	monocot, herb	terrestrial	herb	0	0	0	0	0	0	0	1	1	1	0	0	0	1	0	0	1	1	0	1	1	0	0	0	0	0	0	0	0	0	0	1	0	1	0	1	1	1	1	1	1	1	0	1
D-VI	Carex capillacea	Cyperaceae	monocot, herb	emerging	herb	0	0	0	0	1	1	1	1	0	0	0	1	0	0	0	0	0	0	0	1	0	0	0	0	0	0	0	0	1	1	0	0	0	1	0	0	0	0	0	0	0	0	0	0
H	Carex caucasica	Cyperaceae	monocot, herb	terrestrial	herb	0	0	0	0	0	0	0	0	0	0	0	0	0	0	0	0	0	0	0	0	0	0	0	0	0	0	0	0	0	0	0	0	0	0	0	0	0	0	0	0	0	0	0	0
G-I	Carex chrysolepis	Cyperaceae	monocot, herb	terrestrial	herb	0	0	0	0	0	0	0	0	1	1	0	0	0	0	0	0	0	0	0	0	0	0	0	0	0	0	0	0	0	0	0	0	0	0	0	0	0	0	0	0	0	0	0	0
C-I	Carex cruciata	Cyperaceae	monocot, herb	terrestrial	herb	0	0	0	0	0	0	0	0	0	0	0	0	0	1	0	0	1	1	1	1	1	1	0	1	0	1	1	1	0	1	1	0	1	0	0	1	0	1	1	1	0	1	1	1
C-I	Carex cryptostachys	Cyperaceae	monocot, herb	terrestrial	herb	0	0	0	0	0	0	0	0	0	0	0	0	0	0	0	0	1	0	1	0	0	0	0	0	0	1	1	1	0	0	1	1	0	1	0	0	0	0	0	0	0	0	0	0
D-VI	Carex doniana	Cyperaceae	monocot, herb	terrestrial	herb	0	0	0	0	0	0	1	1	1	1	1	1	0	1	0	0	1	0	0	1	0	0	0	0	0	0	0	0	0	0	0	0	0	1	0	0	0	1	0	0	0	1	1	1
C-I	Carex filicina	Cyperaceae	monocot, herb	terrestrial	herb	0	0	0	0	0	0	0	0	0	0	0	0	0	1	0	0	1	0	0	1	1	1	0	0	1	1	0	0	1	1	1	0	1	1	0	1	1	1	0	1	1	1	1	1
C-II	Carex finitima	Cyperaceae	monocot, herb	terrestrial	herb	0	0	0	0	0	0	0	0	0	0	0	0	0	1	0	0	1	0	0	1	1	0	0	0	0	0	0	0	0	0	0	0	0	1	0	0	0	0	0	0	0	0	0	1
H	Carex fulvorubescens	Cyperaceae	monocot, herb	terrestrial	herb	0	0	0	0	0	0	0	0	0	0	0	0	0	0	0	0	0	0	0	0	0	0	0	0	0	0	0	0	0	0	0	0	0	0	0	0	0	0	0	0	1	0	0	1
G-I	Carex grallatoria	Cyperaceae	monocot, herb	terrestrial	herb	0	0	0	0	0	0	1	1	1	1	0	0	0	0	0	0	0	0	0	0	0	0	0	0	0	0	0	0	0	0	0	0	0	0	0	0	0	0	0	0	0	0	0	0
H	Carex hoozanensis	Cyperaceae	monocot, herb	terrestrial	herb	0	0	0	0	0	0	0	0	0	0	0	0	0	0	0	0	0	0	0	0	0	0	0	0	0	0	0	0	0	0	0	0	0	0	0	0	0	0	0	0	1	0	0	0
G-I	Carex kiotensis	Cyperaceae	monocot, herb	terrestrial	herb	0	0	0	0	0	0	1	1	1	0	0	0	0	0	0	0	0	0	0	0	0	0	0	0	0	0	0	0	0	0	0	0	0	0	0	0	0	0	0	0	0	0	0	1
G-I	Carex kobomugi	Cyperaceae	monocot, herb	terrestrial	herb	0	0	0	0	1	1	1	1	1	0	0	1	0	0	0	0	0	0	0	0	0	0	0	0	0	0	0	0	0	0	0	0	0	0	0	1	0	0	0	0	0	0	0	0
F-VII	Carex ligulata	Cyperaceae	monocot, herb	terrestrial	herb	0	0	0	0	0	0	0	1	1	0	0	1	0	1	0	0	1	0	0	0	0	0	0	0	0	0	0	0	0	0	0	0	0	0	0	1	0	0	0	0	0	0	1	0
H	Carex liuii	Cyperaceae	monocot, herb	terrestrial	herb	0	0	0	0	0	0	0	0	0	0	0	0	0	0	0	0	0	0	0	0	0	0	0	0	0	0	0	0	0	0	0	0	0	0	0	0	0	0	0	0	0	0	0	0
G-I	Carex macrandrolepis	Cyperaceae	monocot, herb	terrestrial	herb	0	0	0	0	0	0	0	1	0	0	0	1	0	0	0	0	0	0	0	0	0	0	0	0	0	0	0	0	0	0	0	0	0	0	0	0	0	0	0	0	0	1	0	1
B-I	Carex maculata	Cyperaceae	monocot, herb	terrestrial	herb	0	0	0	0	0	0	0	1	1	0	0	1	0	0	0	0	0	0	0	0	0	0	0	0	0	1	0	0	0	0	1	0	0	1	0	0	0	0	0	0	0	1	0	0
G-I	Carex makinoensis	Cyperaceae	monocot, herb	terrestrial	herb	0	0	0	0	0	0	0	1	1	1	0	0	0	0	0	0	0	0	0	0	0	0	0	0	0	0	0	0	0	0	0	0	0	0	0	0	1	0	0	1	1	0	1	1
H	Carex manca	Cyperaceae	monocot, herb	terrestrial	herb	0	0	0	0	0	0	0	0	0	0	0	0	0	0	0	0	0	0	0	0	0	0	0	0	0	0	0	0	0	0	0	0	0	0	0	0	0	0	0	0	0	1	0	1
G-I	Carex metallica	Cyperaceae	monocot, herb	terrestrial	herb	0	0	0	0	0	0	0	0	1	0	0	1	0	0	0	0	0	0	0	0	0	0	0	0	0	0	0	0	0	0	0	0	0	0	0	0	0	0	0	0	0	0	0	0
G-I	Carex mitrata	Cyperaceae	monocot, herb	terrestrial	herb	0	0	0	0	0	0	0	1	1	1	0	1	0	0	0	0	0	0	0	0	0	0	0	0	0	0	0	0	0	0	0	0	0	0	0	0	0	0	0	0	0	0	0	0
H	Carex morii	Cyperaceae	monocot, herb	terrestrial	herb	0	0	0	0	0	0	0	0	0	0	0	0	0	0	0	0	0	0	0	0	0	0	0	0	0	0	0	0	0	0	0	0	0	0	0	0	1	1	1	0	0	1	0	1
D-VII	Carex nemostachys	Cyperaceae	monocot, herb	terrestrial	herb	0	0	0	0	0	0	0	0	1	1	0	0	0	1	0	0	1	0	1	0	0	0	0	0	0	1	1	0	0	0	0	0	0	0	0	0	0	0	0	0	0	1	0	0
F-VI	Carex nubigena	Cyperaceae	monocot, herb	terrestrial	herb	0	0	0	0	0	1	1	1	1	1	0	1	0	1	0	0	1	0	0	1	1	0	0	0	0	0	0	0	0	0	0	0	0	0	0	0	0	0	0	1	0	0	0	1
H	Carex orthostemon	Cyperaceae	monocot, herb	terrestrial	herb	0	0	0	0	0	0	0	0	0	0	0	0	0	0	0	0	0	0	0	0	0	0	0	0	0	0	0	0	0	0	0	0	0	0	0	0	0	0	1	0	0	0	0	0
G-I	Carex oxyandra	Cyperaceae	monocot, herb	terrestrial	herb	0	0	0	0	1	1	1	1	1	0	0	1	0	0	0	0	0	0	0	0	0	0	0	0	0	0	0	0	0	0	0	0	0	0	0	0	0	0	0	0	0	0	0	0
C-I	Carex perakensis	Cyperaceae	monocot, herb	terrestrial	herb	0	0	0	0	0	0	0	0	0	0	0	0	0	0	0	0	1	1	0	1	0	0	0	0	0	1	0	0	0	1	1	0	1	0	0	0	0	0	0	0	0	1	0	0
D-V	Carex phacota	Cyperaceae	monocot, herb	emerging	herb	0	0	0	0	1	1	1	1	1	1	0	1	0	1	0	0	1	1	0	1	0	1	0	0	0	0	1	0	1	0	0	0	1	1	0	0	0	0	0	0	0	1	0	0
G-I	Carex pumila	Cyperaceae	monocot, herb	terrestrial	herb	0	0	0	0	1	0	1	1	1	0	0	1	0	0	0	0	0	0	0	0	0	0	0	0	0	0	0	0	0	0	0	0	0	0	0	1	0	1	0	0	0	0	0	0
H	Carex purpureotincta	Cyperaceae	monocot, herb	terrestrial	herb	0	0	0	0	0	0	0	0	0	0	0	0	0	0	0	0	0	0	0	0	0	0	0	0	0	0	0	0	0	0	0	0	0	0	0	0	0	0	0	0	0	1	0	0
B-II	Carex rafflesiana	Cyperaceae	monocot, herb	terrestrial	herb	0	0	0	0	0	0	0	0	0	0	0	0	0	0	0	0	0	0	0	0	0	0	0	0	0	0	0	0	1	1	1	0	1	1	0	0	0	0	0	0	1	0	0	1
G-I	Carex rhynchachaenium	Cyperaceae	monocot, herb	terrestrial	herb	0	0	0	0	0	0	0	1	0	0	0	0	0	0	0	0	0	0	0	0	0	0	0	0	0	0	0	0	0	0	0	0	0	0	0	0	0	0	0	0	1	0	0	0
E-II	Carex rochebruni	Cyperaceae	monocot, herb	terrestrial	herb	0	0	0	0	0	0	0	0	0	0	0	0	0	0	0	0	0	0	0	1	0	0	0	0	0	0	0	0	0	0	0	0	0	0	0	0	0	0	0	0	0	0	1	0
G-I	Carex satzumensis	Cyperaceae	monocot, herb	terrestrial	herb	0	0	0	0	0	0	0	1	0	0	0	0	0	0	0	0	0	0	0	0	0	0	0	0	0	0	0	0	0	0	0	0	0	0	0	0	0	0	0	0	0	0	0	0
H	Carex sociata	Cyperaceae	monocot, herb	terrestrial	herb	0	0	0	0	0	0	0	0	0	0	0	0	0	0	0	0	0	0	0	0	0	0	0	0	0	0	0	0	0	0	0	0	0	0	0	1	1	1	1	0	1	1	1	0
E-II	Carex subfilicinoides	Cyperaceae	monocot, herb	terrestrial	herb	0	0	0	0	0	0	0	0	0	0	0	0	0	1	0	0	1	0	1	1	0	0	0	0	0	0	0	0	0	0	0	0	0	0	0	0	0	0	0	0	0	1	0	0
F-VI	Carex tristachya	Cyperaceae	monocot, herb	terrestrial	herb	0	0	0	0	0	0	0	1	1	0	0	1	0	1	0	0	1	1	0	0	0	0	0	0	0	0	0	0	0	0	0	0	0	0	0	1	0	0	0	0	0	1	0	0
H	Carex truncatigluma	Cyperaceae	monocot, herb	terrestrial	herb	0	0	0	0	0	0	0	0	0	0	0	0	0	0	0	0	0	0	0	0	0	0	0	0	0	0	0	0	0	0	0	0	0	0	0	0	0	0	0	0	1	1	0	0
H	Carex urelytra	Cyperaceae	monocot, herb	terrestrial	herb	0	0	0	0	0	0	0	0	0	0	0	0	0	0	0	0	0	0	0	0	0	0	0	0	0	0	0	0	0	0	0	0	0	0	0	0	0	0	0	0	0	0	0	0
G-I	Carex wahuensis	Cyperaceae	monocot, herb	terrestrial	herb	0	0	0	0	0	0	0	1	0	0	0	1	0	0	0	0	0	0	0	0	0	0	0	0	0	0	0	0	0	0	0	0	0	0	0	0	0	0	0	0	0	0	0	0
B-I	Carmona retusa	Boraginaceae	angiosperm, shrub	terrestrial	evergreen	0	0	0	0	0	0	0	0	0	0	0	0	0	0	0	0	0	1	1	0	0	0	0	0	0	1	1	1	0	0	0	0	0	1	0	0	0	1	0	0	1	0	0	0
F-VI	Carpesium abrotanoides	Asteraceae	angiosperm, herb	terrestrial	herb	0	0	0	0	0	0	1	1	1	0	0	1	1	1	0	0	1	1	0	1	1	0	0	0	0	0	0	0	0	0	0	0	0	0	0	0	0	0	0	0	0	1	0	0
D-I	Carpesium cernuum	Asteraceae	angiosperm, herb	terrestrial	herb	0	0	0	0	0	0	1	1	1	0	1	1	1	1	1	0	1	0	1	1	1	0	0	0	0	1	1	0	1	0	0	1	0	0	0	0	0	0	0	0	1	1	1	0
F-VI	Carpesium divaricatum	Asteraceae	angiosperm, herb	terrestrial	herb	0	0	0	0	0	0	1	1	1	0	0	1	1	1	0	0	1	0	0	1	0	0	0	0	0	0	0	0	0	0	0	0	0	0	0	1	0	0	0	0	0	1	0	0
E-II	Carpesium minus	Asteraceae	angiosperm, herb	terrestrial	herb	0	0	0	0	0	0	0	0	0	0	0	0	0	1	0	0	1	0	0	1	0	0	0	0	0	0	0	0	0	0	0	0	0	0	0	0	0	0	0	0	0	1	1	1
C-III	Carpesium nepalense	Asteraceae	angiosperm, herb	terrestrial	herb	0	0	0	0	0	0	0	0	0	0	0	0	0	1	0	0	1	0	0	1	1	0	0	0	0	1	0	0	0	0	0	0	0	0	0	0	0	0	0	0	0	1	1	1
H	Carpinus hebestroma	Betulaceae	angiosperm, tree	terrestrial	deciduous	0	0	0	0	0	0	0	0	0	0	0	0	0	0	0	0	0	0	0	0	0	0	0	0	0	0	0	0	0	0	0	0	0	0	0	0	0	0	0	1	0	0	0	1
F-II	Carpinus kawakamii	Betulaceae	angiosperm, tree	terrestrial	deciduous	0	0	0	0	0	0	0	1	0	0	0	1	1	1	1	0	0	0	0	0	0	0	0	0	0	0	0	0	0	0	0	0	0	0	0	1	1	1	0	1	1	1	1	1
H	Carpinus rankanensis	Betulaceae	angiosperm, tree	terrestrial	deciduous	0	0	0	0	0	0	0	0	0	0	0	0	0	0	0	0	0	0	0	0	0	0	0	0	0	0	0	0	0	0	0	0	0	0	0	1	0	0	0	0	0	1	0	1
F-VI	Caryopteris incana	Lamiaceae	angiosperm, herb	terrestrial	herb	0	0	0	0	0	0	0	1	0	0	0	1	1	1	0	0	1	1	0	0	0	0	0	0	0	0	0	0	0	0	0	0	0	0	0	1	1	1	1	0	0	0	1	1
C-III	Casearia membranacea	Salicaceae	angiosperm, tree	terrestrial	evergreen	0	0	0	0	0	0	0	0	0	0	0	0	0	0	0	0	1	1	1	0	0	0	0	0	0	0	1	0	0	0	0	0	0	0	0	1	0	1	1	1	1	1	1	0
E-II	Cassia sophora	Fabaceae	angiosperm, shrub	terrestrial	herb	0	0	0	0	0	0	0	0	0	0	0	0	0	0	0	0	0	0	0	1	0	0	0	0	0	0	0	0	0	0	0	0	0	0	0	0	0	0	0	0	0	1	0	0
C-I	Cassytha filiformis	Lauraceae	angiosperm, vine	parasite	herb	0	0	0	0	0	0	0	0	0	0	0	0	0	0	0	0	1	1	1	1	0	0	0	0	0	1	1	1	1	1	0	1	1	1	0	1	1	1	1	1	1	1	0	0
F-VII	Castanea crenata	Fagaceae	angiosperm, tree	terrestrial	deciduous	0	0	0	0	0	0	1	1	1	1	1	1	0	1	0	0	0	0	0	0	0	0	0	0	0	0	0	0	0	0	0	0	0	0	0	0	0	0	0	1	0	0	0	1
D-VIII	Castanea mollissima	Fagaceae	angiosperm, tree	terrestrial	deciduous	0	0	0	0	0	0	0	1	0	0	1	1	1	1	0	0	1	1	0	1	0	0	0	0	0	1	0	0	0	0	0	0	0	0	0	0	0	1	0	0	0	1	1	1
F-VI	Castanopsis cuspidata	Fagaceae	angiosperm, tree	terrestrial	evergreen	0	0	0	0	0	0	0	1	1	1	0	1	0	0	0	0	0	0	0	1	0	0	0	0	0	0	0	0	0	0	0	0	0	0	0	1	0	0	0	0	0	1	1	0
E-II	Castanopsis eyrei	Fagaceae	angiosperm, tree	terrestrial	evergreen	0	0	0	0	0	0	0	0	0	0	0	0	0	1	0	0	1	1	0	1	0	0	0	0	0	0	0	0	0	0	0	0	0	0	0	0	0	1	0	0	0	1	0	0
E-I	Castanopsis faberi	Fagaceae	angiosperm, tree	terrestrial	evergreen	0	0	0	0	0	0	0	0	0	0	0	0	0	1	0	0	1	0	0	0	0	0	0	0	0	0	0	0	0	0	0	0	0	0	0	0	1	0	0	1	1	1	0	0
E-II	Castanopsis fabri	Fagaceae	angiosperm, tree	terrestrial	evergreen	0	0	0	0	0	0	0	0	0	0	0	0	0	1	0	0	1	1	1	1	0	0	0	0	0	0	0	0	0	0	0	0	0	0	0	0	1	0	1	0	1	0	0	0
C-III	Castanopsis fargesii	Fagaceae	angiosperm, tree	terrestrial	evergreen	0	0	0	0	0	0	0	0	0	0	0	0	0	1	0	0	1	1	0	1	0	0	0	0	0	1	0	0	0	0	0	0	0	0	0	1	0	1	0	0	0	0	1	0
E-I	Castanopsis formosana	Fagaceae	angiosperm, tree	terrestrial	evergreen	0	0	0	0	0	0	0	0	0	0	0	0	0	0	0	0	1	1	1	0	0	0	0	0	0	0	0	0	0	0	0	0	0	0	0	0	0	1	1	1	1	1	0	0
C-III	Castanopsis indica	Fagaceae	angiosperm, tree	terrestrial	evergreen	0	0	0	0	0	0	0	0	0	0	0	0	0	0	0	0	1	1	1	1	1	0	0	1	0	1	1	0	0	0	0	0	0	0	0	0	0	0	1	1	1	1	0	0
E-I	Castanopsis kawakamii	Fagaceae	angiosperm, tree	terrestrial	evergreen	0	0	0	0	0	0	0	0	0	0	0	0	0	0	0	0	1	1	1	0	0	0	0	0	0	0	0	0	0	0	0	0	0	0	0	1	0	1	1	0	1	0	1	0
D-V	Cayratia japonica	Vitaceae	angiosperm, liana	terrestrial	herb	0	0	0	0	0	0	1	1	1	0	0	1	1	1	0	0	1	1	1	1	1	0	0	0	0	1	1	1	1	1	1	0	1	1	0	1	1	1	1	1	1	1	1	0
B-II	Cayratia maritima	Vitaceae	angiosperm, liana	terrestrial	herb	0	0	0	0	0	0	0	0	0	0	0	0	0	0	0	0	0	0	0	0	0	0	0	0	0	0	0	0	0	0	0	0	0	1	0	0	0	0	0	0	0	0	0	0
C-I	Celastrus hindsii	Celastraceae	angiosperm, liana	terrestrial	evergreen	0	0	0	0	0	0	0	0	0	0	0	0	0	1	0	0	1	1	1	1	0	0	0	0	0	1	1	0	0	0	0	0	1	0	0	0	1	0	0	1	1	0	1	1
E-I	Celastrus kusanoi	Celastraceae	angiosperm, liana	terrestrial	evergreen	0	0	0	0	0	0	0	0	0	0	0	0	0	0	0	0	1	1	1	0	0	0	0	0	0	0	0	0	0	0	0	0	0	0	0	1	1	1	1	0	1	0	1	1
C-I	Celastrus paniculatus	Celastraceae	angiosperm, shrub	terrestrial	evergreen	0	0	0	0	0	0	0	0	0	0	0	0	0	1	0	0	1	0	0	1	1	1	0	0	0	1	1	0	1	0	1	0	1	0	0	0	0	0	0	0	1	0	0	0
G-I	Celastrus punctatus	Celastraceae	angiosperm, liana	terrestrial	evergreen	0	0	0	0	0	0	0	1	0	0	0	1	0	0	0	0	0	0	0	0	0	0	0	0	0	0	0	0	0	0	0	0	0	0	0	0	1	0	1	0	1	1	1	1
D-V	Celosia argentea	Amaranthaceae	angiosperm, herb	terrestrial	herb	0	0	0	0	0	0	0	1	1	0	1	1	1	1	0	0	1	1	1	1	1	1	0	0	0	1	1	1	1	1	0	0	0	1	0	1	0	1	1	1	1	1	1	0
D-VII	Celosia cristata	Amaranthaceae	angiosperm, herb	terrestrial	herb	0	0	0	0	0	0	0	1	0	0	0	1	1	0	0	0	1	1	1	1	0	0	0	0	0	1	1	0	0	0	0	0	0	0	0	1	0	1	0	0	0	0	0	0
H	Celosia taitoensis	Amaranthaceae	angiosperm, herb	terrestrial	herb	0	0	0	0	0	0	0	0	0	0	0	0	0	0	0	0	0	0	0	0	0	0	0	0	0	0	0	0	0	0	0	0	0	0	0	0	1	1	1	0	0	0	0	0
F-VI	Celtis biondii	Cannabaceae	angiosperm, tree	terrestrial	deciduous	0	0	0	0	0	0	0	1	0	0	0	1	1	1	0	0	1	1	0	1	0	0	0	0	0	0	0	0	0	0	0	0	0	0	0	0	1	1	1	1	1	0	0	0
H	Celtis formosana	Cannabaceae	angiosperm, tree	terrestrial	evergreen	0	0	0	0	0	0	0	0	0	0	0	0	0	0	0	0	0	0	0	0	0	0	0	0	0	0	0	0	0	0	0	0	0	0	0	1	1	1	1	1	1	1	1	1
H	Celtis nervosa	Cannabaceae	angiosperm, tree	terrestrial	deciduous	0	0	0	0	0	0	0	0	0	0	0	0	0	0	0	0	0	0	0	0	0	0	0	0	0	0	0	0	0	0	0	0	0	0	0	0	0	0	1	1	1	0	1	0
C-I	Celtis philippensis	Cannabaceae	angiosperm, tree	terrestrial	evergreen	0	0	0	0	0	0	0	0	0	0	0	0	0	0	0	0	0	0	1	1	0	1	0	0	0	1	1	0	1	0	0	1	1	1	0	0	0	0	0	0	1	0	0	0
D-VIII	Celtis sinensis	Cannabaceae	angiosperm, tree	terrestrial	deciduous	0	0	0	0	0	0	1	1	1	1	1	1	1	1	0	0	1	1	1	1	0	0	0	0	0	1	0	0	0	0	0	0	0	0	0	1	1	1	0	1	1	1	1	1
B-I	Cenchrus echinatus	Poaceae	monocot, herb	terrestrial	herb	0	0	0	0	0	0	0	1	0	0	0	0	0	0	0	0	0	1	0	0	0	0	0	0	0	1	0	0	0	1	0	0	0	1	0	1	1	1	0	1	1	0	0	1
G-I	Centaurium japonicum	Gentianaceae	angiosperm, herb	terrestrial	herb	0	0	0	0	1	0	0	0	0	0	0	0	0	0	0	0	0	0	0	0	0	0	0	0	0	0	0	0	0	0	0	0	0	0	0	0	1	0	0	0	1	0	0	0
D-I	Centella asiatica	Apiaceae	angiosperm, herb	terrestrial	herb	0	0	0	1	0	0	0	1	1	0	0	1	1	1	0	0	1	1	1	1	1	1	0	0	0	0	1	1	1	1	0	0	0	1	0	1	0	1	1	1	1	1	0	0
D-V	Centipeda minima	Asteraceae	angiosperm, herb	terrestrial	herb	0	0	0	0	0	0	1	1	1	0	0	1	1	1	0	0	1	1	0	1	0	0	0	0	0	0	1	0	0	0	0	0	0	1	0	1	1	1	1	1	1	1	1	0
C-I	Centotheca lappacea	Poaceae	monocot, herb	terrestrial	herb	0	0	0	0	0	0	0	0	0	0	0	0	0	0	0	0	1	1	1	1	0	1	1	0	0	1	1	1	1	1	1	0	1	1	0	0	1	0	0	0	1	0	0	0
D-V	Centranthera cochinchinensis	Orobanchaceae	angiosperm, herb	emerging	herb	0	0	0	0	0	0	0	0	0	0	0	1	1	1	0	0	1	0	0	1	0	0	0	0	0	1	0	0	0	0	1	0	0	1	0	1	0	0	0	1	1	0	0	0
B-I	Centratherum punctatum	Asteraceae	angiosperm, herb	terrestrial	herb	0	0	0	0	0	0	0	0	0	0	0	0	0	0	0	0	0	0	0	0	0	0	0	0	0	0	1	0	0	0	0	0	0	1	0	0	0	0	0	0	0	0	0	0
B-I	Centrosema pubescens	Fabaceae	angiosperm, vine	terrestrial	herb	0	0	0	0	0	0	0	0	0	0	0	0	0	0	0	0	0	0	0	0	0	0	0	0	0	1	1	0	0	1	1	0	1	1	0	0	1	1	1	1	1	0	1	0
H	Cephalanthera alpicola	Orchidaceae	monocot, herb	terrestrial	herb	0	0	0	0	0	0	0	0	0	0	0	0	0	0	0	0	0	0	0	0	0	0	0	0	0	0	0	0	0	0	0	0	0	0	0	1	0	0	0	0	0	0	0	0
C-II	Cephalantheropsis halconensis	Orchidaceae	monocot, herb	terrestrial	herb	0	0	0	0	0	0	0	0	0	0	0	0	0	0	0	0	0	0	0	1	0	0	0	0	0	0	0	0	1	0	0	0	0	0	0	0	0	0	0	0	0	1	0	0
D-VII	Cephalantheropsis obcordata	Orchidaceae	monocot, herb	terrestrial	herb	0	0	0	0	0	0	0	1	0	0	0	0	0	0	0	0	1	1	0	1	0	0	0	0	0	1	1	1	0	0	0	0	0	0	0	0	0	0	0	0	1	1	0	0
E-II	Cephalanthus tetrandra	Rubiaceae	angiosperm, shrub	terrestrial	deciduous	0	0	0	0	0	0	0	0	0	0	0	0	0	1	0	0	1	1	0	1	0	0	0	0	0	0	0	0	0	0	0	0	0	0	0	0	0	0	0	0	0	1	0	0
F-V	Cerastium cerastoides	Caryophyllaceae	angiosperm, herb	terrestrial	herb	0	0	0	0	0	0	0	0	0	0	0	0	0	0	1	1	0	0	0	0	1	0	0	0	0	0	0	0	0	0	0	0	0	0	0	0	0	1	0	0	1	0	0	1
H	Cerastium formosanum	Caryophyllaceae	angiosperm, herb	terrestrial	herb	0	0	0	0	0	0	0	0	0	0	0	0	0	0	0	0	0	0	0	0	0	0	0	0	0	0	0	0	0	0	0	0	0	0	0	0	0	0	0	0	0	0	0	0
H	Cerastium parvipetalum	Caryophyllaceae	angiosperm, herb	terrestrial	herb	0	0	0	0	0	0	0	0	0	0	0	0	0	0	0	0	0	0	0	0	0	0	0	0	0	0	0	0	0	0	0	0	0	0	0	0	0	0	0	0	0	0	0	0
D-I	Ceratophyllum demersum	Ceratophyllaceae	angiosperm, herb	submerged	herb	0	0	0	0	1	0	1	1	1	1	0	1	0	1	0	1	1	0	0	1	1	1	0	0	0	0	1	0	0	0	0	0	0	1	0	0	0	0	0	1	1	0	0	0
B-I	Cerbera manghas	Apocynaceae	angiosperm, tree	terrestrial	evergreen	0	0	0	0	0	0	0	0	0	0	0	0	0	0	0	0	0	1	0	0	0	0	0	0	0	1	1	1	1	1	0	0	1	1	0	1	0	1	0	0	1	1	0	0
H	Chaerophyllum involucratum	Apiaceae	angiosperm, herb	terrestrial	herb	0	0	0	0	0	0	0	0	0	0	0	0	0	0	0	0	0	0	0	0	0	0	0	0	0	0	0	0	0	0	0	0	0	0	0	0	0	0	0	0	0	1	0	0
H	Chaerophyllum nanhuense	Apiaceae	angiosperm, herb	terrestrial	herb	0	0	0	0	0	0	0	0	0	0	0	0	0	0	0	0	0	0	0	0	0	0	0	0	0	0	0	0	0	0	0	0	0	0	0	0	0	0	0	0	0	0	0	0
H	Chaerophyllum taiwaniana	Apiaceae	angiosperm, herb	terrestrial	herb	0	0	0	0	0	0	0	0	0	0	0	0	0	0	0	0	0	0	0	0	0	0	0	0	0	0	0	0	0	0	0	0	0	0	0	0	0	0	0	0	0	0	0	0
C-II	Chamabainia cuspidata	Urticaceae	angiosperm, herb	terrestrial	herb	0	0	0	0	0	0	0	0	0	0	0	0	0	1	0	0	1	0	0	1	0	0	0	0	0	0	0	0	0	0	0	0	1	0	0	1	0	0	0	0	0	1	0	1
H	Chamaecrista garambiensis	Fabaceae	angiosperm, herb	terrestrial	herb	0	0	0	0	0	0	0	0	0	0	0	0	0	0	0	0	0	0	0	0	0	0	0	0	0	0	0	0	0	0	0	0	0	0	0	0	0	0	0	0	1	0	0	0
B-III	Chamaecrista nictitans	Fabaceae	angiosperm, shrub	terrestrial	herb	0	0	0	0	0	0	0	0	0	0	0	0	0	0	0	0	0	0	0	0	0	0	0	0	0	0	1	0	0	0	0	0	0	0	0	1	0	1	0	0	0	1	0	0
D-I	Chamaecrista nomame	Fabaceae	angiosperm, herb	terrestrial	herb	0	0	0	1	0	0	1	1	1	1	1	1	1	1	0	0	1	0	0	1	0	0	0	0	0	0	1	0	0	0	0	0	0	1	0	1	0	0	0	1	0	0	0	0
H	Chamaesyce sparrmannii	Euphorbiaceae	angiosperm, herb	terrestrial	herb	0	0	0	0	0	0	0	0	0	0	0	0	0	0	0	0	0	0	0	0	0	0	0	0	0	0	0	0	0	0	0	0	0	0	0	0	0	0	0	0	1	0	0	0
B-I	Champereia manillana	Opiliaceae	angiosperm, tree	terrestrial	evergreen	0	0	0	0	0	0	0	0	0	0	0	0	0	0	0	0	0	0	0	0	0	0	0	0	0	0	1	1	1	1	0	0	1	0	0	0	0	1	1	1	1	0	0	1
C-I	Cheilocostus speciosus	Costaceae	monocot, herb	terrestrial	herb	0	0	0	0	0	0	0	0	0	0	0	0	0	0	0	0	1	1	1	1	0	1	0	0	0	1	1	1	1	1	1	0	1	1	0	0	0	1	0	1	0	1	0	0
E-I	Cheilotheca humilis	Ericaceae	angiosperm, herb	saprophyte	herb	0	0	0	0	0	0	0	0	0	0	0	0	0	1	0	0	0	0	0	0	0	0	0	0	0	0	0	0	0	0	0	0	0	0	0	0	0	0	1	0	0	1	0	0
E-I	Cheilotheca macrocarpa	Ericaceae	angiosperm, herb	saprophyte	herb	0	0	0	0	0	0	0	0	0	0	0	0	0	1	0	0	0	0	0	0	0	0	0	0	0	0	0	0	0	0	0	0	0	0	0	0	0	0	0	0	0	0	0	1
C-III	Cheirostylis chinensis	Orchidaceae	monocot, herb	terrestrial	herb	0	0	0	0	0	0	0	0	0	0	0	0	0	0	0	0	1	0	0	1	0	0	0	0	0	1	1	0	0	0	0	0	0	0	0	0	1	0	0	0	1	0	0	0
H	Cheirostylis clibborndyeri	Orchidaceae	monocot, herb	terrestrial	herb	0	0	0	0	0	0	0	0	0	0	0	0	0	0	0	0	0	0	0	0	0	0	0	0	0	0	0	0	0	0	0	0	0	0	0	1	0	0	0	0	0	0	1	0
H	Cheirostylis cochinchinensis	Orchidaceae	monocot, herb	terrestrial	herb	0	0	0	0	0	0	0	0	0	0	0	0	0	0	0	0	0	0	0	0	0	0	0	0	0	0	0	0	0	0	0	0	0	0	0	0	0	0	0	0	0	0	0	0
H	Cheirostylis liukiuensis	Orchidaceae	monocot, herb	terrestrial	herb	0	0	0	0	0	0	0	0	0	0	0	0	0	0	0	0	0	0	0	0	0	0	0	0	0	0	0	0	0	0	0	0	0	0	0	0	0	0	0	0	0	0	1	1
H	Cheirostylis tabiyahanensis	Orchidaceae	monocot, herb	terrestrial	herb	0	0	0	0	0	0	0	0	0	0	0	0	0	0	0	0	0	0	0	0	0	0	0	0	0	0	0	0	0	0	0	0	0	0	0	0	0	0	0	0	1	0	0	0
H	Cheirostylis takeoi	Orchidaceae	monocot, herb	terrestrial	herb	0	0	0	0	0	0	0	0	0	0	0	0	0	0	0	0	0	0	0	0	0	0	0	0	0	0	0	0	0	0	0	0	0	0	0	0	0	0	0	0	0	0	0	0
F-VI	Chenopodium acuminatum	Amaranthaceae	angiosperm, herb	terrestrial	herb	0	0	0	0	0	0	0	1	1	0	1	1	0	0	0	0	1	0	0	1	0	0	0	0	0	0	0	0	0	0	0	0	0	0	0	1	1	1	1	1	1	0	1	1
F-I	Chenopodium album	Amaranthaceae	angiosperm, herb	terrestrial	herb	0	0	1	0	1	0	1	1	1	0	0	1	0	1	1	1	1	0	0	1	1	0	0	0	0	0	0	0	0	0	0	0	0	0	0	1	0	1	0	1	1	1	0	0
H	Chenopodium formosanum	Amaranthaceae	angiosperm, herb	terrestrial	herb	0	0	0	0	0	0	0	0	0	0	0	0	0	0	0	0	0	0	0	0	0	0	0	0	0	0	0	0	0	0	0	0	0	0	0	0	0	0	0	0	0	0	0	0
F-II	Chenopodium glaucum	Amaranthaceae	angiosperm, herb	terrestrial	herb	0	0	0	1	1	0	1	1	1	0	0	1	1	0	1	1	1	0	0	1	1	0	0	0	0	0	0	0	0	0	0	0	0	0	0	0	0	1	0	0	0	0	0	0
F-VI	Chenopodium serotinum	Amaranthaceae	angiosperm, herb	terrestrial	herb	0	0	0	0	0	0	0	1	0	0	0	0	0	0	0	0	1	0	0	1	0	0	0	0	0	0	0	0	0	0	0	0	0	0	0	1	1	1	0	1	1	1	0	0
F-VI	Chimaphila japonica	Ericaceae	angiosperm, herb	terrestrial	herb	0	0	0	0	1	1	1	1	1	0	1	1	1	1	0	0	1	0	0	1	0	0	0	0	0	0	0	0	0	0	0	0	0	0	0	0	0	0	0	0	0	1	0	0
F-VI	Chimonobambusa quadrangularis	Poaceae	monocot, bamboo	terrestrial	evergreen	0	0	0	0	0	0	0	1	0	0	0	0	0	1	0	0	1	0	0	1	0	0	0	0	0	0	0	0	0	0	0	0	0	0	0	0	0	0	0	0	0	0	0	0
B-II	Chionanthus coriaceus	Oleaceae	angiosperm, tree	terrestrial	evergreen	0	0	0	0	0	0	0	0	0	0	0	0	0	0	0	0	0	0	0	0	0	0	0	0	0	0	0	0	1	0	0	0	0	0	0	0	0	0	0	0	0	0	0	0
B-I	Chionanthus ramiflorus	Oleaceae	angiosperm, tree	terrestrial	evergreen	0	0	0	0	0	0	0	0	0	0	0	0	0	0	0	0	0	0	0	0	0	1	1	0	0	1	1	1	1	1	1	0	1	1	0	0	0	0	0	0	1	0	0	0
F-VI	Chionanthus retusus	Oleaceae	angiosperm, tree	terrestrial	deciduous	0	0	0	0	0	0	0	1	0	0	0	1	1	1	0	0	1	0	0	1	0	0	0	0	0	0	0	0	0	0	0	0	0	0	0	1	0	1	0	1	0	0	0	0
C-III	Chirita anachoreta	Gesneriaceae	angiosperm, herb	terrestrial	herb	0	0	0	0	0	0	0	0	0	0	0	0	0	0	0	0	1	1	0	1	0	0	0	0	0	1	0	0	0	0	0	0	0	0	0	1	0	1	0	1	0	0	0	0
H	Chloranthus oldhami	Chloranthaceae	angiosperm, herb	terrestrial	herb	0	0	0	0	0	0	0	0	0	0	0	0	0	0	0	0	0	0	0	0	0	0	0	0	0	0	0	0	0	0	0	0	0	0	0	1	1	1	1	0	1	1	1	1
B-I	Chloris barbata	Poaceae	monocot, herb	terrestrial	herb	0	0	0	0	0	0	0	1	0	0	0	0	0	0	0	0	0	0	0	0	0	1	0	0	0	0	1	0	0	1	0	1	1	1	0	1	0	1	0	1	1	1	0	0
B-IV	Chloris formosana	Poaceae	monocot, herb	terrestrial	herb	0	0	0	0	0	0	0	0	0	0	0	0	0	0	0	0	0	1	0	0	0	0	0	0	0	0	0	0	0	0	0	0	0	0	0	0	0	1	1	1	1	0	0	0
F-VI	Chloris gayana	Poaceae	monocot, herb	terrestrial	herb	0	0	0	0	0	0	0	1	0	0	0	0	0	0	0	0	0	0	0	0	1	0	0	0	0	0	0	0	0	0	0	0	0	0	0	0	0	1	0	1	0	1	1	0
A-I	Chloris virgata	Poaceae	monocot, herb	terrestrial	herb	0	0	1	0	0	0	0	1	0	0	1	1	1	1	1	1	1	0	0	1	1	1	0	0	0	0	0	0	0	0	0	0	0	1	0	0	0	1	0	1	1	0	0	0
C-III	Christia campanulata	Fabaceae	angiosperm, shrub	terrestrial	herb	0	0	0	0	0	0	0	0	0	0	0	0	0	0	0	0	1	0	0	1	0	0	1	0	0	1	0	0	0	0	0	0	0	0	0	0	0	1	0	1	0	0	0	0
C-I	Christia obcordata	Fabaceae	angiosperm, herb	terrestrial	herb	0	0	0	0	0	0	0	0	0	0	0	0	0	0	0	0	1	1	1	1	0	0	0	0	1	1	1	0	0	0	0	0	0	1	0	0	1	1	1	1	1	0	0	1
C-III	Christisonia hookeri	Scrophulariaceae	angiosperm, herb	parasite	herb	0	0	0	0	0	0	0	0	0	0	0	0	0	1	0	0	1	0	1	1	0	1	0	0	0	0	0	0	0	0	0	0	0	0	0	0	0	0	0	0	0	0	0	0
C-I	Chromolaena odorata	Asteraceae	angiosperm, herb	terrestrial	herb	0	0	0	0	0	0	0	0	0	0	0	0	0	0	0	0	1	0	0	1	1	1	0	0	0	1	1	1	0	1	0	1	0	1	0	1	0	1	1	1	1	0	0	0
F-III	Chrysanthemum indicum	Asteraceae	angiosperm, herb	terrestrial	herb	0	0	0	1	0	0	1	1	1	1	0	1	1	1	0	0	1	1	1	1	0	0	0	0	0	0	0	0	0	0	0	0	0	0	0	1	0	1	0	0	0	1	0	0
C-I	Chrysoglossum ornatum	Orchidaceae	monocot, herb	terrestrial	herb	0	0	0	0	0	0	0	0	0	0	0	0	0	0	0	0	0	0	0	1	1	1	0	0	0	1	1	1	0	0	0	0	1	1	0	0	0	1	1	0	0	1	0	0
C-I	Chrysopogon aciculatus	Poaceae	monocot, herb	terrestrial	herb	0	0	0	0	0	0	0	0	0	0	0	0	0	0	0	0	1	1	1	1	1	0	1	1	0	1	1	1	0	1	1	0	1	1	0	1	1	1	1	1	1	0	0	1
C-I	Chrysopogon zizanioides	Poaceae	monocot, herb	terrestrial	herb	0	0	0	0	0	0	0	0	0	0	0	0	0	0	0	0	1	0	0	0	1	1	1	0	1	1	1	0	1	0	0	1	0	0	0	1	0	0	0	0	0	0	0	0
E-II	Chrysosplenium delavayi	Saxifragaceae	angiosperm, herb	terrestrial	herb	0	0	0	0	0	0	0	0	0	0	0	0	0	1	0	0	1	0	0	1	0	0	0	0	0	0	0	0	0	0	0	0	0	0	0	0	0	0	0	0	0	0	0	0
H	Chrysosplenium hebetatum	Saxifragaceae	angiosperm, herb	terrestrial	herb	0	0	0	0	0	0	0	0	0	0	0	0	0	0	0	0	0	0	0	0	0	0	0	0	0	0	0	0	0	0	0	0	0	0	0	0	0	0	0	0	0	0	0	0
F-V	Chrysosplenium lanuginosum	Saxifragaceae	angiosperm, herb	terrestrial	herb	0	0	0	0	0	0	0	0	0	0	0	0	0	0	1	0	1	0	0	1	1	0	0	0	0	0	0	0	0	0	0	0	0	0	0	0	0	0	0	0	0	1	0	0
F-V	Cichorium intybus	Asteraceae	angiosperm, herb	terrestrial	herb	0	0	0	0	0	0	0	0	0	0	0	1	0	0	0	1	1	0	0	0	1	0	0	0	0	0	0	0	0	0	0	0	0	0	0	1	0	0	0	1	0	0	0	0
F-III	Cimicifuga simplex	Ranunculaceae	angiosperm, liana	terrestrial	deciduous	0	0	0	1	1	1	1	1	1	0	0	1	1	1	0	0	1	0	0	1	0	0	0	0	0	0	0	0	0	0	0	0	0	0	0	0	0	0	0	0	0	0	0	0
H	Cinnamomum austrosinense	Lauraceae	angiosperm, tree	terrestrial	evergreen	0	0	0	0	0	0	0	0	0	0	0	0	0	0	0	0	0	0	0	0	0	0	0	0	0	0	0	0	0	0	0	0	0	0	0	0	0	0	0	0	0	1	1	1
H	Cinnamomum brevipedunculatum	Lauraceae	angiosperm, tree	terrestrial	evergreen	0	0	0	0	0	0	0	0	0	0	0	0	0	0	0	0	0	0	0	0	0	0	0	0	0	0	0	0	0	0	0	0	0	0	0	0	0	1	1	1	1	0	0	1
D-V	Cinnamomum camphora	Lauraceae	angiosperm, tree	terrestrial	evergreen	0	0	0	0	0	0	0	1	1	0	0	1	1	1	0	0	1	1	1	0	0	1	0	0	0	1	1	1	0	0	0	1	0	0	0	1	1	1	1	1	1	1	1	1
C-III	Cinnamomum cassia	Lauraceae	angiosperm, tree	terrestrial	evergreen	0	0	0	0	0	0	0	0	0	0	0	0	0	0	0	0	1	1	0	1	0	0	0	0	0	1	1	0	0	0	0	0	0	0	0	0	0	0	0	0	0	0	0	1
H	Cinnamomum insulari-montanum	Lauraceae	angiosperm, tree	terrestrial	evergreen	0	0	0	0	0	0	0	0	0	0	0	0	0	0	0	0	0	0	0	0	0	0	0	0	0	0	0	0	0	0	0	0	0	0	0	1	1	1	1	1	1	1	1	1
H	Cinnamomum kanehirae	Lauraceae	angiosperm, tree	terrestrial	evergreen	0	0	0	0	0	0	0	0	0	0	0	0	0	0	0	0	0	0	0	0	0	0	0	0	0	0	0	0	0	0	0	0	0	0	0	1	0	1	0	1	0	1	1	0
H	Cinnamomum kotoense	Lauraceae	angiosperm, tree	terrestrial	evergreen	0	0	0	0	0	0	0	0	0	0	0	0	0	0	0	0	0	0	0	0	0	0	0	0	0	0	0	0	0	0	0	0	0	0	0	0	0	0	1	1	1	0	0	0
H	Cinnamomum macrostemon	Lauraceae	angiosperm, tree	terrestrial	evergreen	0	0	0	0	0	0	0	0	0	0	0	0	0	0	0	0	0	0	0	0	0	0	0	0	0	0	0	0	0	0	0	0	0	0	0	1	1	0	1	1	0	1	1	1
E-I	Cinnamomum micranthum	Lauraceae	angiosperm, tree	terrestrial	evergreen	0	0	0	0	0	0	0	0	0	0	0	0	0	1	0	0	1	0	0	0	0	0	0	0	0	0	0	0	0	0	0	0	0	0	0	1	1	1	0	1	1	1	1	0
H	Cinnamomum osmophloeum	Lauraceae	angiosperm, tree	terrestrial	evergreen	0	0	0	0	0	0	0	0	0	0	0	0	0	0	0	0	0	0	0	0	0	0	0	0	0	0	0	0	0	0	0	0	0	0	0	1	1	1	1	1	1	1	1	1
E-II	Cinnamomum reticulatum	Lauraceae	angiosperm, tree	terrestrial	evergreen	0	0	0	0	0	0	0	0	0	0	0	0	0	0	0	0	0	0	0	1	0	0	0	0	0	0	0	0	0	0	0	0	0	0	0	0	0	0	1	1	1	0	0	0
C-I	Cinnamomum subavenium	Lauraceae	angiosperm, tree	terrestrial	evergreen	0	0	0	0	0	0	0	0	0	0	0	0	0	1	0	0	1	0	1	0	0	0	0	0	0	0	0	1	0	1	0	0	1	0	0	1	1	1	1	1	0	1	1	1
G-I	Cinnamomum tenuifolium	Lauraceae	angiosperm, tree	terrestrial	evergreen	0	0	0	0	0	0	0	1	1	0	0	0	0	0	0	0	0	0	0	0	0	0	0	0	0	0	0	0	0	0	0	0	0	0	0	0	0	0	0	0	1	0	0	0
B-I	Cinnamomum verum	Lauraceae	angiosperm, tree	terrestrial	evergreen	0	0	0	0	0	0	0	0	0	0	0	0	0	0	0	0	0	1	0	0	0	1	0	0	0	1	0	0	0	1	0	1	1	1	0	0	0	1	0	1	1	0	0	0
F-I	Circaea alpina	Onagraceae	angiosperm, herb	terrestrial	herb	1	0	0	1	1	0	1	1	1	0	0	1	1	1	1	0	1	0	0	1	1	0	0	0	0	0	0	0	0	0	0	0	0	0	0	1	0	0	0	0	0	1	1	1
F-III	Circaea cordata	Onagraceae	angiosperm, herb	terrestrial	herb	0	0	0	1	0	0	1	1	1	0	0	1	1	1	0	0	1	0	0	1	1	0	0	0	0	0	0	0	0	0	0	0	0	0	0	1	0	0	0	0	0	1	1	1
F-VI	Circaea erubescens	Onagraceae	angiosperm, herb	terrestrial	herb	0	0	0	0	0	0	1	1	1	0	0	0	0	1	0	0	1	0	0	1	1	0	0	0	0	0	0	0	0	0	0	0	0	0	0	1	0	0	0	0	0	1	1	0
H	Cirsium arisanense	Asteraceae	angiosperm, herb	terrestrial	herb	0	0	0	0	0	0	0	0	0	0	0	0	0	0	0	0	0	0	0	0	0	0	0	0	0	0	0	0	0	0	0	0	0	0	0	0	0	0	0	0	0	1	0	0
H	Cirsium brevicaule	Asteraceae	angiosperm, herb	terrestrial	herb	0	0	0	0	0	0	0	0	0	0	0	0	0	0	0	0	0	0	0	0	0	0	0	0	0	0	0	0	0	0	0	0	0	0	0	0	0	0	0	0	1	1	0	0
H	Cirsium ferum	Asteraceae	angiosperm, herb	terrestrial	herb	0	0	0	0	0	0	0	0	0	0	0	0	0	0	0	0	0	0	0	0	0	0	0	0	0	0	0	0	0	0	0	0	0	0	0	0	0	0	0	0	0	0	0	0
H	Cirsium hosokawae	Asteraceae	angiosperm, herb	terrestrial	herb	0	0	0	0	0	0	0	0	0	0	0	0	0	0	0	0	0	0	0	0	0	0	0	0	0	0	0	0	0	0	0	0	0	0	0	0	0	0	0	0	0	1	1	0
D-III	Cirsium japonicum	Asteraceae	angiosperm, herb	terrestrial	herb	0	0	0	1	0	0	1	1	1	0	0	1	0	1	1	0	1	1	0	1	0	0	0	0	0	1	0	0	0	0	0	0	0	0	0	1	1	1	0	1	1	1	1	0
H	Cirsium kawakamii	Asteraceae	angiosperm, herb	terrestrial	herb	0	0	0	0	0	0	0	0	0	0	0	0	0	0	0	0	0	0	0	0	0	0	0	0	0	0	0	0	0	0	0	0	0	0	0	0	0	1	0	0	0	0	0	0
D-VII	Cirsium lineare	Asteraceae	angiosperm, herb	terrestrial	herb	0	0	0	0	0	0	0	0	1	0	0	1	1	1	0	0	1	0	0	0	0	0	0	0	0	0	1	0	0	0	0	0	0	0	0	1	0	1	1	0	0	0	0	0
H	Cirsium morii	Asteraceae	angiosperm, herb	terrestrial	herb	0	0	0	0	0	0	0	0	0	0	0	0	0	0	0	0	0	0	0	0	0	0	0	0	0	0	0	0	0	0	0	0	0	0	0	0	0	0	0	0	0	1	1	1
H	Cirsium suzukii	Asteraceae	angiosperm, herb	terrestrial	herb	0	0	0	0	0	0	0	0	0	0	0	0	0	0	0	0	0	0	0	0	0	0	0	0	0	0	0	0	0	0	0	0	0	0	0	0	0	0	0	0	0	1	1	0
C-I	Cissus adnata	Vitaceae	angiosperm, liana	terrestrial	herb	0	0	0	0	0	0	0	0	0	0	0	0	0	0	0	0	0	0	0	1	1	0	0	0	0	1	0	0	1	1	1	0	1	0	0	0	0	0	0	0	1	0	0	0
C-I	Cissus elongata	Vitaceae	angiosperm, liana	terrestrial	herb	0	0	0	0	0	0	0	0	0	0	0	0	0	0	0	0	0	0	1	0	1	1	0	0	0	0	1	0	0	0	0	0	0	1	0	0	0	0	0	0	0	0	0	0
H	Cissus lanyuensis	Vitaceae	angiosperm, liana	terrestrial	herb	0	0	0	0	0	0	0	0	0	0	0	0	0	0	0	0	0	0	0	0	0	0	0	0	0	0	0	0	0	0	0	0	0	0	0	0	0	0	0	0	1	0	0	0
E-I	Cissus pteroclada	Vitaceae	angiosperm, liana	terrestrial	herb	0	0	0	0	0	0	0	0	0	0	0	0	0	0	0	0	1	1	1	0	0	0	0	0	0	0	0	0	0	0	0	0	0	0	0	1	0	1	0	0	0	1	1	0
C-I	Cissus repens	Vitaceae	angiosperm, liana	terrestrial	herb	0	0	0	0	0	0	0	0	0	0	0	0	0	0	0	0	1	1	1	1	1	0	0	0	1	1	1	1	0	1	1	0	1	1	0	0	0	1	0	1	1	0	0	0
E-II	Citrus aurantium	Rutaceae	angiosperm, tree	terrestrial	evergreen	0	0	0	0	0	0	0	0	0	0	0	1	0	1	0	0	1	0	0	1	0	0	0	0	0	0	0	0	0	0	0	0	0	0	0	0	0	0	0	0	1	0	0	0
H	Citrus depress	Rutaceae	angiosperm, tree	terrestrial	evergreen	0	0	0	0	0	0	0	0	0	0	0	0	0	0	0	0	0	0	0	0	0	0	0	0	0	0	0	0	0	0	0	0	0	0	0	0	0	0	1	0	0	0	0	0
H	Citrus tachibana	Rutaceae	angiosperm, tree	terrestrial	evergreen	0	0	0	0	0	0	0	0	0	0	0	0	0	0	0	0	0	0	0	0	0	0	0	0	0	0	0	0	0	0	0	0	0	0	0	1	0	0	0	1	1	1	1	1
H	Citrus taiwanica	Rutaceae	angiosperm, tree	terrestrial	evergreen	0	0	0	0	0	0	0	0	0	0	0	0	0	0	0	0	0	0	0	0	0	0	0	0	0	0	0	0	0	0	0	0	0	0	0	1	0	1	0	0	0	0	1	0
B-II	Claoxylon brachyandrum	Euphorbiaceae	angiosperm, shrub	terrestrial	herb	0	0	0	0	0	0	0	0	0	0	0	0	0	0	0	0	0	0	0	0	0	0	0	0	0	0	0	0	1	1	0	0	1	1	0	0	0	0	0	0	1	0	0	0
C-I	Clausena anisum-olens	Rutaceae	angiosperm, shrub	terrestrial	evergreen	0	0	0	0	0	0	0	0	0	0	0	0	0	0	0	0	1	1	0	0	0	0	0	0	0	1	0	0	0	1	0	0	0	0	0	0	0	0	0	1	0	0	0	0
C-I	Clausena excavata	Rutaceae	angiosperm, shrub	terrestrial	deciduous	0	0	0	0	0	0	0	0	0	0	0	0	0	1	0	0	1	1	1	1	0	0	0	0	0	1	1	1	0	1	0	0	1	0	0	0	0	1	1	1	1	1	1	0
C-III	Cleisostoma paniculatum	Orchidaceae	monocot, herb	epiphyte	herb	0	0	0	0	0	0	0	0	0	0	0	0	0	0	0	0	1	0	1	1	0	0	0	0	0	1	1	0	0	0	0	0	0	0	0	0	0	0	0	1	1	1	0	1
H	Cleisostoma uraiensis	Orchidaceae	monocot, herb	epiphyte	herb	0	0	0	0	0	0	0	0	0	0	0	0	0	0	0	0	0	0	0	0	0	0	0	0	0	0	0	0	0	0	0	0	0	0	0	0	0	0	0	0	1	0	0	0
H	Clematis akoensis	Ranunculaceae	angiosperm, liana	terrestrial	herb	0	0	0	0	0	0	0	0	0	0	0	0	0	0	0	0	0	0	0	0	0	0	0	0	0	0	0	0	0	0	0	0	0	0	0	0	0	0	1	1	1	0	0	0
D-IV	Clematis chinensis	Ranunculaceae	angiosperm, vine	terrestrial	herb	0	0	0	0	0	0	0	1	0	0	0	0	1	1	1	0	1	1	0	1	0	0	0	0	0	1	0	0	0	0	0	0	0	0	0	1	1	1	0	1	1	1	1	1
F-VII	Clematis crassifolia	Ranunculaceae	angiosperm, liana	terrestrial	herb	0	0	0	0	0	0	0	0	0	1	0	0	0	1	0	0	1	0	1	0	0	0	0	0	0	0	0	0	0	0	0	0	0	0	0	1	0	1	0	0	0	1	1	0
H	Clematis formosana	Ranunculaceae	angiosperm, vine	terrestrial	herb	0	0	0	0	0	0	0	0	0	0	0	0	0	0	0	0	0	0	0	0	0	0	0	0	0	0	0	0	0	0	0	0	0	0	0	1	0	0	1	1	1	1	1	0
C-I	Clematis gouriana	Ranunculaceae	angiosperm, liana	terrestrial	herb	0	0	0	0	0	0	0	0	0	0	0	0	0	1	0	0	1	0	0	1	1	1	1	0	0	1	0	0	0	0	0	0	0	1	0	1	1	1	1	0	1	1	1	1
D-IV	Clematis grata	Ranunculaceae	angiosperm, liana	terrestrial	herb	0	0	0	0	0	0	0	0	0	0	0	1	0	0	1	0	0	1	0	0	1	1	0	0	0	0	0	0	0	0	0	0	0	0	0	1	1	1	1	1	1	1	1	1
E-II	Clematis henryi	Ranunculaceae	angiosperm, liana	terrestrial	herb	0	0	0	0	0	0	0	0	0	0	0	0	0	1	0	0	1	0	0	1	0	0	0	0	0	0	0	0	0	0	0	0	0	0	0	0	1	1	0	1	0	1	1	1
F-VI	Clematis lasiandra	Ranunculaceae	angiosperm, liana	terrestrial	deciduous	0	0	0	0	0	0	0	1	1	1	0	0	1	1	0	0	1	0	1	1	0	0	0	0	0	0	0	0	0	0	0	0	0	0	0	0	0	1	0	0	0	1	1	1
C-I	Clematis leschenaultiana	Ranunculaceae	angiosperm, liana	terrestrial	evergreen	0	0	0	0	0	0	0	0	0	0	0	0	0	1	0	0	1	0	0	1	0	0	0	0	0	1	1	0	0	0	0	1	0	0	0	1	1	1	1	0	0	1	1	1
C-III	Clematis meyeniana	Ranunculaceae	angiosperm, liana	terrestrial	herb	0	0	0	0	0	0	0	0	0	0	0	0	0	1	0	0	1	1	1	1	0	0	0	0	0	1	0	0	0	0	0	0	0	0	0	1	1	0	1	0	1	1	1	1
E-II	Clematis montana	Ranunculaceae	angiosperm, liana	terrestrial	deciduous	0	0	0	0	0	0	0	0	0	0	0	0	1	1	0	0	1	0	0	1	1	0	0	0	0	0	0	0	0	0	0	0	0	0	0	0	0	0	0	0	0	0	0	0
E-II	Clematis parviloba	Ranunculaceae	angiosperm, vine	terrestrial	herb	0	0	0	0	0	0	0	0	0	0	0	0	0	1	0	0	1	1	0	1	0	0	0	0	0	0	0	0	0	0	0	0	0	0	0	0	0	0	0	0	0	0	0	1
H	Clematis psilandra	Ranunculaceae	angiosperm, shrub	terrestrial	deciduous	0	0	0	0	0	0	0	0	0	0	0	0	0	0	0	0	0	0	0	0	0	0	0	0	0	0	0	0	0	0	0	0	0	0	0	1	0	1	0	0	0	1	0	1
H	Clematis tamurae	Ranunculaceae	angiosperm, vine	terrestrial	herb	0	0	0	0	0	0	0	0	0	0	0	0	0	0	0	0	0	0	0	0	0	0	0	0	0	0	0	0	0	0	0	0	0	0	0	1	0	0	1	1	1	1	1	1
H	Clematis tashiroi	Ranunculaceae	angiosperm, liana	terrestrial	herb	0	0	0	0	0	0	0	0	0	0	0	0	0	0	0	0	0	0	0	0	0	0	0	0	0	0	0	0	0	0	0	0	0	0	0	1	1	0	1	1	1	1	1	1
F-III	Clematis terniflora	Ranunculaceae	angiosperm, vine	terrestrial	deciduous	0	0	0	1	0	0	1	1	1	0	1	1	1	1	0	0	0	0	0	0	1	0	0	0	0	0	0	0	0	0	0	0	0	0	0	0	0	0	0	0	1	0	0	0
H	Clematis tsugetorum	Ranunculaceae	angiosperm, shrub	terrestrial	deciduous	0	0	0	0	0	0	0	0	0	0	0	0	0	0	0	0	0	0	0	0	0	0	0	0	0	0	0	0	0	0	0	0	0	0	0	0	0	0	0	0	0	0	0	0
D-VII	Clematis uncinata	Ranunculaceae	angiosperm, liana	terrestrial	deciduous	0	0	0	0	0	0	0	1	0	1	0	0	1	1	0	0	1	1	0	1	0	0	0	0	0	0	1	0	0	0	0	0	0	0	0	0	0	0	1	1	1	1	1	1
B-I	Cleome rutidosperma	Cleomaceae	angiosperm, herb	terrestrial	herb	0	0	0	0	0	0	0	1	0	0	0	0	0	0	0	0	0	0	0	0	0	0	0	0	0	1	1	1	0	0	1	0	0	1	0	1	0	0	1	1	1	1	1	0
E-I	Clerodendrum canescens	Lamiaceae	angiosperm, shrub	terrestrial	evergreen	0	0	0	0	0	0	0	0	0	0	0	0	0	0	0	0	1	1	1	0	0	0	0	0	0	0	0	0	0	0	0	0	0	0	0	1	0	1	0	1	0	1	1	0
C-I	Clerodendrum chinense	Lamiaceae	angiosperm, shrub	terrestrial	evergreen	0	0	0	0	0	0	0	0	0	0	0	0	0	1	0	0	1	1	0	1	0	0	0	0	0	1	1	1	0	1	1	0	1	1	0	1	0	1	0	1	0	0	0	1
C-III	Clerodendrum cyrtophyllum	Lamiaceae	angiosperm, shrub	terrestrial	evergreen	0	0	0	0	0	0	0	0	0	0	0	0	0	1	0	0	1	1	1	1	0	0	0	0	0	1	1	0	0	0	0	0	0	0	0	1	1	1	1	1	1	1	1	0
D-V	Clerodendrum japonicum	Lamiaceae	angiosperm, shrub	terrestrial	evergreen	0	0	0	0	0	0	0	1	0	0	0	0	0	1	0	0	1	1	1	1	1	0	1	0	0	1	1	1	0	1	0	0	1	0	0	0	0	1	0	0	0	0	0	0
F-VI	Clerodendrum trichotomum	Lamiaceae	angiosperm, shrub	terrestrial	deciduous	0	0	0	0	1	0	1	1	1	1	1	1	1	1	0	0	1	0	0	1	0	0	0	0	0	0	0	0	0	0	0	0	0	0	0	1	1	1	1	1	1	1	1	1
F-VI	Cleyera japonica	Pentaphylacaceae	angiosperm, tree	terrestrial	evergreen	0	0	0	0	0	0	0	1	1	0	0	1	0	1	0	0	1	1	0	1	0	0	0	0	0	0	0	0	0	0	0	0	0	0	0	1	1	1	1	1	1	1	1	1
F-VI	Clinopodium chinense	Lamiaceae	angiosperm, herb	terrestrial	herb	0	0	0	0	1	0	1	1	1	1	1	1	1	1	0	0	1	0	0	1	0	0	0	0	0	0	0	0	0	0	0	0	0	0	0	1	0	0	0	0	0	1	0	1
D-V	Clinopodium gracile	Lamiaceae	angiosperm, herb	terrestrial	herb	0	0	0	0	0	0	1	1	1	0	0	1	0	1	0	0	1	1	0	1	0	0	0	0	0	1	0	1	0	1	0	1	0	0	0	1	0	0	0	0	0	1	1	1
H	Clinopodium laxiflorum	Lamiaceae	angiosperm, herb	terrestrial	herb	0	0	0	0	0	0	0	0	0	0	0	0	0	0	0	0	0	0	0	0	0	0	0	0	0	0	0	0	0	0	0	0	0	0	0	1	0	0	0	0	0	1	0	1
H	Clitoria falcata	Fabaceae	angiosperm, vine	terrestrial	herb	0	0	0	0	0	0	0	0	0	0	0	0	0	0	0	0	0	0	0	0	0	0	0	0	0	0	0	0	0	0	0	0	0	0	0	0	0	0	0	0	1	0	0	0
C-I	Clitoria ternatea	Fabaceae	angiosperm, vine	terrestrial	herb	0	0	0	0	0	0	0	0	0	0	0	0	0	0	0	0	1	1	0	0	0	1	0	0	0	1	1	1	0	0	1	0	1	1	0	1	0	1	1	1	1	0	0	0
F-III	Cnidium monnerii	Apiaceae	angiosperm, herb	terrestrial	herb	0	0	0	1	0	0	0	0	0	0	0	1	1	1	0	0	1	0	0	1	0	0	0	0	0	0	0	0	0	0	0	0	0	0	0	1	1	1	1	1	1	1	0	0
C-I	Coccinia grandis	Cucurbitaceae	angiosperm, vine	terrestrial	herb	0	0	0	0	0	0	0	0	0	0	0	0	0	0	0	0	1	0	0	1	1	1	0	0	0	1	1	1	0	0	0	0	1	0	0	0	0	1	0	1	0	0	0	0
C-III	Cocculus laurifolius	Menispermaceae	angiosperm, shrub	terrestrial	evergreen	0	0	0	0	0	0	0	0	0	0	0	0	0	1	0	0	1	0	1	1	1	0	0	0	0	1	1	0	0	0	0	0	0	0	0	0	0	0	0	1	0	0	0	1
D-I	Cocculus orbiculatus	Menispermaceae	angiosperm, liana	terrestrial	evergreen	0	0	0	0	0	0	1	1	1	0	1	1	1	1	1	0	1	1	0	1	0	0	0	0	0	1	1	0	1	0	1	0	0	0	0	1	1	1	1	1	1	1	1	1
C-III	Codariocalyx motorius	Fabaceae	angiosperm, herb	terrestrial	herb	0	0	0	0	0	0	0	0	0	0	0	0	0	0	0	0	1	0	0	1	1	1	1	1	0	1	1	1	0	0	0	0	0	0	0	1	1	1	1	1	1	0	0	0
C-III	Codonacanthus pauciflorus	Acanthaceae	angiosperm, herb	terrestrial	herb	0	0	0	0	0	0	0	0	0	0	0	0	0	0	0	0	1	1	1	0	0	0	0	0	0	1	1	0	0	0	0	0	0	0	0	1	1	1	1	1	1	1	1	1
C-III	Codonopsis javanica	Campanulaceae	angiosperm, vine	terrestrial	herb	0	0	0	0	0	0	0	0	0	0	0	0	0	1	0	0	1	0	0	1	0	1	0	0	0	1	1	0	0	0	0	0	0	0	0	1	0	0	1	1	0	1	1	0
H	Codonopsis kawakamii	Campanulaceae	angiosperm, vine	terrestrial	herb	0	0	0	0	0	0	0	0	0	0	0	0	0	0	0	0	0	0	0	0	0	0	0	0	0	0	0	0	0	0	0	0	0	0	0	0	0	0	0	0	1	0	1	0
D-V	Coix lacryma-jobi	Poaceae	monocot, herb	terrestrial	herb	0	0	0	0	0	0	1	1	1	0	1	1	1	1	0	0	1	1	1	1	1	1	0	0	0	1	1	1	1	1	0	0	1	1	0	1	1	1	0	1	0	1	1	1
B-I	Coldenia procumbens	Boraginaceae	angiosperm, herb	terrestrial	herb	0	0	0	0	0	0	0	0	0	0	0	0	0	0	0	0	0	0	1	0	0	1	0	0	0	1	0	0	0	0	0	0	0	1	0	1	0	1	0	1	0	0	0	1
H	Coleus formosanus	Lamiaceae	angiosperm, herb	terrestrial	herb	0	0	0	0	0	0	0	0	0	0	0	0	0	0	0	0	0	0	0	0	0	0	0	0	0	0	0	0	0	0	0	0	0	0	0	0	0	0	0	0	1	0	0	0
E-II	Collabium formosanum	Orchidaceae	monocot, herb	terrestrial	herb	0	0	0	0	0	0	0	0	0	0	0	0	0	1	0	0	1	0	0	1	0	0	0	0	0	0	0	0	0	0	0	0	0	0	0	1	0	0	0	0	0	1	0	0
D-V	Colocasia esculenta	Araceae	monocot, herb	terrestrial	herb	0	0	0	0	0	0	0	1	1	0	0	1	0	1	0	0	1	1	0	1	1	0	1	0	0	1	0	0	0	0	1	0	0	1	0	0	0	1	0	0	1	1	1	0
B-I	Colubrina asiatica	Rhamnaceae	angiosperm, liana	terrestrial	evergreen	0	0	0	0	0	0	0	0	0	0	0	0	0	0	0	0	0	1	0	0	0	0	0	0	0	1	1	0	0	0	0	1	1	1	0	0	0	1	0	0	1	0	0	0
H	Comanthosphace formosana	Lamiaceae	angiosperm, herb	terrestrial	herb	0	0	0	0	0	0	0	0	0	0	0	0	0	0	0	0	0	0	0	0	0	0	0	0	0	0	0	0	0	0	0	0	0	0	0	0	0	0	0	0	0	1	1	0
H	Commelina auriculata	Commelinaceae	monocot, herb	terrestrial	herb	0	0	0	0	0	0	0	0	0	0	0	0	0	0	0	0	0	0	0	0	0	0	0	0	0	0	0	0	0	0	0	0	0	0	0	1	1	0	1	1	1	0	0	1
D-V	Commelina benghalensis	Commelinaceae	monocot, herb	terrestrial	herb	0	0	0	0	0	0	0	1	1	1	0	0	1	1	0	0	1	1	0	1	1	1	0	0	0	1	1	0	1	0	0	0	0	1	0	1	1	1	1	1	1	1	0	0
D-VIII	Commelina communis	Commelinaceae	monocot, herb	terrestrial	herb	0	0	0	0	0	1	1	1	1	0	1	1	1	1	0	0	1	1	0	1	0	0	0	0	0	1	0	0	0	0	0	0	0	0	0	1	1	1	0	0	1	1	0	0
D-V	Commelina diffusa	Commelinaceae	monocot, herb	terrestrial	herb	0	0	0	0	0	0	0	1	0	0	0	0	0	0	0	0	1	1	1	1	1	1	0	0	0	1	1	1	0	0	0	0	0	1	0	1	0	1	0	1	1	1	1	0
C-I	Commelina paludosa	Commelinaceae	monocot, herb	terrestrial	herb	0	0	0	0	0	0	0	0	0	0	0	0	0	1	0	0	1	1	1	1	1	0	0	0	1	1	1	0	0	1	0	0	1	0	0	1	0	0	1	1	0	0	1	0
F-VII	Conandron ramondioides	Gesneriaceae	angiosperm, herb	terrestrial	herb	0	0	0	0	0	0	1	1	1	1	0	0	0	1	0	0	0	0	0	0	0	0	0	0	0	0	0	0	0	0	0	0	0	0	0	1	0	1	0	0	0	1	1	1
H	Conchidium japonicum	Orchidaceae	monocot, herb	epiphyte	herb	0	0	0	0	0	0	0	0	0	0	0	0	0	0	0	0	0	0	0	0	0	0	0	0	0	0	0	0	0	0	0	0	0	0	0	0	0	0	0	0	0	0	0	0
H	Conioselinum morrisonense	Apiaceae	angiosperm, herb	terrestrial	herb	0	0	0	0	0	0	0	0	0	0	0	0	0	0	0	0	0	0	0	0	0	0	0	0	0	0	0	0	0	0	0	0	0	0	0	0	0	0	0	0	0	0	0	0
E-II	Conyza japonica	Asteraceae	angiosperm, herb	terrestrial	herb	0	0	0	0	0	0	0	0	0	0	0	0	0	1	0	0	1	0	0	1	1	0	0	0	0	0	0	0	0	0	0	0	0	0	0	1	0	1	0	0	1	1	1	1
C-III	Conyza leucantha	Asteraceae	angiosperm, herb	terrestrial	herb	0	0	0	0	0	0	0	0	0	0	0	0	0	0	0	0	1	0	1	1	1	0	0	0	0	1	0	0	0	0	0	0	0	0	0	0	0	1	0	0	0	0	0	1
G-I	Coptis quinquefolia	Ranunculaceae	angiosperm, herb	terrestrial	herb	0	0	0	0	0	0	1	1	1	0	0	0	0	0	0	0	0	0	0	0	0	0	0	0	0	0	0	0	0	0	0	0	0	0	0	1	0	0	0	0	0	1	0	1
E-I	Coptosapelta diffusa	Rubiaceae	angiosperm, liana	terrestrial	evergreen	0	0	0	0	0	0	0	0	0	0	0	0	0	1	0	0	1	1	0	0	0	0	0	0	0	0	0	0	0	0	0	0	0	0	0	1	0	1	1	1	1	1	1	0
D-V	Corchorus aestuans	Malvaceae	angiosperm, herb	terrestrial	herb	0	0	0	0	0	0	0	1	0	0	0	0	0	1	0	0	1	1	1	1	1	1	1	0	0	1	1	0	0	0	0	1	0	1	0	1	0	1	1	1	1	1	0	0
C-I	Corchorus capsularis	Malvaceae	angiosperm, herb	terrestrial	herb	0	0	0	0	0	0	0	0	0	0	0	0	0	1	0	0	1	1	1	1	0	1	1	0	0	1	0	0	0	1	0	0	0	1	0	0	0	1	1	1	1	1	0	0
D-VII	Corchorus olitorius	Malvaceae	angiosperm, herb	terrestrial	herb	0	0	0	0	0	0	0	1	1	0	0	0	0	0	0	0	1	1	0	1	1	1	1	0	0	1	0	0	0	0	0	0	0	0	0	1	0	1	1	1	1	0	0	0
B-II	Cordia aspera	Boraginaceae	angiosperm, tree	terrestrial	deciduous	0	0	0	0	0	0	0	0	0	0	0	0	0	0	0	0	0	0	0	0	0	0	0	0	0	0	0	0	1	1	0	0	1	0	0	0	0	0	0	0	1	0	0	0
C-I	Cordia dichotoma	Boraginaceae	angiosperm, tree	terrestrial	deciduous	0	0	0	0	0	0	0	0	0	0	0	0	0	0	0	0	1	1	1	1	1	1	0	0	0	0	1	0	1	1	0	0	1	1	0	1	1	1	1	1	1	0	1	0
G-I	Coriaria japonica	Coriariaceae	angiosperm, shrub	terrestrial	evergreen	0	0	0	0	0	0	1	1	0	0	0	0	0	0	0	0	0	0	0	0	0	0	0	0	0	0	0	0	0	0	0	0	0	0	0	0	1	1	0	0	0	1	1	1
H	Corybas sinii	Orchidaceae	monocot, herb	terrestrial	herb	0	0	0	0	0	0	0	0	0	0	0	0	0	0	0	0	0	0	0	0	0	0	0	0	0	0	0	0	0	0	0	0	0	0	0	0	0	0	0	0	0	0	0	0
F-VI	Corydalis decumbens	Papaveraceae	angiosperm, herb	terrestrial	herb	0	0	0	0	0	0	0	1	1	1	0	1	0	1	0	0	0	0	0	1	0	0	0	0	0	0	0	0	0	0	0	0	0	0	0	0	0	0	0	0	0	1	0	0
F-II	Corydalis incisa	Papaveraceae	angiosperm, herb	terrestrial	herb	0	0	0	0	1	0	1	1	1	0	0	1	1	1	1	0	0	0	0	0	0	0	0	0	0	0	0	0	0	0	0	0	0	0	0	1	0	0	0	0	0	1	1	1
H	Corydalis koidzumiana	Papaveraceae	angiosperm, herb	terrestrial	herb	0	0	0	0	0	0	0	0	0	0	0	0	0	0	0	0	0	0	0	0	0	0	0	0	0	0	0	0	0	0	0	0	0	0	0	1	1	0	1	0	0	1	1	0
G-I	Corydalis ochotensis	Papaveraceae	angiosperm, herb	terrestrial	herb	0	0	0	1	1	0	0	1	0	0	0	1	1	0	0	0	0	0	0	0	0	0	0	0	0	0	0	0	0	0	0	0	0	0	0	0	0	0	0	0	0	0	1	1
F-VI	Corydalis ophiocarpa	Papaveraceae	angiosperm, herb	terrestrial	herb	0	0	0	0	0	0	1	1	1	0	0	0	1	1	0	0	1	0	0	1	1	0	0	0	0	0	0	0	0	0	0	0	0	0	0	0	0	0	0	0	0	0	1	1
F-VII	Corydalis pallida	Papaveraceae	angiosperm, herb	terrestrial	herb	0	0	0	0	0	0	1	1	1	1	0	1	0	1	0	0	1	0	0	0	0	0	0	0	0	0	0	0	0	0	0	0	0	0	0	1	0	0	0	1	1	1	1	1
C-III	Corydalis racemosa	Papaveraceae	angiosperm, herb	terrestrial	herb	0	0	0	0	0	0	0	0	0	0	0	0	1	1	0	0	1	0	0	0	0	0	0	0	0	1	0	0	0	0	0	0	0	0	0	0	1	1	0	1	0	1	0	0
E-I	Corydalis tashiroi	Papaveraceae	angiosperm, herb	terrestrial	herb	0	0	0	0	0	0	0	0	0	0	0	0	0	1	0	0	1	0	0	0	0	0	0	0	0	0	0	0	0	0	0	0	0	0	0	1	1	1	0	1	1	1	1	0
G-I	Corylopsis pauciflora	Hamamelidaceae	angiosperm, shrub	terrestrial	deciduous	0	0	0	0	0	0	0	1	0	0	0	0	0	0	0	0	0	0	0	0	0	0	0	0	0	0	0	0	0	0	0	0	0	0	0	0	0	0	0	0	0	1	1	1
H	Corylopsis stenopetala	Hamamelidaceae	angiosperm, tree	terrestrial	deciduous	0	0	0	0	0	0	0	0	0	0	0	0	0	0	0	0	0	0	0	0	0	0	0	0	0	0	0	0	0	0	0	0	0	0	0	0	0	1	0	0	0	0	0	0
F-III	Corylus heterophylla	Betulaceae	angiosperm, tree	terrestrial	deciduous	0	0	0	1	1	0	1	1	0	0	1	1	1	1	0	0	0	0	0	0	0	0	0	0	0	0	0	0	0	0	0	0	0	0	0	1	0	0	0	0	0	0	0	1
F-II	Cosmos bipinnatus	Asteraceae	angiosperm, herb	terrestrial	herb	0	0	0	0	1	0	1	1	1	0	0	1	0	1	0	1	1	0	0	1	0	0	0	0	0	0	0	0	0	0	0	0	0	0	0	1	0	0	0	1	0	0	0	0
F-V	Cotoneaster horizontalis	Rosaceae	angiosperm, shrub	12-other	deciduous	0	0	0	0	0	0	0	0	0	0	0	1	1	1	0	1	1	0	0	1	0	0	0	0	0	0	0	0	0	0	0	0	0	0	0	0	0	0	0	0	0	0	0	0
H	Cotoneaster hualiensis	Rosaceae	angiosperm, shrub	terrestrial	deciduous	0	0	0	0	0	0	0	0	0	0	0	0	0	0	0	0	0	0	0	0	0	0	0	0	0	0	0	0	0	0	0	0	0	0	0	0	0	0	0	0	0	0	0	0
H	Cotoneaster konishii	Rosaceae	angiosperm, shrub	terrestrial	deciduous	0	0	0	0	0	0	0	0	0	0	0	0	0	0	0	0	0	0	0	0	0	0	0	0	0	0	0	0	0	0	0	0	0	0	0	0	0	1	1	0	0	0	0	0
H	Cotoneaster morrisonensis	Rosaceae	angiosperm, shrub	12-other	evergreen	0	0	0	0	0	0	0	0	0	0	0	0	0	0	0	0	0	0	0	0	0	0	0	0	0	0	0	0	0	0	0	0	0	0	0	0	0	0	0	0	0	0	1	1
H	Cotoneaster rokujodaisanensis	Rosaceae	angiosperm, shrub	12-other	evergreen	0	0	0	0	0	0	0	0	0	0	0	0	0	0	0	0	0	0	0	0	0	0	0	0	0	0	0	0	0	0	0	0	0	0	0	0	0	0	0	0	0	0	0	0
E-II	Cotoneaster subadpressus	Rosaceae	angiosperm, shrub	12-other	evergreen	0	0	0	0	0	0	0	0	0	0	0	0	0	1	0	0	1	0	0	1	0	0	0	0	0	0	0	0	0	0	0	0	0	0	0	0	0	0	0	0	0	0	0	0
D-V	Crassocephalum crepidioides	Asteraceae	angiosperm, herb	terrestrial	herb	0	0	0	0	0	0	1	1	1	0	0	1	0	1	0	0	1	1	1	1	1	0	1	0	1	1	1	0	1	1	1	1	1	1	0	1	0	1	1	1	1	1	1	1
C-III	Crateva adansonii	Capparaceae	angiosperm, tree	terrestrial	deciduous	0	0	0	0	0	0	0	0	0	0	0	0	0	0	0	0	0	0	0	0	1	1	0	0	0	1	1	0	0	0	0	0	0	0	0	1	1	1	1	1	1	1	1	0
D-VII	Cremastra appendiculata	Orchidaceae	monocot, herb	terrestrial	herb	0	0	0	0	1	0	1	1	1	1	0	1	0	1	0	0	1	0	0	1	1	1	0	0	0	0	0	0	0	0	0	0	0	0	0	1	0	0	0	1	0	1	1	1
G-I	Crepidiastrum lanceolatum	Asteraceae	angiosperm, herb	terrestrial	herb	0	0	0	0	0	0	0	0	0	0	0	1	0	0	0	0	0	0	0	0	0	0	0	0	0	0	0	0	0	0	0	0	0	0	0	0	1	0	0	0	1	0	0	1
H	Crepidiastrum taiwanianum	Asteraceae	angiosperm, herb	terrestrial	herb	0	0	0	0	0	0	0	0	0	0	0	0	0	0	0	0	0	0	0	0	0	0	0	0	0	0	0	0	0	0	0	0	0	0	0	0	0	0	0	0	1	0	0	1
B-II	Crepidium bancanoides	Orchidaceae	monocot, herb	terrestrial	herb	0	0	0	0	0	0	0	0	0	0	0	0	0	0	0	0	0	0	0	0	0	0	0	0	0	0	0	0	1	0	0	0	0	0	0	0	0	0	0	1	1	0	0	0
H	Crepidium matsudae	Orchidaceae	monocot, herb	terrestrial	herb	0	0	0	0	0	0	0	0	0	0	0	0	0	0	0	0	0	0	0	0	0	0	0	0	0	0	0	0	0	0	0	0	0	0	0	0	0	0	0	0	0	0	1	0
H	Crepidium ramosii	Orchidaceae	monocot, herb	terrestrial	herb	0	0	0	0	0	0	0	0	0	0	0	0	0	0	0	0	0	0	0	0	0	0	0	0	0	0	0	0	0	0	0	0	0	0	0	0	0	0	0	1	1	0	0	0
D-VI	Crinum asiaticum	Amaryllidaceae	monocot, herb	terrestrial	herb	0	0	0	0	0	0	0	0	1	0	0	1	0	1	0	0	1	1	1	1	0	0	0	0	0	0	0	0	1	1	0	0	1	1	0	0	1	0	0	1	1	0	0	0
H	Crossostephium chinense	Asteraceae	angiosperm, herb	terrestrial	herb	0	0	0	0	0	0	0	0	0	0	0	0	0	0	0	0	0	0	0	0	0	0	0	0	0	0	0	0	0	0	0	0	0	0	0	1	0	0	0	0	1	0	0	0
C-I	Crotalaria acicularis	Fabaceae	angiosperm, herb	terrestrial	herb	0	0	0	0	0	0	0	0	0	0	0	0	0	0	0	0	1	1	0	1	0	0	0	0	0	1	1	0	1	0	0	0	1	0	0	0	0	0	0	1	0	0	0	0
C-I	Crotalaria albida	Fabaceae	angiosperm, herb	terrestrial	herb	0	0	0	0	0	0	0	0	0	0	0	0	0	1	0	0	1	1	1	1	1	1	1	1	1	1	1	0	0	0	0	0	0	1	0	1	1	1	0	1	0	0	1	1
H	Crotalaria bialata	Fabaceae	angiosperm, herb	terrestrial	herb	0	0	0	0	0	0	0	0	0	0	0	0	0	0	0	0	0	0	0	0	0	0	0	0	0	0	0	0	0	0	0	0	0	0	0	0	0	0	0	0	0	0	0	0
C-I	Crotalaria calycina	Fabaceae	angiosperm, herb	terrestrial	herb	0	0	0	0	0	0	0	0	0	0	0	0	0	1	0	0	1	1	0	1	1	1	0	1	0	1	0	0	1	0	0	0	1	1	0	1	0	0	0	1	1	0	0	0
H	Crotalaria chiayiana	Fabaceae	angiosperm, herb	terrestrial	herb	0	0	0	0	0	0	0	0	0	0	0	0	0	0	0	0	0	0	0	0	0	0	0	0	0	0	0	0	0	0	0	0	0	0	0	0	0	0	0	0	0	0	0	0
C-I	Crotalaria chinensis	Fabaceae	angiosperm, herb	terrestrial	herb	0	0	0	0	0	0	0	0	0	0	0	0	0	0	0	0	1	0	0	0	0	1	1	0	0	1	1	0	0	1	0	0	0	1	0	0	0	0	0	1	1	0	0	0
C-I	Crotalaria ferruginea	Fabaceae	angiosperm, herb	terrestrial	herb	0	0	0	0	0	0	0	0	0	0	0	0	0	1	0	0	1	1	1	1	0	0	0	1	0	1	0	0	0	1	1	0	0	1	0	1	1	1	1	1	1	1	0	1
C-I	Crotalaria incana	Fabaceae	angiosperm, herb	terrestrial	herb	0	0	0	0	0	0	0	0	0	0	0	0	0	1	0	0	0	0	0	0	0	0	1	0	0	0	1	0	1	0	0	1	0	1	0	0	0	1	1	1	1	0	0	0
C-I	Crotalaria linifolia	Fabaceae	angiosperm, herb	terrestrial	herb	0	0	0	0	0	0	0	0	0	0	0	0	0	0	0	0	1	1	0	1	0	1	0	0	0	1	1	0	0	0	0	0	1	1	0	1	1	1	1	1	1	0	0	0
C-I	Crotalaria medicaginea	Fabaceae	angiosperm, herb	terrestrial	herb	0	0	0	0	0	0	0	0	0	0	0	0	0	0	0	0	1	0	0	1	0	1	0	0	1	0	1	0	0	0	0	1	0	1	0	0	0	0	0	0	0	0	0	0
C-I	Crotalaria micans	Fabaceae	angiosperm, herb	terrestrial	herb	0	0	0	0	0	0	0	0	0	0	0	0	0	1	0	0	1	1	0	1	0	1	0	0	0	1	0	1	0	1	0	0	0	1	0	1	1	1	0	1	0	1	1	0
C-I	Crotalaria pallida	Fabaceae	angiosperm, shrub	terrestrial	herb	0	0	0	0	0	0	0	0	0	0	0	0	0	1	0	0	1	1	1	1	1	1	1	1	0	1	1	1	1	1	0	0	1	1	0	1	1	1	1	1	1	1	1	1
C-I	Crotalaria retusa	Fabaceae	angiosperm, herb	terrestrial	herb	0	0	0	0	0	0	0	0	0	0	0	0	0	0	0	0	1	1	0	0	1	1	1	0	0	0	0	0	1	1	0	1	0	1	0	0	0	0	0	1	0	0	0	0
D-V	Crotalaria sessiliflora	Fabaceae	angiosperm, herb	terrestrial	herb	0	0	0	0	0	0	0	1	1	0	0	1	0	1	0	0	1	1	1	1	1	0	0	1	0	1	1	0	0	0	1	0	0	1	0	1	0	1	0	1	1	1	0	0
H	Crotalaria similis	Fabaceae	angiosperm, herb	terrestrial	herb	0	0	0	0	0	0	0	0	0	0	0	0	0	0	0	0	0	0	0	0	0	0	0	0	0	0	0	0	0	0	0	0	0	0	0	0	0	0	0	1	1	0	0	0
C-I	Crotalaria spectabilis	Fabaceae	angiosperm, herb	terrestrial	herb	0	0	0	0	0	0	0	0	0	0	0	0	0	1	0	0	1	0	0	1	1	1	1	1	0	0	0	0	0	0	0	0	0	1	0	0	0	0	0	0	1	0	0	0
C-I	Crotalaria trichotoma	Fabaceae	angiosperm, shrub	terrestrial	herb	0	0	0	0	0	0	0	0	0	0	0	0	0	1	0	0	1	1	1	1	0	0	0	0	0	1	0	0	0	1	0	1	1	1	0	1	1	1	1	1	1	0	1	1
B-III	Crotalaria triquetra	Fabaceae	angiosperm, herb	terrestrial	herb	0	0	0	0	0	0	0	0	0	0	0	0	0	0	0	0	0	0	0	0	0	1	0	0	0	0	0	0	0	0	0	0	0	0	0	1	0	1	1	1	1	0	0	0
C-I	Crotalaria verrucosa	Fabaceae	angiosperm, herb	terrestrial	herb	0	0	0	0	0	0	0	0	0	0	0	0	0	1	0	0	0	0	1	0	1	1	1	1	1	1	1	0	1	0	1	0	1	1	0	1	0	1	1	1	1	0	1	0
C-I	Croton cascarilloides	Euphorbiaceae	angiosperm, shrub	terrestrial	herb	0	0	0	0	0	0	0	0	0	0	0	0	0	0	0	0	1	0	1	0	0	1	0	0	0	1	1	1	1	0	0	0	0	0	0	1	0	1	1	1	1	0	1	1
C-I	Croton tiglium	Euphorbiaceae	angiosperm, shrub	terrestrial	herb	0	0	0	0	0	0	0	0	0	0	0	0	0	1	0	0	1	1	1	1	0	0	0	0	0	1	1	0	1	1	0	1	0	0	0	1	0	0	0	0	0	1	0	0
E-I	Cryptocarya chinensis	Lauraceae	angiosperm, tree	terrestrial	evergreen	0	0	0	0	0	0	0	0	0	0	0	0	0	0	0	0	1	1	1	0	0	0	0	0	0	0	0	0	0	0	0	0	0	0	0	1	1	1	1	1	1	1	1	1
C-III	Cryptocarya concinna	Lauraceae	angiosperm, tree	terrestrial	evergreen	0	0	0	0	0	0	0	0	0	0	0	0	0	0	0	0	1	1	0	1	0	0	0	0	0	1	1	0	0	0	0	0	0	0	0	1	0	1	1	1	1	1	1	0
H	Cryptocarya elliptifolia	Lauraceae	angiosperm, tree	terrestrial	evergreen	0	0	0	0	0	0	0	0	0	0	0	0	0	0	0	0	0	0	0	0	0	0	0	0	0	0	0	0	0	0	0	0	0	0	0	0	0	0	0	0	1	1	0	0
C-III	Cryptolepis sinensis	Apocynaceae	angiosperm, liana	terrestrial	evergreen	0	0	0	0	0	0	0	0	0	0	0	0	0	0	0	0	1	1	1	1	0	0	0	0	0	1	1	0	0	0	0	0	0	0	0	0	0	1	1	1	1	1	0	0
C-I	Cryptostylis arachnites	Orchidaceae	monocot, herb	terrestrial	herb	0	0	0	0	0	0	0	0	0	0	0	0	0	0	0	0	1	0	0	0	0	0	0	0	0	1	1	1	1	1	0	1	0	1	0	1	0	0	1	0	1	1	0	0
H	Cryptostylis taiwaniana	Orchidaceae	monocot, herb	terrestrial	herb	0	0	0	0	0	0	0	0	0	0	0	0	0	0	0	0	0	0	0	0	0	0	0	0	0	0	0	0	0	0	0	0	0	0	0	0	1	0	1	0	1	1	0	1
D-VIII	Cryptotaenia japonica	Apiaceae	angiosperm, herb	terrestrial	herb	0	0	0	0	0	0	1	1	0	0	0	1	1	1	0	0	1	0	0	1	0	0	0	0	0	1	0	0	0	0	0	0	0	0	0	1	0	0	0	0	0	1	1	1
D-IV	Cucubalus baccifer	Caryophyllaceae	angiosperm, herb	terrestrial	herb	0	0	0	1	0	0	1	1	0	0	0	1	1	1	0	0	1	0	0	1	1	0	0	0	0	1	0	0	0	0	0	0	0	0	0	1	0	1	0	1	0	1	1	1
D-VII	Cullen corylifolium	Fabaceae	angiosperm, herb	terrestrial	herb	0	0	0	0	0	0	0	0	0	0	1	0	0	1	0	0	1	0	0	1	0	1	0	0	0	0	0	0	0	0	0	0	0	0	0	1	0	0	0	0	0	0	0	0
H	Cuphea cartagenesis	Lythraceae	angiosperm, herb	terrestrial	herb	0	0	0	0	0	0	0	0	0	0	0	0	0	0	0	0	0	0	0	0	0	0	0	0	0	0	0	0	0	0	0	0	0	0	0	1	0	1	0	1	1	1	1	0
C-I	Curculigo orchioides	Hypoxidaceae	monocot, herb	terrestrial	herb	0	0	0	0	0	0	0	0	0	0	0	0	0	1	0	0	1	1	1	1	1	1	0	0	1	1	1	0	0	0	1	0	0	1	0	1	0	1	1	0	1	0	0	0
D-II	Cuscuta campestris	Convolvulaceae	angiosperm, vine	parasite	herb	0	0	0	0	0	0	1	0	1	0	0	0	0	0	1	1	0	0	0	0	0	0	0	0	0	0	0	0	0	1	0	0	0	0	0	1	0	0	0	0	0	0	0	0
D-IV	Cuscuta chinensis	Convolvulaceae	angiosperm, vine	parasite	herb	0	0	0	0	0	0	0	0	1	0	0	1	1	1	1	0	1	1	0	1	1	0	0	0	0	0	1	0	0	0	0	0	0	0	0	1	0	1	0	1	0	0	0	0
F-VI	Cuscuta japonica	Convolvulaceae	angiosperm, vine	parasite	herb	0	0	0	0	1	0	1	1	1	1	1	1	1	1	0	0	1	1	0	1	0	0	0	0	0	0	0	0	0	0	0	0	0	0	0	0	0	1	0	0	0	0	0	0
D-I	Cuscuta obtusiflora	Convolvulaceae	angiosperm, vine	parasite	herb	0	0	0	0	0	0	0	0	0	0	0	1	0	1	1	0	1	1	0	0	1	0	0	0	0	0	1	1	0	0	0	1	0	1	0	1	0	1	1	1	1	0	0	0
C-III	Cyanotis arachnoidea	Commelinaceae	monocot, herb	terrestrial	herb	0	0	0	0	0	0	0	0	0	0	0	0	0	0	0	0	1	1	1	1	0	1	0	0	0	1	0	0	0	0	0	0	0	0	0	0	0	1	0	1	0	1	0	0
C-I	Cyanotis axillaris	Commelinaceae	monocot, herb	terrestrial	herb	0	0	0	0	0	0	0	0	0	0	0	0	0	0	0	0	0	0	0	0	1	0	0	0	0	1	1	1	0	0	0	0	1	0	0	0	0	0	0	0	0	0	0	0
C-I	Cyanthillium cinereum	Asteraceae	angiosperm, herb	terrestrial	herb	0	0	0	0	0	0	0	0	0	0	0	0	0	1	0	0	1	1	1	1	1	1	0	0	0	1	1	0	0	1	0	0	1	1	0	1	1	1	1	1	1	1	1	1
C-I	Cyathula prostrata	Amaranthaceae	angiosperm, herb	terrestrial	herb	0	0	0	0	0	0	0	0	0	0	0	0	0	0	0	0	1	1	1	1	0	0	0	0	0	1	1	1	0	1	1	0	1	1	0	0	0	1	1	1	1	1	0	0
B-IV	Cyclea gracillima	Menispermaceae	angiosperm, liana	terrestrial	evergreen	0	0	0	0	0	0	0	0	0	0	0	0	0	0	0	0	0	0	1	0	0	0	0	0	0	0	0	0	0	0	0	0	0	0	0	0	0	0	0	1	1	0	1	0
E-II	Cyclea insularis	Menispermaceae	angiosperm, liana	terrestrial	evergreen	0	0	0	0	0	0	0	0	0	0	0	0	0	0	0	0	1	0	0	0	0	0	0	0	0	0	0	0	0	0	0	0	0	0	0	0	0	0	0	0	1	0	0	0
H	Cyclea ochiaiana	Menispermaceae	angiosperm, liana	terrestrial	evergreen	0	0	0	0	0	0	0	0	0	0	0	0	0	0	0	0	0	0	0	0	0	0	0	0	0	0	0	0	0	0	0	0	0	0	0	1	0	0	1	0	0	1	1	1
C-I	Cyclocodon lancifolius	Campanulaceae	angiosperm, herb	terrestrial	herb	0	0	0	0	0	0	0	0	0	0	0	0	0	1	0	0	1	1	0	1	0	1	0	0	0	1	1	1	1	1	1	0	1	1	0	1	0	1	1	0	1	1	1	1
H	Cymbidium cochleare	Orchidaceae	monocot, herb	epiphyte	herb	0	0	0	0	0	0	0	0	0	0	0	0	0	0	0	0	0	0	0	0	0	0	0	0	0	0	0	0	0	0	0	0	0	0	0	0	0	0	0	0	0	0	0	0
C-I	Cymbidium dayanum	Orchidaceae	monocot, herb	epiphyte	herb	0	0	0	0	0	0	0	0	0	0	0	0	0	0	0	0	1	0	0	1	1	0	0	0	0	1	1	1	0	1	0	0	0	0	0	0	0	0	1	0	1	1	0	1
D-I	Cymbidium ensifolium	Orchidaceae	monocot, herb	terrestrial	herb	0	0	0	0	0	0	0	0	0	0	0	0	0	1	1	0	1	0	0	1	0	0	0	0	0	1	1	0	0	0	0	0	1	1	0	0	0	0	0	0	0	0	0	1
E-II	Cymbidium faberi	Orchidaceae	monocot, herb	terrestrial	herb	0	0	0	0	0	0	0	0	0	0	0	0	0	1	0	0	1	0	0	1	0	0	0	0	0	0	0	0	0	0	0	0	0	0	0	0	1	0	0	0	0	0	0	0
C-III	Cymbidium floribundum	Orchidaceae	monocot, herb	epiphyte	herb	0	0	0	0	0	0	0	0	0	0	0	0	0	1	0	0	1	0	1	1	0	0	0	0	0	1	0	0	0	0	0	0	0	0	0	1	0	0	0	0	0	0	1	0
F-II	Cymbidium goeringii	Orchidaceae	monocot, herb	terrestrial	herb	0	0	0	0	0	0	1	1	1	0	0	1	0	1	1	0	1	0	0	1	0	0	0	0	0	0	0	0	0	0	0	0	0	0	0	0	0	0	0	0	0	1	1	0
C-III	Cymbidium kanran	Orchidaceae	monocot, herb	terrestrial	herb	0	0	0	0	0	0	0	0	0	0	0	0	0	0	0	0	1	0	0	1	0	0	0	0	0	1	0	0	0	0	0	0	0	0	0	0	1	0	0	0	0	1	0	0
D-I	Cymbidium lancifolium	Orchidaceae	monocot, herb	terrestrial	herb	0	0	0	0	0	0	0	1	0	0	0	1	0	0	1	0	1	0	0	1	1	0	0	0	0	1	1	1	0	1	0	1	1	1	0	1	0	0	1	0	0	1	0	1
D-IV	Cymbidium sinense	Orchidaceae	monocot, herb	terrestrial	herb	0	0	0	0	0	0	0	0	0	0	0	0	0	0	1	0	1	1	0	1	0	0	0	0	0	1	1	0	0	0	0	0	0	0	0	0	0	0	0	0	0	0	0	0
D-VI	Cymbopogon tortilis	Poaceae	monocot, herb	terrestrial	herb	0	0	0	0	0	0	0	1	1	1	0	1	0	1	0	0	1	0	1	0	0	0	0	0	0	0	0	0	0	0	0	0	0	1	0	1	1	1	1	1	1	1	1	1
E-II	Cynanchum atratum	Apocynaceae	angiosperm, herb	terrestrial	herb	0	0	0	0	0	0	0	0	0	0	0	1	0	1	0	0	1	0	0	1	0	0	0	0	0	0	0	0	0	0	0	0	0	0	0	1	0	0	0	0	1	1	0	0
F-VI	Cynanchum boudieri	Apocynaceae	angiosperm, liana	terrestrial	evergreen	0	0	0	0	0	0	1	1	0	0	0	0	0	0	0	0	0	0	0	1	0	0	0	0	0	0	0	0	0	0	0	0	0	0	0	1	0	0	0	0	0	1	0	1
H	Cynanchum formosanum	Apocynaceae	angiosperm, liana	terrestrial	evergreen	0	0	0	0	0	0	0	0	0	0	0	0	0	0	0	0	0	0	0	0	0	0	0	0	0	0	0	0	0	0	0	0	0	0	0	1	1	1	1	0	1	1	0	1
H	Cynanchum lanhsuense	Apocynaceae	angiosperm, liana	terrestrial	evergreen	0	0	0	0	0	0	0	0	0	0	0	0	0	0	0	0	0	0	0	0	0	0	0	0	0	0	0	0	0	0	0	0	0	0	0	0	0	0	0	0	1	0	0	0
D-I	Cynodon dactylon	Poaceae	monocot, herb	terrestrial	herb	0	0	0	0	0	0	1	1	1	0	0	1	1	1	1	0	1	1	0	1	1	1	0	0	1	1	1	1	0	1	0	0	1	1	0	1	0	1	1	1	1	1	0	1
C-I	Cynodon radiatus	Poaceae	monocot, herb	terrestrial	herb	0	0	0	0	0	0	0	0	0	0	0	0	0	0	0	0	0	0	0	1	1	1	0	0	0	1	0	0	0	0	0	0	0	1	0	0	0	0	0	1	0	0	0	0
H	Cynoglossum alpestre	Boraginaceae	angiosperm, herb	terrestrial	herb	0	0	0	0	0	0	0	0	0	0	0	0	0	0	0	0	0	0	0	0	0	0	0	0	0	0	0	0	0	0	0	0	0	0	0	0	0	0	0	0	0	1	1	1
C-I	Cynoglossum lanceolatum	Boraginaceae	angiosperm, herb	terrestrial	herb	0	0	0	0	0	0	0	0	0	0	0	0	1	1	0	0	1	0	0	1	1	1	0	1	0	1	1	0	0	1	0	0	1	0	0	1	1	1	0	1	0	1	0	1
D-IV	Cynoglossum zeylanicum	Boraginaceae	angiosperm, herb	terrestrial	herb	0	0	0	0	0	0	1	1	1	0	0	1	1	1	1	1	1	0	0	1	1	1	1	1	0	1	0	0	0	0	0	0	0	0	0	1	0	1	0	0	1	1	1	1
F-VI	Cyperus amuricus	Cyperaceae	monocot, herb	terrestrial	herb	0	0	0	0	0	0	1	1	1	0	0	1	0	1	0	0	1	1	0	1	0	0	0	0	0	0	0	0	0	0	0	0	0	0	0	0	0	0	0	0	0	0	0	0
C-I	Cyperus compactus	Cyperaceae	monocot, herb	emerging	herb	0	0	0	0	0	0	0	0	0	0	0	0	0	0	0	0	1	0	0	0	1	0	0	0	0	1	1	1	1	0	0	1	1	1	0	1	0	0	0	1	0	0	0	0
D-V	Cyperus compressus	Cyperaceae	monocot, herb	terrestrial	herb	0	0	0	0	0	0	0	1	1	0	0	0	0	1	0	0	1	0	0	1	1	1	0	0	0	1	1	1	1	1	0	0	0	1	0	1	1	1	1	1	1	0	0	0
C-III	Cyperus cuspidatus	Cyperaceae	monocot, herb	terrestrial	herb	0	0	0	0	0	0	0	0	0	0	0	0	0	1	0	0	1	1	0	0	1	1	0	0	0	1	1	0	0	0	0	0	0	0	0	1	0	0	0	0	0	0	0	0
C-I	Cyperus cyperinus	Cyperaceae	monocot, herb	terrestrial	herb	0	0	0	0	0	0	0	0	0	0	0	0	0	0	0	0	1	0	1	1	1	0	0	0	0	1	1	1	0	1	0	0	0	1	0	1	1	1	1	1	1	1	1	0
D-V	Cyperus difformis	Cyperaceae	monocot, herb	terrestrial	herb	0	0	0	0	1	0	1	1	1	0	0	1	0	1	0	0	1	1	0	1	1	1	0	0	0	1	1	0	1	1	0	1	0	1	0	1	1	1	1	1	1	1	0	0
C-I	Cyperus diffusus	Cyperaceae	monocot, herb	terrestrial	herb	0	0	0	0	0	0	0	0	0	0	0	0	0	0	0	0	1	1	1	1	0	0	0	0	0	1	1	1	1	1	0	0	0	1	0	1	0	1	1	1	1	0	0	0
C-I	Cyperus digitatus	Cyperaceae	monocot, herb	terrestrial	herb	0	0	0	0	0	0	0	0	0	0	0	0	0	0	0	0	0	0	0	1	0	1	0	0	0	1	1	1	0	0	0	0	0	1	0	0	1	0	0	1	1	0	0	0
C-I	Cyperus distans	Cyperaceae	monocot, herb	terrestrial	herb	0	0	0	0	0	0	0	0	0	0	0	0	0	0	0	0	1	0	1	0	1	1	0	0	0	1	1	1	0	0	0	0	1	1	0	1	1	1	1	1	1	1	0	1
D-VII	Cyperus exaltatus	Cyperaceae	monocot, herb	emerging	herb	0	0	0	0	0	0	0	1	0	0	0	1	0	1	0	0	0	1	0	0	0	1	0	0	0	1	1	0	0	0	0	0	0	0	0	1	1	0	0	1	0	1	0	0
D-V	Cyperus haspan	Cyperaceae	monocot, herb	emerging	herb	0	0	0	0	0	0	1	1	1	0	0	1	0	1	0	0	1	1	1	1	1	0	0	0	1	1	1	1	0	0	0	0	0	1	0	1	1	1	0	0	1	1	1	1
D-V	Cyperus imbricatus	Cyperaceae	monocot, herb	emerging	herb	0	0	0	0	0	0	0	1	0	0	0	0	0	0	0	0	0	1	0	0	1	1	0	0	0	1	1	0	0	0	0	0	0	1	0	0	1	1	0	1	1	0	0	0
D-V	Cyperus iria	Cyperaceae	monocot, herb	emerging	herb	0	0	0	0	0	0	1	1	1	0	0	1	0	1	0	0	1	1	1	1	1	1	0	0	0	1	1	1	1	1	0	0	1	1	0	1	1	1	1	1	1	1	1	1
B-I	Cyperus javanicus	Cyperaceae	monocot, herb	terrestrial	herb	0	0	0	0	0	0	0	1	0	0	0	0	0	0	0	0	0	0	0	0	0	1	0	0	0	0	1	1	1	0	0	0	0	1	0	0	0	0	0	1	1	0	0	0
D-V	Cyperus malaccensis	Cyperaceae	monocot, herb	emerging	herb	0	0	0	0	0	0	0	1	1	0	0	0	0	1	0	0	1	1	0	0	0	1	0	0	1	0	1	0	0	0	0	0	0	1	0	1	0	1	0	1	0	0	0	0
C-I	Cyperus nutans	Cyperaceae	monocot, herb	terrestrial	herb	0	0	0	0	0	0	0	0	0	0	0	0	0	0	0	0	1	0	1	1	1	1	0	0	0	1	1	1	0	0	1	0	0	1	0	0	1	1	1	1	1	1	0	0
B-I	Cyperus odoratus	Cyperaceae	monocot, herb	emerging	herb	0	0	0	0	0	0	0	1	0	0	0	0	0	0	0	0	0	0	0	0	0	0	0	0	0	1	0	0	0	0	0	0	1	1	0	1	1	1	1	1	1	0	0	1
D-V	Cyperus pilosus	Cyperaceae	monocot, herb	emerging	herb	0	0	0	0	0	0	0	1	1	0	0	0	0	1	0	0	1	1	1	1	1	1	0	0	0	1	1	1	0	0	0	0	1	1	0	1	1	0	0	1	1	1	1	0
C-I	Cyperus platystylis	Cyperaceae	monocot, herb	emerging	herb	0	0	0	0	0	0	0	0	0	0	0	0	0	0	0	0	0	0	0	0	1	0	0	0	0	1	1	0	0	0	0	0	1	1	0	0	0	0	0	0	1	1	0	0
B-I	Cyperus procerus	Cyperaceae	monocot, herb	terrestrial	herb	0	0	0	0	0	0	0	0	0	0	0	0	0	0	0	0	0	0	0	0	0	0	0	0	0	1	1	1	0	0	0	0	0	1	0	1	0	0	0	0	1	0	0	0
B-I	Cyperus radians	Cyperaceae	monocot, herb	terrestrial	herb	0	0	0	0	0	0	0	0	0	0	0	0	0	0	0	0	0	1	0	0	0	0	0	0	0	0	1	1	0	0	0	0	0	0	0	1	0	0	0	0	0	0	0	0
D-V	Cyperus rotundus	Cyperaceae	monocot, herb	terrestrial	herb	0	0	0	0	0	0	0	1	1	0	0	1	0	1	0	0	1	1	0	1	1	1	1	0	1	1	1	1	1	1	0	1	1	1	0	1	1	1	1	1	1	1	1	0
F-VII	Cyperus serotinus	Cyperaceae	monocot, herb	emerging	herb	0	0	0	0	1	0	1	1	1	1	0	1	1	0	0	0	1	1	0	0	0	0	0	0	0	0	0	0	0	0	0	0	0	0	0	1	1	1	0	1	0	1	1	0
B-I	Cyperus stoloniferus	Cyperaceae	monocot, herb	terrestrial	herb	0	0	0	0	0	0	0	0	0	0	0	0	0	0	0	0	0	1	0	0	0	0	0	0	0	0	1	1	0	0	0	0	0	0	0	1	0	1	0	0	0	0	0	0
C-I	Cyperus tenuiculmis	Cyperaceae	monocot, herb	terrestrial	herb	0	0	0	0	0	0	0	0	0	0	0	0	0	0	0	0	1	0	0	1	0	0	0	0	0	1	0	0	0	0	0	0	0	1	0	1	0	0	0	1	1	0	0	0
D-V	Cyperus tenuispica	Cyperaceae	monocot, herb	terrestrial	herb	0	0	0	0	0	0	0	1	1	0	0	1	0	1	0	0	1	1	0	1	0	1	0	0	0	1	1	1	0	0	0	1	0	0	0	1	0	0	0	0	0	0	0	0
B-II	Cypholophus moluccanus	Urticaceae	angiosperm, shrub	terrestrial	herb	0	0	0	0	0	0	0	0	0	0	0	0	0	0	0	0	0	0	0	0	0	0	0	0	0	0	0	0	1	1	1	0	1	1	0	0	1	0	0	0	1	0	0	0
F-VI	Cypripedium debile	Orchidaceae	monocot, herb	terrestrial	herb	0	0	0	0	0	0	0	1	0	0	0	0	0	0	0	0	1	0	0	1	0	0	0	0	0	0	0	0	0	0	0	0	0	0	0	0	0	0	0	0	0	0	0	1
H	Cypripedium formosanum	Orchidaceae	monocot, herb	terrestrial	herb	0	0	0	0	0	0	0	0	0	0	0	0	0	0	0	0	0	0	0	0	0	0	0	0	0	0	0	0	0	0	0	0	0	0	0	1	0	0	0	1	0	1	0	0
G-I	Cypripedium macranthum	Orchidaceae	monocot, herb	terrestrial	herb	0	0	0	1	0	0	0	0	0	0	0	1	1	0	0	0	0	0	0	0	0	0	0	0	0	0	0	0	0	0	0	0	0	0	0	0	0	0	0	0	0	0	0	0
H	Cyrtandra umbellifera	Gesneriaceae	angiosperm, herb	terrestrial	herb	0	0	0	0	0	0	0	0	0	0	0	0	0	0	0	0	0	0	0	0	0	0	0	0	0	0	0	0	0	0	0	0	0	0	0	0	0	0	0	0	1	0	0	0
C-I	Cyrtococcum patens	Poaceae	monocot, herb	terrestrial	herb	0	0	0	0	0	0	0	0	0	0	0	0	0	1	0	0	1	1	1	1	1	0	0	0	1	1	1	1	1	1	0	0	1	1	0	1	1	1	1	1	1	1	1	0
A-I	Dactylis glomerata	Poaceae	monocot, herb	terrestrial	herb	0	0	1	0	1	1	1	1	1	0	0	1	1	1	0	1	1	0	0	1	1	1	0	0	0	0	0	0	0	0	0	0	0	1	0	0	0	0	0	0	0	0	0	0
D-V	Dactyloctenium aegyptium	Poaceae	monocot, herb	terrestrial	herb	0	0	0	0	0	0	0	1	1	0	0	0	0	1	0	0	1	1	1	1	1	1	0	0	0	1	1	1	1	1	0	1	1	1	0	1	1	1	1	1	1	0	0	0
F-II	Dactylorhiza viridis	Orchidaceae	monocot, herb	terrestrial	herb	0	0	0	0	1	0	0	1	0	0	1	1	1	1	1	1	1	0	0	1	1	0	0	0	0	0	0	0	0	0	0	0	0	0	0	0	0	0	0	0	0	0	1	0
E-II	Dalbergia benthamii	Fabaceae	angiosperm, liana	terrestrial	evergreen	0	0	0	0	0	0	0	0	0	0	0	0	0	0	0	0	1	0	0	1	0	0	0	0	0	0	0	0	0	0	0	0	0	0	0	0	0	0	0	0	0	0	0	0
D-VII	Dalbergia sissoo	Fabaceae	angiosperm, tree	terrestrial	evergreen	0	0	0	0	0	0	0	1	0	0	0	0	0	0	0	0	0	1	0	0	1	1	1	1	0	0	0	0	0	0	0	0	0	0	0	1	0	1	1	1	1	0	0	0
E-I	Damnacanthus angustifolius	Rubiaceae	angiosperm, shrub	terrestrial	evergreen	0	0	0	0	0	0	0	0	0	0	0	0	0	1	0	0	1	0	0	0	0	0	0	0	0	0	0	0	0	0	0	0	0	0	0	1	0	1	0	0	0	1	1	1
F-VI	Damnacanthus indicus	Rubiaceae	angiosperm, shrub	terrestrial	evergreen	0	0	0	0	0	0	0	1	1	1	0	1	0	1	0	0	1	0	0	1	0	0	0	0	0	0	0	0	0	0	0	0	0	0	0	1	1	1	0	1	1	1	1	1
H	Daphne arisanensis	Thymelaeaceae	angiosperm, shrub	terrestrial	evergreen	0	0	0	0	0	0	0	0	0	0	0	0	0	0	0	0	0	0	0	0	0	0	0	0	0	0	0	0	0	0	0	0	0	0	0	0	0	1	0	1	0	1	0	1
F-V	Daphne genkwa	Thymelaeaceae	angiosperm, shrub	terrestrial	deciduous	0	0	0	0	0	0	0	0	0	0	0	1	1	1	1	0	1	0	0	0	0	0	0	0	0	0	0	0	0	0	0	0	0	0	0	1	1	1	1	1	0	1	1	1
F-VII	Daphne kiusiana	Thymelaeaceae	angiosperm, shrub	terrestrial	evergreen	0	0	0	0	0	0	0	1	1	0	0	1	0	1	0	0	1	0	0	0	0	0	0	0	0	0	0	0	0	0	0	0	0	0	0	1	1	0	0	0	1	1	1	1
C-I	Daphniphyllum glaucescens	Daphniphyllaceae	angiosperm, tree	terrestrial	evergreen	0	0	0	0	0	0	0	0	0	0	0	0	0	1	0	0	1	0	0	1	0	0	0	0	0	0	1	1	0	1	0	0	0	0	0	1	1	1	1	1	1	1	1	1
H	Daphniphyllum himalaense	Daphniphyllaceae	angiosperm, tree	terrestrial	evergreen	0	0	0	0	0	0	0	0	0	0	0	0	0	0	0	0	0	0	0	0	0	0	0	0	0	0	0	0	0	0	0	0	0	0	0	0	0	0	0	0	0	1	1	1
D-V	Datura inoxia	Solanaceae	angiosperm, herb	terrestrial	herb	0	0	0	0	0	0	0	1	1	0	1	1	0	1	0	0	1	1	1	1	1	1	1	0	1	1	1	0	0	0	0	1	1	1	0	1	0	1	1	1	1	0	0	0
D-VIII	Debregeasia orientalis	Urticaceae	angiosperm, tree	terrestrial	deciduous	0	0	0	0	0	0	0	0	1	0	0	0	0	1	0	0	1	0	0	1	0	0	0	0	0	1	0	0	0	0	0	0	0	0	0	1	1	1	0	1	0	1	1	1
C-III	Decaspermum gracilentum	Myrtaceae	angiosperm, shrub	terrestrial	evergreen	0	0	0	0	0	0	0	0	0	0	0	0	0	1	0	0	1	1	1	1	0	0	0	0	0	1	1	0	0	0	0	0	0	0	0	1	0	0	1	0	1	1	1	0
C-I	Deeringia amaranthoides	Amaranthaceae	angiosperm, herb	terrestrial	herb	0	0	0	0	0	0	0	0	0	0	0	0	0	0	0	0	0	0	1	1	1	0	0	0	0	1	1	0	0	1	0	1	1	1	0	0	0	1	1	1	1	0	0	0
B-I	Deeringia polysperma	Amaranthaceae	angiosperm, herb	terrestrial	herb	0	0	0	0	0	0	0	0	0	0	0	0	0	0	0	0	0	0	0	0	0	0	0	0	0	0	0	1	0	1	0	0	1	1	0	0	1	1	1	1	1	1	0	1
B-I	Dehaasia incrassata	Lauraceae	angiosperm, tree	terrestrial	evergreen	0	0	0	0	0	0	0	0	0	0	0	0	0	0	0	0	0	0	0	0	0	0	0	0	0	0	1	1	0	1	1	1	0	0	0	0	0	0	0	0	0	0	0	0
G-I	Deinostema violaceum	Scrophulariaceae	angiosperm, herb	emerging	herb	0	0	0	0	0	0	1	1	1	0	0	0	0	0	0	0	0	0	0	0	0	0	0	0	0	0	0	0	0	0	0	0	0	0	0	0	0	0	1	0	0	0	0	0
H	Dendranthema arisanense	Asteraceae	angiosperm, herb	terrestrial	herb	0	0	0	0	0	0	0	0	0	0	0	0	0	0	0	0	0	0	0	0	0	0	0	0	0	0	0	0	0	0	0	0	0	0	0	0	0	1	1	0	0	1	1	0
H	Dendranthema morii	Asteraceae	angiosperm, herb	terrestrial	herb	0	0	0	0	0	0	0	0	0	0	0	0	0	0	0	0	0	0	0	0	0	0	0	0	0	0	0	0	0	0	0	0	0	0	0	0	1	0	0	1	0	1	0	1
E-II	Dendrobium catenatum	Orchidaceae	monocot, herb	epiphyte	herb	0	0	0	0	0	0	0	0	0	0	0	0	0	0	0	0	1	0	0	0	0	0	0	0	0	0	0	0	0	0	0	0	0	0	0	0	0	0	0	0	0	0	1	1
B-II	Dendrobium chameleon	Orchidaceae	monocot, herb	epiphyte	herb	0	0	0	0	0	0	0	0	0	0	0	0	0	0	0	0	0	0	0	0	0	0	0	0	0	0	0	0	1	0	0	0	0	0	0	0	0	0	1	0	0	1	0	0
C-III	Dendrobium chryseum	Orchidaceae	monocot, herb	epiphyte	herb	0	0	0	0	0	0	0	0	0	0	0	0	0	0	0	0	0	0	0	1	0	0	0	0	0	1	0	0	0	0	0	0	0	0	0	0	0	0	0	0	0	1	0	1
B-I	Dendrobium comatum	Orchidaceae	monocot, herb	epiphyte	herb	0	0	0	0	0	0	0	0	0	0	0	0	0	0	0	0	0	0	0	0	0	0	0	0	0	0	1	0	0	1	0	0	0	1	0	0	0	0	0	0	1	0	0	0
B-I	Dendrobium crumenatum	Orchidaceae	monocot, herb	epiphyte	herb	0	0	0	0	0	0	0	0	0	0	0	0	0	0	0	0	0	0	0	0	0	0	0	0	0	1	1	1	1	1	1	1	1	0	0	0	0	0	0	0	1	0	0	1
B-II	Dendrobium equitans	Orchidaceae	monocot, herb	epiphyte	herb	0	0	0	0	0	0	0	0	0	0	0	0	0	0	0	0	0	0	0	0	0	0	0	0	0	0	0	0	1	0	0	0	0	0	0	0	0	0	0	0	1	0	0	1
C-III	Dendrobium falconeri	Orchidaceae	monocot, herb	epiphyte	herb	0	0	0	0	0	0	0	0	0	0	0	0	0	0	0	0	1	0	0	1	1	1	0	0	0	1	0	0	0	0	0	0	0	0	0	1	0	0	0	0	0	0	1	1
F-V	Dendrobium fargesii	Orchidaceae	monocot, herb	epiphyte	herb	0	0	0	0	0	0	0	0	0	0	0	0	0	1	1	0	1	1	0	0	0	0	0	0	0	0	0	0	0	0	0	0	0	0	0	0	0	0	0	0	0	0	0	0
H	Dendrobium furcatopedicellatum	Orchidaceae	monocot, herb	epiphyte	herb	0	0	0	0	0	0	0	0	0	0	0	0	0	0	0	0	0	0	0	0	0	0	0	0	0	0	0	0	0	0	0	0	0	0	0	0	0	0	0	0	0	1	0	0
H	Dendrobium goldschmidtianum	Orchidaceae	monocot, herb	epiphyte	herb	0	0	0	0	0	0	0	0	0	0	0	0	0	0	0	0	0	0	0	0	0	0	0	0	0	0	0	0	0	0	0	0	0	0	0	0	0	0	0	0	1	0	0	0
H	Dendrobium leptocladum	Orchidaceae	monocot, herb	epiphyte	herb	0	0	0	0	0	0	0	0	0	0	0	0	0	0	0	0	0	0	0	0	0	0	0	0	0	0	0	0	0	0	0	0	0	0	0	0	0	0	0	0	0	0	0	0
H	Dendrobium linawianum	Orchidaceae	monocot, herb	epiphyte	herb	0	0	0	0	0	0	0	0	0	0	0	0	0	0	0	0	0	0	0	0	0	0	0	0	0	0	0	0	0	0	0	0	0	0	0	0	0	0	0	0	0	1	0	1
D-IV	Dendrobium moniliforme	Orchidaceae	monocot, herb	epiphyte	herb	0	0	0	0	0	0	0	1	1	0	0	1	0	1	1	1	1	0	0	1	1	1	0	0	0	1	0	0	0	0	0	0	0	0	0	0	0	1	1	0	1	1	1	1
H	Dendrobium nakaharae	Orchidaceae	monocot, herb	epiphyte	herb	0	0	0	0	0	0	0	0	0	0	0	0	0	0	0	0	0	0	0	0	0	0	0	0	0	0	0	0	0	0	0	0	0	0	0	0	0	0	0	0	0	0	0	0
C-I	Dendrocalamus giganteus	Poaceae	monocot, bamboo	terrestrial	evergreen	0	0	0	0	0	0	0	0	0	0	0	0	0	0	0	0	0	0	0	1	0	0	0	0	1	1	1	0	0	1	0	0	0	0	0	0	0	0	0	0	0	0	0	0
C-III	Dendrocalamus latiflorus	Poaceae	monocot, bamboo	terrestrial	evergreen	0	0	0	0	0	0	0	0	0	0	0	0	0	0	0	0	1	1	1	1	0	0	0	0	0	1	0	0	0	0	0	0	0	0	0	1	0	1	0	1	0	1	0	0
C-III	Dendrocalamus strictus	Poaceae	monocot, bamboo	terrestrial	evergreen	0	0	0	0	0	0	0	0	0	0	0	0	0	0	0	0	0	0	0	1	1	1	0	0	0	0	1	0	0	0	0	0	0	0	0	0	0	0	0	0	0	0	0	0
B-II	Dendrochilum uncatum	Orchidaceae	monocot, herb	epiphyte	herb	0	0	0	0	0	0	0	0	0	0	0	0	0	0	0	0	0	0	0	0	0	0	0	0	0	0	0	0	1	0	0	0	0	0	0	0	0	0	0	0	1	0	0	0
H	Dendrocnide kotoensis	Urticaceae	angiosperm, tree	terrestrial	deciduous	0	0	0	0	0	0	0	0	0	0	0	0	0	0	0	0	0	0	0	0	0	0	0	0	0	0	0	0	0	0	0	0	0	0	0	0	0	0	0	0	0	0	0	0
B-II	Dendrocnide meyeniana	Urticaceae	angiosperm, tree	terrestrial	deciduous	0	0	0	0	0	0	0	0	0	0	0	0	0	0	0	0	0	0	0	0	0	0	0	0	0	0	0	0	1	0	0	0	0	0	0	0	0	1	1	0	1	0	0	1
H	Dendrolobium dispermum	Fabaceae	angiosperm, shrub	terrestrial	herb	0	0	0	0	0	0	0	0	0	0	0	0	0	0	0	0	0	0	0	0	0	0	0	0	0	0	0	0	0	0	0	0	0	0	0	0	0	0	0	1	1	0	0	0
C-I	Dendrolobium triangulare	Fabaceae	angiosperm, shrub	terrestrial	herb	0	0	0	0	0	0	0	0	0	0	0	0	0	0	0	0	1	1	1	1	1	1	1	1	1	1	1	0	0	0	1	1	0	0	0	0	0	1	1	1	1	0	0	0
B-I	Dendrolobium umbellatum	Fabaceae	angiosperm, shrub	terrestrial	herb	0	0	0	0	0	0	0	0	0	0	0	0	0	0	0	0	0	0	0	0	0	0	1	0	0	0	1	1	1	1	1	1	1	1	0	0	0	0	1	1	1	0	0	0
C-I	Dendropanax dentiger	Araliaceae	angiosperm, tree	terrestrial	evergreen	0	0	0	0	0	0	0	0	0	0	0	0	0	1	0	0	0	0	0	1	0	0	0	0	0	1	0	0	0	0	1	0	0	0	0	1	0	0	1	0	1	1	1	0
G-I	Dendropanax trifidus	Araliaceae	angiosperm, tree	terrestrial	evergreen	0	0	0	0	0	0	0	1	1	0	0	1	0	0	0	0	0	0	1	0	0	0	0	0	0	0	0	0	1	0	0	0	0	0	0	0	0	0	0	0	1	1	0	0
C-I	Dentella repens	Rubiaceae	angiosperm, herb	terrestrial	herb	0	0	0	0	0	0	0	0	0	0	0	0	0	0	0	0	0	0	0	1	0	1	0	0	0	1	1	0	0	0	0	0	0	1	0	0	1	1	0	1	1	0	0	0
H	Derris laxiflora	Fabaceae	angiosperm, liana	terrestrial	herb	0	0	0	0	0	0	0	0	0	0	0	0	0	0	0	0	0	0	0	0	0	0	0	0	0	0	0	0	0	0	0	0	0	0	0	1	0	1	1	1	1	0	1	0
B-I	Derris trifoliata	Fabaceae	angiosperm, liana	terrestrial	herb	0	0	0	0	0	0	0	0	0	0	0	0	0	0	0	0	0	1	0	0	0	0	1	0	0	0	1	1	1	1	0	0	1	1	0	1	0	0	0	1	1	0	0	0
F-I	Deschampsia cespitosa	Poaceae	monocot, herb	terrestrial	herb	0	1	0	0	1	0	1	1	0	0	1	1	1	1	1	1	1	0	0	1	1	0	0	0	0	0	0	0	0	0	0	0	0	0	0	0	0	0	1	0	0	0	0	0
D-II	Deschampsia flexuosa	Poaceae	monocot, herb	terrestrial	herb	0	0	0	0	1	1	1	1	1	1	0	0	0	0	1	0	0	0	0	1	0	0	0	0	0	0	0	0	1	1	0	0	0	0	0	0	0	0	0	0	0	0	0	0
B-II	Desmanthus virgatus	Fabaceae	angiosperm, shrub	terrestrial	evergreen	0	0	0	0	0	0	0	0	0	0	0	0	0	0	0	0	0	1	0	0	0	0	0	0	0	0	0	0	0	1	0	0	0	1	0	0	0	0	0	1	0	1	0	0
C-III	Desmodium dichotomum	Fabaceae	angiosperm, herb	terrestrial	herb	0	0	0	0	0	0	0	0	0	0	0	0	0	0	0	0	1	0	0	1	0	1	0	0	0	1	1	0	0	0	0	0	0	0	0	0	1	1	1	1	1	1	1	0
C-I	Desmodium gangeticum	Fabaceae	angiosperm, herb	terrestrial	herb	0	0	0	0	0	0	0	0	0	0	0	0	0	0	0	0	1	1	1	1	1	1	1	0	0	1	1	1	1	0	1	1	1	1	0	1	1	1	1	1	1	0	0	1
D-V	Desmodium heterocarpon	Fabaceae	angiosperm, herb	terrestrial	herb	0	0	0	0	0	0	0	1	1	1	0	1	0	1	0	0	1	1	1	1	1	1	1	0	1	1	1	1	1	1	1	1	1	1	0	1	1	1	1	1	1	1	1	1
C-I	Desmodium heterophyllum	Fabaceae	angiosperm, herb	terrestrial	herb	0	0	0	0	0	0	0	0	0	0	0	0	0	0	0	0	1	1	1	0	0	1	0	0	0	1	1	1	0	1	1	1	1	1	0	1	1	1	1	1	1	0	1	0
B-II	Desmodium intortum	Fabaceae	angiosperm, herb	terrestrial	herb	0	0	0	0	0	0	0	0	0	0	0	0	0	0	0	0	0	0	0	0	0	0	0	0	0	0	0	0	0	0	0	0	0	1	0	1	1	1	1	0	0	1	0	0
C-I	Desmodium laxiflorum	Fabaceae	angiosperm, herb	terrestrial	herb	0	0	0	0	0	0	0	0	0	0	0	0	0	1	0	0	1	0	0	1	1	1	0	0	0	1	1	0	1	0	1	1	1	1	0	1	1	1	1	1	1	1	1	1
D-V	Desmodium microphyllum	Fabaceae	angiosperm, herb	terrestrial	herb	0	0	0	0	0	0	0	0	0	1	0	0	0	1	0	0	1	0	0	1	1	0	0	1	1	1	1	0	1	0	0	0	0	1	0	0	0	0	1	0	0	0	1	0
C-III	Desmodium multiflorum	Fabaceae	angiosperm, shrub	terrestrial	herb	0	0	0	0	0	0	0	0	0	0	0	0	0	1	0	0	1	0	0	1	1	0	0	0	1	0	1	0	0	0	0	0	0	0	0	1	1	1	0	0	0	0	0	0
C-III	Desmodium renifolium	Fabaceae	angiosperm, herb	terrestrial	herb	0	0	0	0	0	0	0	0	0	0	0	0	0	0	0	0	0	0	0	1	1	0	0	0	0	1	1	0	0	0	0	0	0	0	0	0	0	1	0	1	1	0	0	0
B-II	Desmodium scorpiurus	Fabaceae	angiosperm, herb	terrestrial	herb	0	0	0	0	0	0	0	0	0	0	0	0	0	0	0	0	0	0	0	0	0	0	0	0	0	0	0	0	0	0	0	0	1	1	0	0	0	1	1	1	1	1	0	0
C-I	Desmodium sequax	Fabaceae	angiosperm, shrub	terrestrial	herb	0	0	0	0	0	0	0	0	0	0	0	0	0	1	0	0	1	1	0	1	1	0	0	0	1	1	0	0	1	0	1	0	1	1	0	1	1	1	1	1	0	1	1	1
C-I	Desmodium triflorum	Fabaceae	angiosperm, herb	terrestrial	herb	0	0	0	0	0	0	0	0	0	0	0	0	0	0	0	0	1	1	1	1	1	1	0	0	1	1	1	0	1	1	1	1	1	1	0	1	1	1	1	1	1	0	0	0
C-I	Desmodium velutinum	Fabaceae	angiosperm, herb	terrestrial	herb	0	0	0	0	0	0	0	0	0	0	0	0	0	0	0	0	1	1	1	1	1	1	1	0	0	1	1	1	1	1	1	0	1	1	0	0	0	1	0	1	1	0	0	0
C-I	Desmodium zonatum	Fabaceae	angiosperm, herb	terrestrial	herb	0	0	0	0	0	0	0	0	0	0	0	0	0	0	0	0	1	0	1	1	0	0	0	0	0	1	1	0	1	0	1	0	0	1	0	1	1	0	1	1	1	1	0	1
H	Deutzia cordatula	Hydrangeaceae	angiosperm, shrub	terrestrial	deciduous	0	0	0	0	0	0	0	0	0	0	0	0	0	0	0	0	0	0	0	0	0	0	0	0	0	0	0	0	0	0	0	0	0	0	0	0	0	0	0	0	0	1	1	0
B-II	Deutzia pulchra	Hydrangeaceae	angiosperm, shrub	terrestrial	deciduous	0	0	0	0	0	0	0	0	0	0	0	0	0	0	0	0	0	0	0	0	0	0	0	0	0	0	0	0	1	0	0	0	0	0	0	1	1	1	1	1	1	1	1	1
H	Deutzia taiwanensis	Hydrangeaceae	angiosperm, shrub	terrestrial	deciduous	0	0	0	0	0	0	0	0	0	0	0	0	0	0	0	0	0	0	0	0	0	0	0	0	0	0	0	0	0	0	0	0	0	0	0	1	1	1	1	1	0	1	1	1
C-I	Dianella ensifolia	Xanthorrhoeaceae	monocot, herb	terrestrial	herb	0	0	0	0	0	0	0	0	0	0	0	0	0	1	0	0	1	1	1	1	0	0	0	0	0	1	1	1	0	1	1	0	1	1	0	1	1	1	1	1	1	1	1	1
H	Dianthus palinensis	Caryophyllaceae	angiosperm, herb	terrestrial	herb	0	0	0	0	0	0	0	0	0	0	0	0	0	0	0	0	0	0	0	0	0	0	0	0	0	0	0	0	0	0	0	0	0	0	0	1	0	0	0	0	0	0	1	0
H	Dianthus pygmaeus	Caryophyllaceae	angiosperm, herb	terrestrial	herb	0	0	0	0	0	0	0	0	0	0	0	0	0	0	0	0	0	0	0	0	0	0	0	0	0	0	0	0	0	0	0	0	0	0	0	0	0	1	0	0	0	1	1	0
F-I	Dianthus superbus	Caryophyllaceae	angiosperm, herb	terrestrial	herb	0	1	0	1	1	0	1	1	1	1	1	1	1	1	1	0	1	0	0	0	0	0	0	0	0	0	0	0	0	0	0	0	0	0	0	1	0	1	1	0	0	1	1	1
D-V	Dichanthium annulatum	Poaceae	monocot, herb	terrestrial	herb	0	0	0	0	0	0	0	1	0	0	0	0	0	1	0	0	1	1	0	1	1	1	1	0	1	1	1	0	0	0	0	0	0	1	0	1	0	1	0	1	1	0	0	0
C-I	Dichanthium aristatum	Poaceae	monocot, herb	terrestrial	herb	0	0	0	0	0	0	0	0	0	0	0	0	0	0	0	0	1	0	0	1	0	0	0	0	0	1	0	0	0	0	0	0	0	1	0	0	0	0	1	1	1	0	0	0
E-II	Dichocarpum adiantifolium	Ranunculaceae	angiosperm, herb	terrestrial	herb	0	0	0	0	0	0	0	0	0	0	0	0	0	0	0	0	1	0	0	1	0	0	0	0	0	0	0	0	0	0	0	0	0	0	0	0	0	0	0	0	0	1	0	0
G-I	Dichondra micrantha	Convolvulaceae	angiosperm, herb	terrestrial	herb	0	0	0	0	0	0	0	1	0	0	0	0	0	0	0	0	0	0	0	0	0	0	0	0	0	0	0	0	0	0	0	0	0	0	0	0	0	0	0	0	1	0	1	0
C-I	Dichrocephala integrifolia	Asteraceae	angiosperm, herb	terrestrial	herb	0	0	0	0	0	0	0	0	0	0	0	0	0	1	0	0	1	1	0	1	0	1	0	0	0	1	1	0	1	0	0	0	0	1	0	1	1	1	1	1	1	1	1	1
C-III	Dicliptera chinensis	Acanthaceae	angiosperm, herb	terrestrial	herb	0	0	0	0	0	0	0	0	0	0	0	0	0	1	0	0	1	0	0	1	0	0	0	0	0	1	1	0	0	0	0	0	0	0	0	1	1	1	0	1	1	1	1	1
C-I	Didymoplexis pallens	Orchidaceae	monocot, herb	saprophyte	herb	0	0	0	0	0	0	0	0	0	0	0	0	0	0	0	0	0	0	0	0	1	1	0	0	0	1	0	0	0	0	1	1	0	1	0	0	0	0	0	0	1	0	0	0
C-I	Dienia ophrydis	Orchidaceae	monocot, herb	terrestrial	herb	0	0	0	0	0	0	0	0	0	0	0	0	0	1	0	0	1	1	1	1	1	0	0	0	0	1	1	1	1	1	1	1	1	1	0	1	1	1	1	0	1	1	0	0
F-VI	Digitalis purpurea	Plantaginaceae	angiosperm, herb	terrestrial	herb	0	0	0	0	0	0	0	1	0	0	0	1	0	1	0	0	0	0	0	0	1	0	0	0	0	0	0	0	0	0	0	0	0	0	0	1	0	0	0	0	0	0	0	0
D-V	Digitaria ciliaris	Poaceae	monocot, herb	terrestrial	herb	0	0	0	0	0	1	1	1	1	0	0	1	1	1	0	0	1	1	0	1	1	1	0	0	0	1	1	1	0	0	0	1	1	1	0	1	1	1	1	1	1	1	0	1
H	Digitaria fauriei	Poaceae	monocot, herb	terrestrial	herb	0	0	0	0	0	0	0	0	0	0	0	0	0	0	0	0	0	0	0	0	0	0	0	0	0	0	0	0	0	0	0	0	0	0	0	0	0	0	0	1	0	0	0	0
E-II	Digitaria henryi	Poaceae	monocot, herb	terrestrial	herb	0	0	0	0	0	0	0	0	0	0	0	0	0	0	0	0	1	0	0	0	0	0	0	0	0	0	0	0	0	0	0	0	0	0	0	1	0	0	0	1	1	1	0	0
B-I	Digitaria heterantha	Poaceae	monocot, herb	terrestrial	herb	0	0	0	0	0	0	0	0	0	0	0	0	0	0	0	0	0	1	0	0	0	0	0	0	0	0	1	1	0	0	0	0	0	0	0	0	0	1	1	1	0	0	0	0
F-II	Digitaria ischaemum	Poaceae	monocot, herb	terrestrial	herb	0	0	0	0	1	0	0	1	0	0	0	0	0	1	1	1	1	0	0	1	0	0	0	0	0	0	0	0	0	0	0	0	0	0	0	0	0	0	0	0	0	1	0	0
H	Digitaria leptalea	Poaceae	monocot, herb	terrestrial	herb	0	0	0	0	0	0	0	0	0	0	0	0	0	0	0	0	0	0	0	0	0	0	0	0	0	0	0	0	0	0	0	0	0	0	0	1	0	1	1	0	1	1	0	0
C-I	Digitaria longiflora	Poaceae	monocot, herb	terrestrial	herb	0	0	0	0	0	0	0	0	0	0	0	0	0	0	0	0	1	0	0	1	1	1	0	0	0	1	1	0	0	0	0	0	1	1	0	1	0	1	0	1	1	1	0	0
B-I	Digitaria mollicoma	Poaceae	monocot, herb	terrestrial	herb	0	0	0	0	0	0	0	0	0	0	0	0	0	0	0	0	0	0	0	0	0	0	0	0	0	0	1	0	0	0	0	0	0	1	0	1	0	1	1	1	0	0	0	0
D-V	Digitaria radicosa	Poaceae	monocot, herb	terrestrial	herb	0	0	0	0	0	0	0	1	1	0	0	1	0	0	0	0	1	1	0	1	1	0	0	0	0	1	0	0	1	1	0	0	0	1	0	1	1	1	1	1	1	1	1	0
F-V	Digitaria sanguinalis	Poaceae	monocot, herb	terrestrial	herb	0	0	0	0	0	0	0	0	0	0	0	1	0	1	1	1	1	1	0	1	0	0	0	0	0	0	0	0	0	0	0	0	0	0	0	1	1	1	1	1	1	1	0	0
D-I	Digitaria setigera	Poaceae	monocot, herb	terrestrial	herb	0	0	0	0	0	0	0	0	0	0	0	0	0	0	0	1	1	0	0	1	1	1	0	0	1	1	1	1	1	1	0	1	1	1	0	1	1	1	1	1	1	1	0	1
D-I	Digitaria violascens	Poaceae	monocot, herb	terrestrial	herb	0	0	0	0	0	1	1	1	1	0	0	1	0	1	0	1	1	1	0	1	1	1	0	0	0	1	1	0	1	1	0	0	0	1	0	1	1	1	1	1	1	1	0	0
E-II	Dimeria falcata	Poaceae	monocot, herb	terrestrial	herb	0	0	0	0	0	0	0	0	0	0	0	0	0	0	0	0	1	0	0	0	0	0	0	0	0	0	0	0	0	0	0	0	0	0	0	1	0	0	0	0	0	0	0	0
D-V	Dimeria ornithopoda	Poaceae	monocot, herb	terrestrial	herb	0	0	0	0	0	0	1	1	1	0	0	1	0	1	0	0	1	0	0	1	0	1	0	1	1	1	1	0	1	1	0	0	0	1	0	1	0	0	1	0	0	0	0	0
D-V	Dimocarpus longan	Sapindaceae	angiosperm, tree	terrestrial	evergreen	0	0	0	0	0	0	0	1	0	0	0	0	0	0	0	0	1	1	1	1	0	0	0	0	1	1	1	1	1	1	0	0	1	1	0	1	0	1	1	1	1	1	1	0
C-I	Dioscorea alata	Dioscoreaceae	monocot, vine	terrestrial	herb	0	0	0	0	0	0	0	0	0	0	0	0	0	1	0	0	1	0	0	1	0	1	0	0	0	1	1	0	0	1	0	0	0	1	0	0	0	0	0	1	1	1	1	0
E-I	Dioscorea benthamii	Dioscoreaceae	monocot, vine	terrestrial	herb	0	0	0	0	0	0	0	0	0	0	0	0	0	0	0	0	1	1	0	0	0	0	0	0	0	0	0	0	0	0	0	0	0	0	0	1	0	1	0	0	1	0	0	0
D-V	Dioscorea bulbifera	Dioscoreaceae	monocot, vine	terrestrial	herb	0	0	0	0	0	0	1	1	1	0	0	1	0	1	0	0	1	1	1	1	1	1	0	0	0	1	1	1	0	1	0	0	1	1	0	1	0	0	1	1	1	1	0	0
C-III	Dioscorea cirrhosa	Dioscoreaceae	monocot, vine	terrestrial	herb	0	0	0	0	0	0	0	0	0	0	0	0	1	1	0	0	1	1	1	1	0	0	0	0	0	1	1	0	0	0	0	0	0	0	0	1	0	0	1	0	1	1	1	0
C-III	Dioscorea collettii	Dioscoreaceae	monocot, vine	terrestrial	herb	0	0	0	0	0	0	0	0	0	0	0	0	0	1	0	0	1	0	0	1	0	0	0	0	0	0	0	1	0	0	0	0	0	0	0	0	1	1	1	1	1	1	1	1
B-II	Dioscorea cumingii	Dioscoreaceae	monocot, vine	terrestrial	herb	0	0	0	0	0	0	0	0	0	0	0	0	0	0	0	0	0	0	0	0	0	0	0	0	0	0	0	0	1	0	0	0	0	0	0	0	0	0	0	0	1	0	0	0
B-I	Dioscorea esculenta	Dioscoreaceae	monocot, vine	terrestrial	herb	0	0	0	0	0	0	0	0	0	0	0	0	0	0	0	0	0	1	0	0	0	0	0	0	0	0	1	0	0	0	0	0	0	1	0	0	0	0	1	1	0	0	0	0
C-III	Dioscorea hamiltonii	Dioscoreaceae	monocot, vine	terrestrial	herb	0	0	0	0	0	0	0	0	0	0	0	0	1	1	0	0	1	1	1	1	0	0	0	0	0	1	1	0	0	0	0	0	0	0	0	0	0	0	0	0	0	0	0	0
C-I	Dioscorea hispida	Dioscoreaceae	monocot, vine	terrestrial	herb	0	0	0	0	0	0	0	0	0	0	0	0	0	0	0	0	1	1	1	1	1	0	0	0	0	1	1	1	0	1	0	0	1	0	0	0	0	0	0	1	0	0	0	0
F-VI	Dioscorea japonica	Dioscoreaceae	monocot, vine	terrestrial	herb	0	0	0	0	0	0	1	1	1	1	1	1	0	1	0	0	1	1	0	0	0	0	0	0	0	0	0	0	0	0	0	0	0	0	0	1	0	0	0	1	1	1	1	1
F-VI	Dioscorea polystachya	Dioscoreaceae	monocot, vine	terrestrial	herb	0	0	0	0	0	0	1	1	0	0	1	1	0	1	0	0	1	0	0	1	0	0	0	0	0	0	0	0	0	0	0	0	0	0	0	0	0	1	0	1	1	1	0	0
B-IV	Diospyros blancoi	Ebenaceae	angiosperm, tree	terrestrial	evergreen	0	0	0	0	0	0	0	0	0	0	0	0	0	0	0	0	0	1	0	0	0	0	0	0	0	0	0	0	0	0	0	0	0	0	0	1	0	0	1	1	1	0	0	0
C-III	Diospyros eriantha	Ebenaceae	angiosperm, tree	terrestrial	evergreen	0	0	0	0	0	0	0	0	0	0	0	0	0	0	0	0	1	1	1	0	0	0	0	0	0	0	1	0	0	0	0	0	0	0	0	1	1	1	1	1	1	1	1	1
B-I	Diospyros ferrea	Ebenaceae	angiosperm, tree	terrestrial	evergreen	0	0	0	0	0	0	0	0	0	0	0	0	0	0	0	0	0	0	0	0	0	1	0	0	0	1	1	0	0	0	0	0	1	1	0	0	0	1	0	0	1	0	0	0
G-I	Diospyros japonica	Ebenaceae	angiosperm, tree	terrestrial	deciduous	0	0	0	0	0	0	0	1	1	0	0	0	0	0	0	0	0	0	0	0	0	0	0	0	0	0	0	0	0	0	0	0	0	0	0	1	0	1	0	1	0	1	1	1
H	Diospyros kotoensis	Ebenaceae	angiosperm, tree	terrestrial	evergreen	0	0	0	0	0	0	0	0	0	0	0	0	0	0	0	0	0	0	0	0	0	0	0	0	0	0	0	0	0	0	0	0	0	0	0	0	0	1	0	1	1	0	0	0
B-II	Diospyros maritima	Ebenaceae	angiosperm, tree	terrestrial	evergreen	0	0	0	0	0	0	0	0	0	0	0	0	0	0	0	0	0	0	0	0	0	0	0	0	0	0	0	0	0	0	1	0	0	1	0	1	0	1	1	0	1	0	1	0
F-VII	Diospyros morrisiana	Ebenaceae	angiosperm, tree	terrestrial	deciduous	0	0	0	0	0	0	0	1	1	1	0	0	0	1	0	0	1	1	0	0	0	0	0	0	0	0	0	0	0	0	0	0	0	0	0	1	0	1	0	0	1	1	1	1
H	Diospyros oldhamii	Ebenaceae	angiosperm, tree	terrestrial	deciduous	0	0	0	0	0	0	0	0	0	0	0	0	0	0	0	0	0	0	0	0	0	0	0	0	0	0	0	0	0	0	0	0	0	0	0	1	1	0	1	0	0	1	1	1
E-I	Diospyros rhombifolia	Ebenaceae	angiosperm, tree	terrestrial	deciduous	0	0	0	0	0	0	0	0	0	0	0	0	0	1	0	0	0	0	0	0	0	0	0	0	0	0	0	0	0	0	0	0	0	0	0	0	0	1	0	0	0	0	0	0
B-I	Diospyros vaccinioides	Ebenaceae	angiosperm, tree	terrestrial	evergreen	0	0	0	0	0	0	0	0	0	0	0	0	0	0	0	0	0	1	0	0	0	1	0	0	0	0	0	0	0	0	0	0	0	0	0	0	0	0	0	0	1	0	0	0
C-I	Diplacrum caricinum	Cyperaceae	monocot, herb	terrestrial	herb	0	0	0	0	0	0	0	0	0	0	0	0	0	0	0	0	1	1	1	0	0	0	0	0	1	0	1	1	0	0	1	0	1	1	0	0	0	1	0	0	0	0	0	0
C-I	Diplocyclos palmatus	Cucurbitaceae	angiosperm, vine	terrestrial	herb	0	0	0	0	0	0	0	0	0	0	0	0	0	0	0	0	1	1	1	0	1	0	0	0	0	1	1	0	1	0	0	0	1	1	0	1	1	1	1	1	1	1	1	0
E-II	Diploprora championii	Orchidaceae	monocot, herb	epiphyte	herb	0	0	0	0	0	0	0	0	0	0	0	0	0	0	0	0	1	0	0	1	1	0	0	0	0	0	0	0	0	0	0	0	0	0	0	0	0	0	0	0	1	1	0	1
C-III	Diplospora dubia	Rubiaceae	angiosperm, tree	terrestrial	evergreen	0	0	0	0	0	0	0	0	0	0	0	0	0	1	0	0	1	1	1	0	0	0	0	0	0	1	0	0	0	0	0	0	0	0	0	1	1	1	1	1	1	1	1	0
B-II	Dipteracanthus repens	Acanthaceae	angiosperm, herb	terrestrial	herb	0	0	0	0	0	0	0	0	0	0	0	0	0	0	0	0	0	1	1	0	0	0	0	0	0	0	0	0	0	0	0	0	0	1	0	1	0	1	0	1	1	1	0	0
H	Dischidia formosana	Apocynaceae	angiosperm, herb	terrestrial	herb	0	0	0	0	0	0	0	0	0	0	0	0	0	0	0	0	0	0	0	0	0	0	0	0	0	0	0	0	0	0	0	0	0	0	0	0	1	0	1	0	1	1	0	1
B-I	Disperis neilgherrensis	Orchidaceae	monocot, herb	terrestrial	herb	0	0	0	0	0	0	0	0	0	0	0	0	0	0	0	0	0	0	0	0	0	1	0	0	0	0	0	0	0	0	0	0	0	1	0	0	0	0	0	0	1	0	0	0
E-I	Disporopsis pernyi	Asparagaceae	monocot, herb	terrestrial	herb	0	0	0	0	0	0	0	0	0	0	0	0	0	1	0	0	1	0	0	0	0	0	0	0	0	0	0	0	0	0	0	0	0	0	0	1	1	0	0	0	0	1	1	1
H	Disporum kawakamii	Colchiaceae	monocot, herb	terrestrial	herb	0	0	0	0	0	0	0	0	0	0	0	0	0	0	0	0	0	0	0	0	0	0	0	0	0	0	0	0	0	0	0	0	0	0	0	1	1	0	1	1	0	1	1	1
H	Disporum nantouense	Colchiaceae	monocot, herb	terrestrial	herb	0	0	0	0	0	0	0	0	0	0	0	0	0	0	0	0	0	0	0	0	0	0	0	0	0	0	0	0	0	0	0	0	0	0	0	0	0	0	0	0	0	0	0	0
H	Disporum shimadai	Colchiaceae	monocot, herb	terrestrial	herb	0	0	0	0	0	0	0	0	0	0	0	0	0	0	0	0	0	0	0	0	0	0	0	0	0	0	0	0	0	0	0	0	0	0	0	0	1	0	0	0	0	1	0	0
B-II	Distyliopsis dunnii	Hamamelidaceae	angiosperm, tree	terrestrial	evergreen	0	0	0	0	0	0	0	0	0	0	0	0	0	0	0	0	0	0	0	0	0	0	0	0	0	0	0	0	0	0	0	0	0	1	0	0	0	0	0	1	1	1	1	0
H	Distylium gracile	Hamamelidaceae	angiosperm, tree	terrestrial	evergreen	0	0	0	0	0	0	0	0	0	0	0	0	0	0	0	0	0	0	0	0	0	0	0	0	0	0	0	0	0	0	0	0	0	0	0	0	1	0	0	0	1	1	0	1
F-VII	Distylium racemosum	Hamamelidaceae	angiosperm, tree	terrestrial	evergreen	0	0	0	0	0	0	0	1	1	0	0	1	0	1	0	0	0	0	0	0	0	0	0	0	0	0	0	0	0	0	0	0	0	0	0	0	1	1	1	1	1	1	1	0
C-I	Dodonaea viscosa	Sapindaceae	angiosperm, tree	terrestrial	evergreen	0	0	0	0	0	0	0	0	0	0	0	0	0	0	0	0	1	1	1	1	0	1	0	0	0	1	1	0	1	1	0	0	1	1	0	1	1	1	1	1	1	1	1	1
B-I	Dolichos trilobus	Fabaceae	angiosperm, vine	terrestrial	herb	0	0	0	0	0	0	0	0	0	0	0	0	0	0	0	0	0	0	1	0	0	1	0	0	0	1	1	0	0	0	0	0	0	0	0	0	0	1	0	0	1	0	0	0
B-I	Donax canniformis	Marantaceae	monocot, herb	terrestrial	herb	0	0	0	0	0	0	0	0	0	0	0	0	0	0	0	0	0	0	0	0	0	0	0	0	0	1	1	1	1	1	1	0	1	1	0	0	0	0	0	0	1	0	0	0
F-VI	Dopatrium junceum	Plantaginaceae	angiosperm, herb	emerging	herb	0	0	0	0	0	0	0	1	1	0	0	1	0	0	0	0	0	1	0	1	1	0	0	0	0	0	0	0	0	0	0	0	0	0	0	1	0	0	0	0	0	1	0	0
H	Draba sekiyana	Brassicaceae	angiosperm, herb	terrestrial	herb	0	0	0	0	0	0	0	0	0	0	0	0	0	0	0	0	0	0	0	0	0	0	0	0	0	0	0	0	0	0	0	0	0	0	0	0	0	0	0	0	0	0	0	0
B-I	Dracaena angustifolia	Asparagaceae	monocot, woody	terrestrial	evergreen	0	0	0	0	0	0	0	0	0	0	0	0	0	0	0	0	0	0	1	0	0	0	0	1	0	1	1	1	1	1	1	1	1	1	0	0	0	0	0	0	1	0	0	0
C-III	Dregea volubilis	Apocynaceae	angiosperm, liana	terrestrial	evergreen	0	0	0	0	0	0	0	0	0	0	0	0	0	0	0	0	1	1	0	1	1	0	0	0	0	1	0	0	0	0	0	0	0	0	0	1	0	0	1	0	1	0	0	0
E-II	Droguetia iners	Urticaceae	angiosperm, herb	terrestrial	herb	0	0	0	0	0	0	0	0	0	0	0	0	0	0	0	0	1	0	0	1	0	0	0	0	0	0	0	0	0	0	0	0	0	0	0	0	0	0	0	0	0	0	0	0
G-I	Drosera aliciae	Droseraceae	angiosperm, herb	terrestrial	herb	0	0	0	0	0	0	0	1	0	0	0	0	0	0	0	0	0	1	0	0	0	0	0	0	0	0	0	0	1	0	0	0	0	0	0	1	0	0	0	0	0	1	0	0
C-I	Drosera burmannii	Droseraceae	angiosperm, herb	terrestrial	herb	0	0	0	0	0	0	0	0	0	0	0	0	0	0	0	0	1	1	0	0	0	1	0	0	0	1	1	0	0	1	0	0	0	1	0	0	0	0	0	0	0	0	0	0
D-I	Drosera indica	Droseraceae	angiosperm, herb	terrestrial	herb	0	0	0	0	0	0	0	1	0	0	0	0	0	0	1	0	0	1	0	0	0	1	0	0	0	1	1	0	0	0	0	0	0	1	0	1	0	0	0	0	0	1	0	0
D-I	Drosera peltata	Droseraceae	angiosperm, herb	terrestrial	herb	0	0	0	0	0	0	0	1	0	0	0	1	0	1	0	1	1	1	0	1	1	0	0	1	0	1	1	0	1	0	0	0	1	1	0	1	0	0	0	0	0	0	0	0
C-I	Drymaria cordata	Caryophyllaceae	angiosperm, herb	terrestrial	herb	0	0	0	0	0	0	0	0	0	0	0	0	0	0	0	0	1	1	1	1	1	0	0	0	0	1	1	1	1	0	1	1	1	1	0	1	1	1	1	1	1	1	1	1
B-I	Drypetes indica	Putranjivaceae	angiosperm, tree	terrestrial	evergreen	0	0	0	0	0	0	0	0	0	0	0	0	0	0	0	0	0	0	1	0	0	0	0	0	0	1	1	0	0	0	0	0	0	0	0	0	0	1	1	0	1	0	0	0
H	Drypetes littoralis	Putranjivaceae	angiosperm, tree	terrestrial	evergreen	0	0	0	0	0	0	0	0	0	0	0	0	0	0	0	0	0	0	0	0	0	0	0	0	0	0	0	0	0	0	0	0	0	0	0	0	0	0	1	0	1	0	0	0
D-VIII	Duchesnea chrysantha	Rosaceae	angiosperm, herb	terrestrial	herb	0	0	0	0	0	0	1	1	1	0	1	1	0	0	0	0	1	0	0	1	0	0	0	0	0	1	0	0	0	0	0	0	0	0	0	1	0	1	0	0	1	0	1	1
D-VII	Duchesnea indica	Rosaceae	angiosperm, herb	terrestrial	herb	0	0	0	0	0	0	1	1	1	0	0	1	1	1	0	0	1	1	0	1	1	0	0	1	0	1	1	0	0	0	0	0	0	0	0	1	0	1	1	1	0	1	1	0
H	Dumasia miaoliensis	Fabaceae	angiosperm, vine	terrestrial	herb	0	0	0	0	0	0	0	0	0	0	0	0	0	0	0	0	0	0	0	0	0	0	0	0	0	0	0	0	0	0	0	0	0	0	0	0	0	0	0	0	0	0	1	0
C-I	Dumasia villosa	Fabaceae	angiosperm, vine	terrestrial	herb	0	0	0	0	0	0	0	0	0	0	0	0	1	1	0	0	1	0	0	1	1	1	0	0	0	1	1	0	1	0	1	1	1	1	0	0	0	1	1	0	1	1	1	1
B-II	Dunbaria cumingiana	Fabaceae	angiosperm, vine	terrestrial	herb	0	0	0	0	0	0	0	0	0	0	0	0	0	0	0	0	0	0	0	0	0	0	0	0	0	0	0	0	1	0	0	0	0	1	0	0	0	0	0	0	1	0	0	0
C-III	Dunbaria punctata	Fabaceae	angiosperm, vine	terrestrial	herb	0	0	0	0	0	0	0	0	0	0	0	0	0	0	0	0	1	1	0	0	0	0	0	0	0	0	1	0	0	0	0	0	0	0	0	1	0	1	0	1	1	0	0	0
D-VII	Dunbaria villosa	Fabaceae	angiosperm, vine	terrestrial	herb	0	0	0	0	0	0	0	1	1	1	0	1	0	1	0	0	1	0	0	0	0	0	0	0	0	1	1	0	0	0	0	0	0	0	0	0	0	0	0	0	0	0	0	0
B-III	Dysolobium pilosum	Fabaceae	angiosperm, vine	terrestrial	herb	0	0	0	0	0	0	0	0	0	0	0	0	0	0	0	0	0	0	0	0	0	0	0	0	0	1	1	0	0	0	0	0	0	0	0	0	0	1	0	1	0	0	0	0
E-I	Dysosma pleiantha	Berberidaceae	angiosperm, herb	terrestrial	herb	0	0	0	0	0	0	0	0	0	0	0	0	0	1	0	0	1	0	0	0	0	0	0	0	0	0	0	0	0	0	0	0	0	0	0	1	0	0	0	0	0	1	1	0
B-I	Dysoxylum arborescens	Meliaceae	angiosperm, tree	terrestrial	evergreen	0	0	0	0	0	0	0	0	0	0	0	0	0	0	0	0	0	0	0	0	0	0	0	0	0	0	0	1	1	1	1	0	1	1	0	0	0	0	0	0	1	0	0	0
B-II	Dysoxylum cumingianum	Meliaceae	angiosperm, tree	terrestrial	evergreen	0	0	0	0	0	0	0	0	0	0	0	0	0	0	0	0	0	0	0	0	0	0	0	0	0	0	0	0	1	0	0	0	0	0	0	0	0	0	0	0	1	0	0	0
C-III	Dysoxylum hongkongense	Meliaceae	angiosperm, tree	terrestrial	evergreen	0	0	0	0	0	0	0	0	0	0	0	0	0	0	0	0	1	0	1	1	0	0	0	0	0	1	0	0	0	0	0	0	0	0	0	0	0	0	1	0	1	0	0	0
B-II	Dysoxylum parasiticum	Meliaceae	angiosperm, tree	terrestrial	evergreen	0	0	0	0	0	0	0	0	0	0	0	0	0	0	0	0	0	0	0	0	0	0	0	0	0	0	0	0	1	1	1	0	1	1	0	0	0	0	0	0	0	0	0	0
D-V	Dysphania ambrosioides	Amaranthaceae	angiosperm, herb	terrestrial	herb	0	0	0	0	0	0	1	1	1	0	0	1	0	0	0	0	1	0	0	1	1	0	0	0	0	1	0	0	1	0	0	0	0	1	0	1	1	1	1	1	1	1	1	0
C-III	Ecdysanthera rosea	Apocynaceae	angiosperm, liana	terrestrial	evergreen	0	0	0	0	0	0	0	0	0	0	0	0	0	0	0	0	1	1	1	1	0	0	0	0	0	1	0	0	0	0	0	0	0	0	0	1	1	1	1	1	1	1	1	1
E-II	Ecdysanthera utilis	Apocynaceae	angiosperm, liana	terrestrial	evergreen	0	0	0	0	0	0	0	0	0	0	0	0	0	0	0	0	1	1	1	1	0	0	0	0	0	0	0	0	0	0	0	0	0	0	0	1	0	1	0	0	1	0	1	0
D-V	Echinochloa colona	Poaceae	monocot, herb	terrestrial	herb	0	0	0	0	0	0	0	1	0	0	0	0	0	0	0	0	1	0	0	1	1	1	0	0	0	1	1	1	0	1	0	0	1	1	0	1	1	1	1	1	1	1	1	0
A-I	Echinochloa crus-galli	Poaceae	monocot, herb	terrestrial	herb	0	0	0	1	0	0	1	1	1	0	1	1	1	1	1	0	1	1	1	1	1	0	0	0	0	1	1	0	1	0	0	0	1	1	0	1	1	1	1	1	1	1	1	0
D-VII	Echinochloa frumentacea	Poaceae	monocot, herb	terrestrial	herb	0	0	0	0	0	0	0	0	0	0	1	1	0	0	0	0	0	0	0	0	1	1	0	0	0	0	0	0	0	0	0	0	0	0	0	0	0	0	0	0	0	0	0	0
E-I	Echinops grijsii	Asteraceae	angiosperm, herb	terrestrial	herb	0	0	0	0	0	0	0	0	0	0	0	0	1	1	0	0	0	0	0	0	0	0	0	0	0	0	0	0	0	0	0	0	0	0	0	1	0	0	0	0	0	0	1	0
D-I	Eclipta prostrata	Asteraceae	angiosperm, herb	terrestrial	herb	0	0	0	0	0	0	1	1	1	0	1	1	1	1	0	1	1	1	1	1	1	1	0	0	0	1	1	0	0	1	0	0	1	1	0	1	1	1	1	1	1	1	0	0
D-V	Ehretia acuminata	Boraginaceae	angiosperm, tree	terrestrial	evergreen	0	0	0	0	0	0	0	1	0	1	0	1	0	0	0	0	0	0	0	0	1	0	0	0	0	1	1	0	1	0	0	0	0	1	0	1	0	1	1	1	1	0	1	0
D-VIII	Ehretia dicksonii	Boraginaceae	angiosperm, tree	terrestrial	deciduous	0	0	0	0	0	0	0	1	1	0	0	0	1	1	0	0	1	0	0	0	0	0	0	0	0	1	0	0	0	0	0	0	0	0	0	1	1	1	1	1	1	1	1	1
C-III	Ehretia longiflora	Boraginaceae	angiosperm, tree	terrestrial	deciduous	0	0	0	0	0	0	0	0	0	0	0	0	0	0	0	0	1	0	0	1	0	0	0	0	0	1	1	0	0	0	0	0	0	0	0	1	0	1	1	1	1	1	1	0
H	Ehretia philippinensis	Boraginaceae	angiosperm, tree	terrestrial	evergreen	0	0	0	0	0	0	0	0	0	0	0	0	0	0	0	0	0	0	0	0	0	0	0	0	0	0	0	0	0	0	0	0	0	0	0	0	0	1	0	0	1	0	0	0
F-V	Ehretia resinosa	Boraginaceae	angiosperm, tree	terrestrial	deciduous	0	0	0	0	0	0	0	0	0	0	0	0	0	0	1	0	0	0	0	0	0	0	0	0	0	0	0	0	0	0	0	0	0	0	0	1	0	1	1	1	1	0	0	0
D-V	Eichhornia crassipes	Pontederiaceae	monocot, herb	float	herb	0	0	0	0	0	0	0	1	1	0	0	1	0	1	0	0	1	1	0	1	1	1	1	0	1	1	0	0	1	1	1	1	0	1	0	1	0	1	1	1	1	0	0	0
H	Elaeagnus formosana	Elaeagnaceae	angiosperm, liana	terrestrial	evergreen	0	0	0	0	0	0	0	0	0	0	0	0	0	0	0	0	0	0	0	0	0	0	0	0	0	0	0	0	0	0	0	0	0	0	0	1	1	1	1	0	1	1	1	1
F-VI	Elaeagnus glabra	Elaeagnaceae	angiosperm, liana	terrestrial	evergreen	0	0	0	0	0	0	0	1	1	0	0	1	0	1	0	0	1	1	0	1	0	0	0	0	0	0	0	0	0	0	0	0	0	0	0	1	1	1	1	1	1	1	1	1
H	Elaeagnus grandifolia	Elaeagnaceae	angiosperm, liana	terrestrial	evergreen	0	0	0	0	0	0	0	0	0	0	0	0	0	0	0	0	0	0	0	0	0	0	0	0	0	0	0	0	0	0	0	0	0	0	0	1	1	0	0	1	1	1	1	1
H	Elaeagnus ohashii	Elaeagnaceae	angiosperm, liana	terrestrial	evergreen	0	0	0	0	0	0	0	0	0	0	0	0	0	0	0	0	0	0	0	0	0	0	0	0	0	0	0	0	0	0	0	0	0	0	0	0	0	0	0	0	1	1	0	0
H	Elaeagnus oldhamii	Elaeagnaceae	angiosperm, shrub	terrestrial	evergreen	0	0	0	0	0	0	0	0	0	0	0	0	0	0	0	0	0	0	0	0	0	0	0	0	0	0	0	0	0	0	0	0	0	0	0	1	1	0	1	0	1	1	1	1
H	Elaeagnus tarokoensis	Elaeagnaceae	angiosperm, liana	terrestrial	evergreen	0	0	0	0	0	0	0	0	0	0	0	0	0	0	0	0	0	0	0	0	0	0	0	0	0	0	0	0	0	0	0	0	0	0	0	1	1	0	0	0	0	0	1	1
H	Elaeagnus thunbergii	Elaeagnaceae	angiosperm, liana	terrestrial	evergreen	0	0	0	0	0	0	0	0	0	0	0	0	0	0	0	0	0	0	0	0	0	0	0	0	0	0	0	0	0	0	0	0	0	0	0	1	1	1	0	1	1	1	1	1
B-II	Elaeagnus triflora	Elaeagnaceae	angiosperm, liana	terrestrial	evergreen	0	0	0	0	0	0	0	0	0	0	0	0	0	0	0	0	0	0	0	0	0	0	0	0	0	0	0	0	1	1	1	0	0	1	0	0	0	0	0	0	1	0	0	0
D-IV	Elaeagnus umbellata	Elaeagnaceae	angiosperm, shrub	terrestrial	deciduous	0	0	0	0	0	0	1	1	1	1	1	1	1	1	1	0	1	0	0	1	1	1	0	0	0	0	0	0	0	0	0	0	0	0	0	1	0	0	0	0	0	1	0	1
B-II	Elaeocarpus argenteus	Elaeocarpaceae	angiosperm, tree	terrestrial	evergreen	0	0	0	0	0	0	0	0	0	0	0	0	0	0	0	0	0	0	0	0	0	0	0	0	0	0	0	0	1	0	0	0	0	0	0	0	0	0	0	0	1	1	0	0
D-VIII	Elaeocarpus japonicus	Elaeocarpaceae	angiosperm, tree	terrestrial	evergreen	0	0	0	0	0	0	0	1	1	1	0	0	0	1	0	0	1	1	0	1	0	0	0	0	0	1	0	0	0	0	0	0	0	0	0	1	0	0	1	1	1	1	1	1
B-II	Elaeocarpus multiflorus	Elaeocarpaceae	angiosperm, tree	terrestrial	evergreen	0	0	0	0	0	0	0	0	0	0	0	0	0	0	0	0	0	0	0	0	0	0	0	0	0	0	0	0	1	0	0	0	1	0	0	0	0	0	0	1	1	0	0	0
B-II	Elaeocarpus sphaericus	Elaeocarpaceae	angiosperm, tree	terrestrial	evergreen	0	0	0	0	0	0	0	0	0	0	0	0	0	0	0	0	0	0	0	0	0	0	0	0	0	0	0	0	0	0	0	1	0	1	0	0	0	0	0	0	1	0	0	0
D-VIII	Elaeocarpus sylvestris	Elaeocarpaceae	angiosperm, tree	terrestrial	evergreen	0	0	0	0	0	0	0	1	1	1	0	1	0	1	0	0	1	1	1	1	0	0	0	0	0	1	0	0	0	0	0	0	0	0	0	1	1	1	1	1	1	1	1	1
B-IV	Elatine ambigua	Elatinaceae	angiosperm, herb	terrestrial	herb	0	0	0	0	0	0	0	0	0	0	0	0	0	0	0	0	0	0	0	0	0	0	0	0	0	1	0	0	0	0	0	0	0	0	0	1	0	0	0	0	0	1	0	0
H	Elatostema acuteserratum	Urticaceae	angiosperm, herb	terrestrial	herb	0	0	0	0	0	0	0	0	0	0	0	0	0	0	0	0	0	0	0	0	0	0	0	0	0	0	0	0	0	0	0	0	0	0	0	1	0	0	0	0	0	0	0	0
H	Elatostema edule	Urticaceae	angiosperm, herb	terrestrial	herb	0	0	0	0	0	0	0	0	0	0	0	0	0	0	0	0	0	0	0	0	0	0	0	0	0	0	0	0	0	0	0	0	0	0	0	0	1	1	1	0	1	1	1	1
E-I	Elatostema herbaceifolium	Urticaceae	angiosperm, herb	terrestrial	herb	0	0	0	0	0	0	0	0	0	0	0	0	0	1	0	0	1	0	0	0	0	0	0	0	0	0	0	0	0	0	0	0	0	0	0	1	0	1	1	1	0	1	1	0
H	Elatostema hirtellipedunculatum	Urticaceae	angiosperm, herb	terrestrial	herb	0	0	0	0	0	0	0	0	0	0	0	0	0	0	0	0	0	0	0	0	0	0	0	0	0	0	0	0	0	0	0	0	0	0	0	0	0	0	0	1	0	0	0	1
H	Elatostema hypoglaucum	Urticaceae	angiosperm, herb	terrestrial	herb	0	0	0	0	0	0	0	0	0	0	0	0	0	0	0	0	0	0	0	0	0	0	0	0	0	0	0	0	0	0	0	0	0	0	0	0	0	0	0	1	0	1	0	0
E-II	Elatostema lineolatum	Urticaceae	angiosperm, herb	terrestrial	herb	0	0	0	0	0	0	0	0	0	0	0	0	0	0	0	0	1	0	0	1	1	0	0	0	0	0	0	0	0	0	0	0	0	0	0	1	1	1	1	1	1	1	1	1
H	Elatostema microcephalanthum	Urticaceae	angiosperm, herb	terrestrial	herb	0	0	0	0	0	0	0	0	0	0	0	0	0	0	0	0	0	0	0	0	0	0	0	0	0	0	0	0	0	0	0	0	0	0	0	0	0	1	0	0	1	1	1	1
H	Elatostema multicanaliculatum	Urticaceae	angiosperm, herb	terrestrial	herb	0	0	0	0	0	0	0	0	0	0	0	0	0	0	0	0	0	0	0	0	0	0	0	0	0	0	0	0	0	0	0	0	0	0	0	1	0	0	0	0	0	1	1	0
C-I	Elatostema parvum	Urticaceae	angiosperm, herb	terrestrial	herb	0	0	0	0	0	0	0	0	0	0	0	0	0	0	0	0	1	0	1	1	0	1	0	0	0	1	0	0	0	0	1	0	1	0	0	1	0	0	0	0	0	1	1	1
H	Elatostema platyphylloides	Urticaceae	angiosperm, herb	terrestrial	herb	0	0	0	0	0	0	0	0	0	0	0	0	0	0	0	0	0	0	0	0	0	0	0	0	0	0	0	0	0	0	0	0	0	0	0	1	0	1	1	0	0	1	1	1
H	Elatostema rivulare	Urticaceae	angiosperm, herb	terrestrial	herb	0	0	0	0	0	0	0	0	0	0	0	0	0	0	0	0	0	0	0	0	0	0	0	0	0	0	0	0	0	0	0	0	0	0	0	0	0	0	0	0	0	0	0	0
E-I	Elatostema strigillosum	Urticaceae	angiosperm, herb	terrestrial	herb	0	0	0	0	0	0	0	0	0	0	0	0	0	1	0	0	0	0	0	0	0	0	0	0	0	0	0	0	0	0	0	0	0	0	0	0	0	0	0	0	0	0	0	0
H	Elatostema trilobulatum	Urticaceae	angiosperm, herb	terrestrial	herb	0	0	0	0	0	0	0	0	0	0	0	0	0	0	0	0	0	0	0	0	0	0	0	0	0	0	0	0	0	0	0	0	0	0	0	1	0	0	1	0	0	1	0	0
H	Elatostema villosum	Urticaceae	angiosperm, herb	terrestrial	herb	0	0	0	0	0	0	0	0	0	0	0	0	0	0	0	0	0	0	0	0	0	0	0	0	0	0	0	0	0	0	0	0	0	0	0	1	0	1	0	0	0	0	0	0
D-VII	Eleocharis acicularis	Cyperaceae	monocot, herb	emerging	herb	0	0	0	0	0	0	0	1	0	0	0	1	0	0	0	0	0	0	0	1	0	1	0	0	0	0	0	0	0	0	0	0	0	0	0	1	1	0	1	0	1	1	0	1
C-I	Eleocharis acutangula	Cyperaceae	monocot, herb	terrestrial	herb	0	0	0	0	0	0	0	0	0	0	0	0	0	0	0	0	1	0	0	0	1	1	0	0	1	0	1	1	0	0	0	0	1	1	0	1	0	0	0	0	0	0	0	0
C-III	Eleocharis atropurpurea	Cyperaceae	monocot, herb	terrestrial	herb	0	0	0	0	0	0	0	0	0	0	0	0	0	1	0	0	1	1	0	0	1	1	0	0	0	0	0	0	0	0	0	0	0	0	0	0	0	0	0	0	0	0	0	0
D-V	Eleocharis dulcis	Cyperaceae	monocot, herb	emerging	herb	0	0	0	0	0	0	0	1	0	0	0	1	0	1	0	0	1	1	0	0	0	0	0	0	0	1	1	1	1	0	0	0	0	1	0	1	0	1	1	1	1	1	0	0
C-I	Eleocharis geniculata	Cyperaceae	monocot, herb	emerging	herb	0	0	0	0	0	0	0	0	0	0	0	0	0	0	0	0	1	0	1	0	0	1	0	0	0	1	1	1	0	0	0	0	1	1	0	1	1	1	0	1	1	1	0	0
B-I	Eleocharis ochrostachys	Cyperaceae	monocot, herb	emerging	herb	0	0	0	0	0	0	0	0	0	0	0	0	0	0	0	0	0	0	0	0	0	0	0	0	0	1	1	1	0	1	0	0	1	1	0	1	0	0	0	0	0	0	0	0
D-VI	Eleocharis tetraquetra	Cyperaceae	monocot, herb	terrestrial	herb	0	0	0	0	0	0	0	1	0	1	1	1	0	1	0	0	1	0	0	1	1	0	0	0	0	0	0	0	0	0	0	0	0	1	0	1	0	0	0	0	0	1	0	0
C-I	Elephantopus mollis	Asteraceae	angiosperm, herb	terrestrial	herb	0	0	0	0	0	0	0	0	0	0	0	0	0	0	0	0	0	0	0	1	0	0	0	0	0	0	1	0	1	1	0	0	1	1	0	1	1	1	1	1	1	1	1	1
C-I	Elephantopus scaber	Asteraceae	angiosperm, herb	terrestrial	herb	0	0	0	0	0	0	0	0	0	0	0	0	0	1	0	0	1	1	1	1	1	1	0	0	0	1	1	0	0	0	0	0	1	1	0	1	0	1	0	1	1	0	1	0
D-VII	Eleusine coracana	Poaceae	monocot, herb	terrestrial	herb	0	0	0	0	0	0	0	1	0	0	0	0	0	0	0	0	1	1	1	1	1	1	0	0	0	0	0	0	0	0	0	0	0	0	0	0	0	1	0	0	0	0	0	0
D-V	Eleusine indica	Poaceae	monocot, herb	terrestrial	herb	0	0	0	0	0	0	1	1	1	0	1	1	0	1	0	0	1	1	0	1	1	1	0	0	0	1	1	1	1	1	0	0	1	1	0	1	1	1	1	1	1	1	1	1
C-I	Eleutherococcus trifoliatus	Araliaceae	angiosperm, liana	terrestrial	evergreen	0	0	0	0	0	0	0	0	0	0	0	0	1	1	0	0	1	1	0	1	0	0	0	0	0	1	0	0	1	0	0	0	0	0	0	1	1	1	0	0	1	1	1	1
D-I	Ellisiophyllum pinnatum	Scrophulariaceae	angiosperm, herb	terrestrial	herb	0	0	0	0	0	0	0	1	0	0	0	0	0	1	1	0	1	0	0	0	1	0	0	0	0	1	0	0	0	0	0	0	0	1	0	1	0	0	0	1	0	1	1	1
F-II	Elsholtzia ciliata	Lamiaceae	angiosperm, herb	terrestrial	herb	0	0	0	1	1	0	1	1	1	0	1	1	1	1	0	1	1	0	0	1	1	0	0	0	0	0	0	0	0	0	0	0	0	0	0	0	0	0	0	0	0	0	0	0
H	Elymus formosanus	Poaceae	monocot, herb	terrestrial	herb	0	0	0	0	0	0	0	0	0	0	0	0	0	0	0	0	0	0	0	0	0	0	0	0	0	0	0	0	0	0	0	0	0	0	0	0	0	1	0	0	0	0	0	0
F-II	Elymus tsukushiensis	Poaceae	monocot, herb	terrestrial	herb	0	0	0	0	1	0	1	1	1	0	0	1	0	0	1	0	0	0	0	1	0	0	0	0	0	0	0	0	0	0	0	0	0	0	0	0	0	0	0	0	0	0	0	0
C-III	Embelia laeta	Primulaceae	angiosperm, liana	terrestrial	evergreen	0	0	0	0	0	0	0	0	0	0	0	0	0	0	0	0	1	1	1	0	0	0	0	0	0	1	0	0	0	0	0	0	0	0	0	0	0	0	0	1	0	1	1	1
H	Embelia lenticellata	Primulaceae	angiosperm, liana	terrestrial	evergreen	0	0	0	0	0	0	0	0	0	0	0	0	0	0	0	0	0	0	0	0	0	0	0	0	0	0	0	0	0	0	0	0	0	0	0	1	0	1	0	1	0	1	1	1
E-II	Embelia rudis	Primulaceae	angiosperm, liana	terrestrial	evergreen	0	0	0	0	0	0	0	0	0	0	0	0	0	1	0	0	1	1	0	1	0	0	0	0	0	0	0	0	0	0	0	0	0	0	0	0	0	1	1	0	0	0	1	0
H	Emilia fosbergii	Asteraceae	angiosperm, herb	terrestrial	herb	0	0	0	0	0	0	0	0	0	0	0	0	0	0	0	0	0	0	0	0	0	0	0	0	0	0	0	0	0	0	0	0	0	0	0	0	0	1	0	0	0	1	0	0
D-I	Emilia sonchifolia	Asteraceae	angiosperm, herb	terrestrial	herb	0	0	0	0	0	0	0	1	1	0	0	0	0	1	1	0	1	1	1	1	1	1	0	0	1	1	1	0	1	1	0	0	0	1	0	1	1	1	1	1	1	1	1	1
H	Endiandra coriacea	Lauraceae	angiosperm, tree	terrestrial	evergreen	0	0	0	0	0	0	0	0	0	0	0	0	0	0	0	0	0	0	0	0	0	0	0	0	0	0	0	0	0	0	0	0	0	0	0	0	0	0	0	0	1	0	0	0
C-III	Engelhardia roxburghiana	Juglandaceae	angiosperm, tree	terrestrial	deciduous	0	0	0	0	0	0	0	0	0	0	0	0	0	0	0	0	1	0	0	0	0	0	0	0	0	0	1	0	0	0	0	0	0	0	0	1	1	1	1	0	1	1	1	1
F-VII	Enkianthus perulatus	Ericaceae	angiosperm, tree	terrestrial	deciduous	0	0	0	0	0	0	1	1	0	1	0	0	0	1	0	0	0	0	0	0	0	0	0	0	0	0	0	0	0	0	0	0	0	0	0	0	0	0	0	0	0	1	1	0
C-I	Entada phaseoloides	Fabaceae	angiosperm, liana	terrestrial	evergreen	0	0	0	0	0	0	0	0	0	0	0	0	0	0	0	0	1	1	0	1	0	0	0	0	0	1	1	1	1	1	0	0	1	1	0	1	0	1	0	1	1	0	1	0
C-I	Entada rheedii	Fabaceae	angiosperm, liana	terrestrial	evergreen	0	0	0	0	0	0	0	0	0	0	0	0	0	0	0	0	0	1	1	1	1	0	0	0	0	0	1	1	0	1	1	0	1	1	0	1	0	1	0	1	0	0	0	0
C-I	Enteropogon dolichostachyus	Poaceae	monocot, herb	terrestrial	herb	0	0	0	0	0	0	0	0	0	0	0	0	0	0	0	0	0	0	0	0	1	1	0	0	0	1	1	0	1	0	0	0	1	1	0	0	0	1	0	1	1	0	0	0
H	Enteropogon unispiceus	Poaceae	monocot, herb	terrestrial	herb	0	0	0	0	0	0	0	0	0	0	0	0	0	0	0	0	0	0	0	0	0	0	0	0	0	0	0	0	0	0	0	0	0	0	0	1	0	0	0	0	1	0	0	0
C-I	Epaltes australis	Asteraceae	angiosperm, herb	terrestrial	herb	0	0	0	0	0	0	0	0	0	0	0	0	0	0	0	0	1	0	0	0	0	0	0	0	0	0	1	0	1	0	0	0	0	1	0	1	0	1	1	1	1	0	0	0
F-VI	Epilobium amurense	Onagraceae	angiosperm, herb	terrestrial	herb	0	0	0	0	1	0	1	1	1	0	1	1	1	1	0	0	1	0	0	1	1	0	0	0	0	0	0	0	0	0	0	0	0	0	0	1	0	0	1	0	0	1	1	1
C-III	Epilobium brevifolium	Onagraceae	angiosperm, herb	terrestrial	herb	0	0	0	0	0	0	0	0	0	0	0	0	0	1	0	0	1	0	0	1	0	1	0	0	0	0	0	0	0	0	0	0	0	0	0	0	0	0	0	0	0	0	0	0
H	Epilobium hohuanense	Onagraceae	angiosperm, herb	terrestrial	herb	0	0	0	0	0	0	0	0	0	0	0	0	0	0	0	0	0	0	0	0	0	0	0	0	0	0	0	0	0	0	0	0	0	0	0	0	0	0	1	0	0	0	0	0
H	Epilobium nankotaizanense	Onagraceae	angiosperm, herb	terrestrial	herb	0	0	0	0	0	0	0	0	0	0	0	0	0	0	0	0	0	0	0	0	0	0	0	0	0	0	0	0	0	0	0	0	0	0	0	0	0	0	0	0	0	0	0	0
H	Epilobium pengii	Onagraceae	angiosperm, herb	terrestrial	herb	0	0	0	0	0	0	0	0	0	0	0	0	0	0	0	0	0	0	0	0	0	0	0	0	0	0	0	0	0	0	0	0	0	0	0	0	0	0	0	0	0	0	0	0
C-II	Epilobium platystigmatosum	Onagraceae	angiosperm, herb	terrestrial	herb	0	0	0	0	0	0	0	0	0	0	0	0	1	1	0	0	1	0	0	0	0	0	0	0	0	0	0	0	1	0	0	0	0	0	0	0	0	0	1	0	0	1	0	1
H	Epilobium taiwanianum	Onagraceae	angiosperm, herb	terrestrial	herb	0	0	0	0	0	0	0	0	0	0	0	0	0	0	0	0	0	0	0	0	0	0	0	0	0	0	0	0	0	0	0	0	0	0	0	0	0	0	0	0	0	0	0	0
D-IV	Epipactis helleborine	Orchidaceae	monocot, herb	terrestrial	herb	0	0	0	0	0	0	0	1	0	0	0	0	0	1	1	1	1	0	0	1	1	1	0	0	0	0	0	0	0	0	0	0	0	0	0	0	0	0	0	0	0	0	0	0
C-I	Epipogium roseum	Orchidaceae	monocot, herb	saprophyte	herb	0	0	0	0	0	0	0	0	0	0	0	0	0	0	0	0	1	0	0	1	1	1	0	0	0	1	1	1	0	1	0	1	1	1	0	0	0	0	0	0	1	0	0	0
C-I	Epipremnum pinnatum	Araceae	monocot, liana	terrestrial	herb	0	0	0	0	0	0	0	0	0	0	0	0	0	0	0	0	1	1	1	0	0	0	0	0	0	1	0	1	1	0	0	1	0	1	0	1	0	0	1	1	1	1	1	1
C-I	Epirixanthes elongata	Polygalaceae	angiosperm, herb	parasite	herb	0	0	0	0	0	0	0	0	0	0	0	0	0	0	0	0	0	0	1	1	0	0	0	0	0	0	1	0	0	1	1	0	0	0	0	0	0	0	0	0	1	0	0	0
H	Epithema taiwanensis	Gesneriaceae	angiosperm, herb	terrestrial	herb	0	0	0	0	0	0	0	0	0	0	0	0	0	0	0	0	0	0	0	0	0	0	0	0	0	0	0	0	0	0	0	0	0	0	0	0	0	0	0	1	0	0	0	0
C-I	Eragrostis amabilis	Poaceae	monocot, herb	terrestrial	herb	0	0	0	0	0	0	0	0	0	0	0	0	0	0	0	0	1	1	1	1	1	1	0	0	0	1	1	1	1	1	0	0	1	1	0	1	1	1	1	1	1	0	0	1
D-I	Eragrostis cilianensis	Poaceae	monocot, herb	terrestrial	herb	0	0	0	0	0	0	1	1	1	0	0	1	1	1	1	0	1	0	0	1	1	1	0	0	0	0	0	0	0	0	0	0	0	1	0	1	1	1	1	1	0	0	0	1
D-VII	Eragrostis ciliaris	Poaceae	monocot, herb	terrestrial	herb	0	0	0	0	0	0	0	1	0	0	0	0	0	0	0	0	0	0	0	0	0	1	0	0	0	0	0	0	0	0	0	0	0	0	0	1	1	0	1	0	0	0	0	0
B-I	Eragrostis cumingii	Poaceae	monocot, herb	terrestrial	herb	0	0	0	0	0	0	0	0	0	0	0	0	0	0	0	0	0	0	0	0	0	0	0	0	0	1	1	0	1	1	0	0	0	1	0	1	1	1	1	1	1	1	0	0
E-I	Eragrostis cylindrica	Poaceae	monocot, herb	terrestrial	herb	0	0	0	0	0	0	0	0	0	0	0	0	0	0	0	0	1	1	0	0	0	0	0	0	0	0	0	0	0	0	0	0	0	0	0	1	0	1	0	0	1	1	0	0
H	Eragrostis fauriei	Poaceae	monocot, herb	terrestrial	herb	0	0	0	0	0	0	0	0	0	0	0	0	0	0	0	0	0	0	0	0	0	0	0	0	0	0	0	0	0	0	0	0	0	0	0	0	1	0	0	0	0	1	0	0
F-II	Eragrostis ferruginea	Poaceae	monocot, herb	terrestrial	herb	0	0	0	0	0	0	1	1	1	0	0	1	0	1	1	1	1	0	0	1	1	0	0	0	0	0	0	0	0	0	0	0	0	0	0	0	0	0	0	1	0	1	1	0
D-V	Eragrostis japonica	Poaceae	monocot, herb	terrestrial	herb	0	0	0	0	0	0	1	0	1	0	0	1	0	1	0	0	1	0	0	1	1	1	0	0	0	1	0	0	1	0	0	0	0	1	0	1	1	1	1	1	0	1	1	0
A-I	Eragrostis minor	Poaceae	monocot, herb	terrestrial	herb	0	0	1	0	0	0	1	1	1	0	0	1	1	1	1	1	1	0	0	1	1	1	0	0	0	1	0	0	0	0	0	0	0	1	0	1	1	1	1	1	1	0	0	0
G-I	Eragrostis multicaulis	Poaceae	monocot, herb	terrestrial	herb	0	0	0	0	1	0	1	1	1	0	0	1	0	0	0	0	0	0	0	0	0	0	0	0	0	0	0	0	0	0	0	0	0	0	0	1	1	0	1	0	0	1	0	1
C-III	Eragrostis nutans	Poaceae	monocot, herb	terrestrial	herb	0	0	0	0	0	0	0	0	0	0	0	0	0	0	0	0	1	1	0	1	1	1	0	0	0	0	0	0	0	0	0	0	0	0	0	1	1	1	0	1	0	0	0	0
D-I	Eragrostis pilosa	Poaceae	monocot, herb	terrestrial	herb	0	0	0	0	1	0	1	1	0	0	0	1	1	1	0	1	1	1	0	1	0	1	0	0	0	1	0	0	0	0	0	0	0	1	0	1	0	1	0	1	0	1	0	0
H	Eragrostis pilosissima	Poaceae	monocot, herb	terrestrial	herb	0	0	0	0	0	0	0	0	0	0	0	0	0	0	0	0	0	0	0	0	0	0	0	0	0	0	0	0	0	0	0	0	0	0	0	0	0	1	0	0	0	0	0	0
E-I	Eragrostis pilosiuscula	Poaceae	monocot, herb	terrestrial	herb	0	0	0	0	0	0	0	0	0	0	0	0	0	1	0	0	1	0	0	0	0	0	0	0	0	0	0	0	0	0	0	0	0	0	0	1	0	0	0	0	0	0	1	0
D-I	Eragrostis unioloides	Poaceae	monocot, herb	terrestrial	herb	0	0	0	0	0	0	0	0	0	0	0	0	0	0	1	0	1	1	1	1	1	1	0	0	1	1	1	0	1	1	0	0	1	1	0	1	1	1	0	1	0	1	1	0
D-V	Erechtites hieraciifolius	Asteraceae	angiosperm, herb	terrestrial	herb	0	0	0	0	0	0	1	1	1	0	0	1	0	0	0	0	1	0	0	1	0	0	0	0	0	1	1	0	0	0	0	0	1	0	0	1	0	1	0	1	1	1	1	0
B-I	Erechtites valerianifolia	Asteraceae	angiosperm, herb	terrestrial	herb	0	0	0	0	0	0	0	0	0	0	0	0	0	0	0	0	0	0	0	0	0	1	0	0	0	0	0	0	1	1	0	0	0	1	0	1	1	0	0	0	0	1	0	0
C-I	Eremochloa ciliaris	Poaceae	monocot, herb	terrestrial	herb	0	0	0	0	0	0	0	0	0	0	0	0	0	0	0	0	1	1	0	1	0	0	0	0	0	1	1	1	0	0	0	0	0	1	0	0	0	1	0	0	0	0	0	0
F-VII	Eremochloa ophiuroides	Poaceae	monocot, herb	terrestrial	herb	0	0	0	0	0	0	0	1	0	0	0	1	0	1	0	0	1	0	0	0	0	0	0	0	0	0	0	0	0	0	0	0	0	0	0	1	1	1	1	0	1	1	0	0
C-III	Eria corneri	Orchidaceae	monocot, herb	epiphyte	herb	0	0	0	0	0	0	0	0	0	0	0	0	0	0	0	0	1	1	1	1	0	0	0	0	0	1	1	0	0	0	0	0	0	0	0	1	1	1	1	0	0	1	1	1
B-II	Erigeron aegyptiacus	Asteraceae	angiosperm, herb	terrestrial	herb	0	0	0	0	0	0	0	0	0	0	0	0	0	0	0	0	0	0	0	0	0	0	0	0	0	0	0	0	0	0	0	0	0	1	0	1	1	1	0	1	0	1	0	0
D-V	Erigeron annuus	Asteraceae	angiosperm, herb	terrestrial	herb	0	0	0	0	0	0	1	1	1	0	0	1	1	1	0	0	1	0	0	1	1	0	0	0	0	1	0	0	0	0	0	0	0	1	0	1	0	0	0	0	0	1	1	1
A-I	Erigeron canadensis	Asteraceae	angiosperm, herb	terrestrial	herb	0	0	0	1	1	0	1	1	1	0	1	1	1	1	0	1	1	1	1	1	1	0	0	0	0	0	1	0	0	0	0	0	0	1	0	1	1	1	1	1	1	0	1	1
H	Erigeron morrisonensis	Asteraceae	angiosperm, herb	terrestrial	herb	0	0	0	0	0	0	0	0	0	0	0	0	0	0	0	0	0	0	0	0	0	0	0	0	0	0	0	0	0	0	0	0	0	0	0	1	1	0	1	0	0	1	0	1
D-IV	Erigeron primulifolius	Asteraceae	angiosperm, herb	terrestrial	herb	0	0	0	0	0	0	1	1	1	0	0	1	1	1	0	1	1	1	1	1	1	1	0	0	0	0	1	0	0	0	0	0	0	0	0	1	1	1	0	1	1	1	1	0
F-VII	Eriobotrya deflexa	Rosaceae	angiosperm, tree	terrestrial	evergreen	0	0	0	0	0	0	0	1	0	0	0	0	0	0	0	0	1	1	1	0	0	0	0	0	0	0	0	0	0	0	0	0	0	0	0	1	1	1	1	1	1	1	1	1
F-VI	Eriocaulon buergerianum	Eriocaulaceae	monocot, herb	emerging	herb	0	0	0	0	0	0	0	1	0	0	0	1	0	1	0	0	1	0	0	1	0	0	0	0	0	0	0	0	0	0	0	0	0	0	0	1	0	0	0	0	0	1	0	0
D-V	Eriocaulon cinereum	Eriocaulaceae	monocot, herb	emerging	herb	0	0	0	0	0	0	0	1	0	1	0	1	0	0	0	0	1	0	1	1	1	1	0	0	0	0	0	0	0	0	0	0	0	1	0	1	1	1	0	0	1	1	0	0
C-III	Eriocaulon nantoense	Eriocaulaceae	monocot, herb	emerging	herb	0	0	0	0	0	0	0	0	0	0	0	0	0	0	0	0	1	1	0	0	0	0	0	0	0	1	0	0	0	0	0	0	0	0	0	1	0	0	0	0	1	0	0	0
C-I	Eriocaulon nepalense	Eriocaulaceae	monocot, herb	emerging	herb	0	0	0	0	0	0	0	0	0	0	0	0	0	0	0	0	1	0	0	1	1	1	0	0	0	1	1	0	0	0	0	0	0	1	0	1	0	0	0	0	0	0	0	0
C-I	Eriocaulon sexangulare	Eriocaulaceae	monocot, herb	emerging	herb	0	0	0	0	0	0	0	0	0	0	0	0	0	0	0	0	1	1	1	0	0	0	0	0	0	1	1	1	0	1	0	0	1	0	0	1	0	0	0	0	1	1	0	0
H	Eriocaulon taishanense	Eriocaulaceae	monocot, herb	terrestrial	herb	0	0	0	0	0	0	0	0	0	0	0	0	0	0	0	0	0	0	0	0	0	0	0	0	0	0	0	0	0	0	0	0	0	0	0	0	0	1	0	0	0	0	0	0
C-I	Eriocaulon truncatum	Eriocaulaceae	monocot, herb	emerging	herb	0	0	0	0	0	0	0	0	0	0	0	0	0	0	0	0	1	1	1	0	0	1	0	0	0	1	1	1	0	0	0	0	1	1	0	1	0	1	0	0	1	1	0	0
B-I	Eriochloa procera	Poaceae	monocot, herb	terrestrial	herb	0	0	0	0	0	0	0	0	0	0	0	0	0	0	0	0	0	0	0	0	0	1	0	0	0	1	1	0	1	1	0	0	0	1	0	1	1	1	1	1	1	0	0	0
F-VI	Eriochloa villosa	Poaceae	monocot, herb	terrestrial	herb	0	0	0	0	0	0	1	1	1	0	1	1	1	1	0	0	1	0	0	1	0	0	0	0	0	0	0	0	0	0	0	0	0	0	0	1	0	0	0	0	1	1	0	0
C-I	Eriosema chinense	Fabaceae	angiosperm, herb	terrestrial	herb	0	0	0	0	0	0	0	0	0	0	0	0	0	1	0	0	1	1	1	1	0	0	0	0	1	1	1	0	0	0	0	0	0	1	0	0	0	0	0	0	1	0	0	0
F-VI	Erodium cicutarium	Geraniaceae	angiosperm, herb	terrestrial	herb	0	0	0	0	0	0	1	1	0	0	0	1	0	0	0	0	0	0	0	0	1	0	0	0	0	0	0	0	0	0	0	0	0	0	0	0	0	0	0	0	0	0	0	0
G-I	Erodium moschatum	Geraniaceae	angiosperm, herb	terrestrial	herb	0	0	0	0	0	0	0	1	0	0	0	1	0	0	0	0	0	0	0	0	0	0	0	0	0	0	0	0	0	0	0	0	0	0	0	0	0	0	0	0	0	0	0	0
H	Erycibe henryi	Convolvulaceae	angiosperm, liana	terrestrial	evergreen	0	0	0	0	0	0	0	0	0	0	0	0	0	0	0	0	0	0	0	0	0	0	0	0	0	0	0	0	0	0	0	0	0	0	0	1	1	1	1	0	1	1	1	1
D-V	Eryngium foetidum	Apiaceae	angiosperm, herb	terrestrial	herb	0	0	0	0	0	0	0	0	0	0	0	1	1	0	0	0	1	1	1	1	0	0	0	0	0	1	1	0	0	1	1	0	0	0	0	0	1	1	0	0	0	0	0	0
C-I	Erythrina variegata	Fabaceae	angiosperm, tree	terrestrial	deciduous	0	0	0	0	0	0	0	0	0	0	0	0	0	0	0	0	1	0	0	0	0	0	1	0	0	0	1	0	1	0	0	1	1	1	0	0	1	0	0	1	1	1	0	0
C-II	Erythrodes blumei	Orchidaceae	monocot, herb	terrestrial	herb	0	0	0	0	0	0	0	0	0	0	0	0	0	0	0	0	1	1	0	1	0	0	0	0	0	0	0	0	0	0	0	0	1	0	0	1	0	0	1	0	1	1	1	1
B-I	Erythrorchis altissima	Orchidaceae	monocot, vine	saprophyte	herb	0	0	0	0	0	0	0	0	0	0	0	0	0	0	0	0	0	0	0	0	0	0	0	0	0	0	1	0	0	1	1	1	0	0	0	0	0	0	0	0	0	1	0	0
B-II	Euchiton involucratus	Asteraceae	angiosperm, herb	terrestrial	herb	0	0	0	0	0	0	0	0	0	0	0	0	0	0	0	0	0	0	0	0	0	0	0	0	0	0	0	0	0	0	0	1	1	1	0	1	0	0	0	0	0	1	1	1
D-II	Euchiton japonicus	Asteraceae	angiosperm, herb	terrestrial	herb	0	0	0	0	0	0	1	1	1	0	0	1	1	1	1	0	1	0	0	1	0	0	0	0	0	0	0	0	0	0	0	0	0	1	0	1	0	1	0	1	0	1	0	0
H	Euchresta formosana	Fabaceae	angiosperm, shrub	terrestrial	herb	0	0	0	0	0	0	0	0	0	0	0	0	0	0	0	0	0	0	0	0	0	0	0	0	0	0	0	0	0	0	0	0	0	0	0	1	1	0	1	1	1	1	1	1
C-II	Eulalia leschenaultiana	Poaceae	monocot, herb	terrestrial	herb	0	0	0	0	0	0	0	0	0	0	0	0	0	0	0	0	1	0	0	0	0	0	0	0	0	0	0	0	0	0	0	0	1	0	0	0	0	0	0	1	1	0	0	0
D-VI	Eulalia quadrinervis	Poaceae	monocot, herb	terrestrial	herb	0	0	0	0	0	0	0	0	0	0	1	1	0	1	0	0	1	1	0	1	1	0	0	0	0	0	0	0	0	1	0	0	0	0	0	0	0	0	0	0	0	0	0	0
D-VIII	Eulalia speciosa	Poaceae	monocot, herb	terrestrial	herb	0	0	0	0	0	0	0	0	0	0	1	1	1	1	0	0	1	0	0	1	0	0	0	0	0	1	0	0	0	0	0	0	0	0	0	0	0	0	0	0	0	0	0	0
C-III	Eulaliopsis binata	Poaceae	monocot, herb	terrestrial	herb	0	0	0	0	0	0	0	0	0	0	0	0	1	1	0	0	1	0	1	1	1	0	0	0	0	1	0	0	0	0	0	0	0	0	0	0	0	0	0	0	0	0	0	0
H	Eulophia dentata	Orchidaceae	monocot, herb	terrestrial	herb	0	0	0	0	0	0	0	0	0	0	0	0	0	0	0	0	0	0	0	0	0	0	0	0	0	0	0	0	0	0	0	0	0	0	0	0	0	0	0	0	0	0	0	1
C-I	Eulophia graminea	Orchidaceae	monocot, herb	terrestrial	herb	0	0	0	0	0	0	0	0	0	0	0	0	0	0	0	0	1	0	0	0	1	0	0	0	0	1	1	1	1	1	0	0	0	0	0	1	1	1	0	0	0	0	0	0
B-I	Eulophia pulchra	Orchidaceae	monocot, herb	terrestrial	herb	0	0	0	0	0	0	0	0	0	0	0	0	0	0	0	0	0	0	0	0	0	1	0	0	0	0	0	0	1	1	0	0	1	1	0	0	0	0	0	0	1	0	0	0
C-II	Eulophia zollingeri	Orchidaceae	monocot, herb	terrestrial	herb	0	0	0	0	0	0	0	0	0	0	0	0	0	0	0	0	1	1	0	0	1	0	0	0	0	0	0	0	0	1	0	0	1	0	0	0	0	0	0	0	1	0	0	0
E-I	Euonymus carnosus	Celastraceae	angiosperm, shrub	terrestrial	evergreen	0	0	0	0	0	0	0	0	0	0	0	0	0	1	0	0	1	0	0	0	0	0	0	0	0	0	0	0	0	0	0	0	0	0	0	0	0	0	0	0	1	1	0	1
B-I	Euonymus cochinchinensis	Celastraceae	angiosperm, shrub	terrestrial	evergreen	0	0	0	0	0	0	0	0	0	0	0	0	0	0	0	0	0	0	0	0	0	0	0	0	0	1	1	1	1	1	1	0	1	1	0	0	0	0	0	0	1	0	0	0
D-II	Euonymus japonicus	Celastraceae	angiosperm, shrub	terrestrial	evergreen	0	0	0	0	0	0	0	1	1	1	0	1	1	1	1	0	1	1	0	1	0	0	0	0	0	0	0	0	1	0	0	1	0	0	0	0	0	0	0	0	1	0	0	0
C-III	Euonymus laxiflorus	Celastraceae	angiosperm, tree	terrestrial	evergreen	0	0	0	0	0	0	0	0	0	0	0	0	0	1	0	0	1	1	1	1	0	0	0	0	0	0	1	0	0	0	0	0	0	0	0	1	0	1	0	0	0	1	1	0
F-VII	Euonymus oxyphyllus	Celastraceae	angiosperm, shrub	terrestrial	deciduous	0	0	0	0	1	1	1	1	1	1	0	1	0	1	0	0	0	0	0	0	0	0	0	0	0	0	0	0	0	0	0	0	0	0	0	1	0	1	0	0	0	1	1	1
H	Euonymus pallidifolia	Celastraceae	angiosperm, shrub	terrestrial	evergreen	0	0	0	0	0	0	0	0	0	0	0	0	0	0	0	0	0	0	0	0	0	0	0	0	0	0	0	0	0	0	0	0	0	0	0	0	0	0	0	0	1	0	0	0
E-II	Euonymus spraguei	Celastraceae	angiosperm, shrub	terrestrial	evergreen	0	0	0	0	0	0	0	0	0	0	0	0	0	0	0	0	0	0	0	0	1	0	0	0	0	0	0	0	0	0	0	0	0	0	0	1	0	0	0	0	1	1	1	1
H	Euonymus tashiroi	Celastraceae	angiosperm, shrub	terrestrial	evergreen	0	0	0	0	0	0	0	0	0	0	0	0	0	0	0	0	0	0	0	0	0	0	0	0	0	0	0	0	0	0	0	0	0	0	0	0	0	0	1	1	1	1	1	0
H	Euonymus trichocarpus	Celastraceae	angiosperm, shrub	terrestrial	evergreen	0	0	0	0	0	0	0	0	0	0	0	0	0	0	0	0	0	0	0	0	0	0	0	0	0	0	0	0	0	0	0	0	0	0	0	0	0	0	0	0	0	0	0	0
H	Eupatorium amabile	Asteraceae	angiosperm, herb	terrestrial	herb	0	0	0	0	0	0	0	0	0	0	0	0	0	0	0	0	0	0	0	0	0	0	0	0	0	0	0	0	0	0	0	0	0	0	0	0	1	0	1	1	1	1	0	1
E-II	Eupatorium cannabinum	Asteraceae	angiosperm, herb	terrestrial	herb	0	0	0	0	0	0	0	0	0	0	0	0	0	1	0	0	1	0	0	1	1	0	0	0	0	0	0	0	0	0	0	0	0	0	0	0	0	0	0	0	0	1	0	0
D-VIII	Eupatorium chinense	Asteraceae	angiosperm, herb	terrestrial	herb	0	0	0	0	1	0	1	1	1	1	0	1	1	1	0	0	1	1	0	1	0	0	0	0	0	1	0	0	0	0	0	0	0	0	0	1	1	0	0	1	1	1	0	1
H	Eupatorium hualienense	Asteraceae	angiosperm, herb	terrestrial	herb	0	0	0	0	0	0	0	0	0	0	0	0	0	0	0	0	0	0	0	0	0	0	0	0	0	0	0	0	0	0	0	0	0	0	0	0	1	1	0	0	0	0	0	1
F-III	Eupatorium lindleyanum	Asteraceae	angiosperm, herb	terrestrial	herb	0	0	0	1	0	0	1	1	1	1	1	1	1	1	0	0	1	0	0	1	0	0	0	0	0	0	0	0	0	0	0	0	0	0	0	1	0	0	0	1	0	1	0	1
H	Eupatorium shimadai	Asteraceae	angiosperm, herb	terrestrial	herb	0	0	0	0	0	0	0	0	0	0	0	0	0	0	0	0	0	0	0	0	0	0	0	0	0	0	0	0	0	0	0	0	0	0	0	1	1	0	0	1	0	1	1	1
B-I	Euphorbia atoto	Euphorbiaceae	angiosperm, herb	terrestrial	herb	0	0	0	0	0	0	0	0	0	0	0	0	0	0	0	0	0	1	1	0	0	0	0	0	0	0	1	0	1	1	0	1	0	1	0	0	0	1	0	1	1	0	0	0
C-I	Euphorbia bifida	Euphorbiaceae	angiosperm, herb	terrestrial	herb	0	0	0	0	0	0	0	0	0	0	0	0	0	0	0	0	0	0	0	1	0	0	0	0	0	1	1	0	1	0	0	0	0	1	0	1	0	1	1	1	0	0	0	0
G-I	Euphorbia cyathophora	Euphorbiaceae	angiosperm, herb	terrestrial	herb	0	0	0	0	0	0	0	1	0	0	0	0	0	0	0	0	0	0	0	0	0	0	0	0	0	0	0	0	0	0	0	0	0	1	0	1	1	1	1	1	1	0	0	0
H	Euphorbia garanbiensis	Euphorbiaceae	angiosperm, herb	terrestrial	herb	0	0	0	0	0	0	0	0	0	0	0	0	0	0	0	0	0	0	0	0	0	0	0	0	0	0	0	0	0	0	0	0	0	0	0	0	0	0	0	0	1	0	0	0
D-V	Euphorbia heterophylla	Euphorbiaceae	angiosperm, herb	terrestrial	herb	0	0	0	0	0	0	0	1	0	0	0	0	0	1	0	0	1	1	0	1	1	1	1	0	0	1	1	1	1	1	0	1	1	1	0	1	0	1	1	1	1	1	1	0
D-V	Euphorbia hirta	Euphorbiaceae	angiosperm, herb	terrestrial	herb	0	0	0	0	0	0	0	1	1	1	0	0	0	1	0	0	1	1	0	1	1	1	0	0	0	1	1	1	1	1	1	1	1	1	0	1	1	1	1	1	1	1	0	1
H	Euphorbia hsinchuensis	Euphorbiaceae	angiosperm, herb	terrestrial	herb	0	0	0	0	0	0	0	0	0	0	0	0	0	0	0	0	0	0	0	0	0	0	0	0	0	0	0	0	0	0	0	0	0	0	0	1	0	1	0	0	0	0	0	0
D-VIII	Euphorbia humifusa	Euphorbiaceae	angiosperm, herb	terrestrial	herb	0	0	0	0	0	0	0	1	0	0	1	1	1	1	0	0	1	0	0	1	0	0	0	0	0	1	0	0	0	0	0	0	0	0	0	1	0	1	0	1	1	0	0	0
H	Euphorbia hyssopifolia	Euphorbiaceae	angiosperm, herb	terrestrial	herb	0	0	0	0	0	0	0	0	0	0	0	0	0	0	0	0	0	0	0	0	0	0	0	0	0	0	0	0	0	0	0	0	0	0	0	1	0	1	0	1	0	0	1	0
G-I	Euphorbia jolkini	Euphorbiaceae	angiosperm, herb	terrestrial	herb	0	0	0	0	0	0	0	0	0	0	0	1	0	0	0	0	0	0	0	0	0	0	0	0	0	0	0	0	0	0	0	0	0	0	0	1	0	1	0	1	0	0	0	0
F-VI	Euphorbia jolkinii	Euphorbiaceae	angiosperm, herb	terrestrial	herb	0	0	0	0	0	0	0	0	1	0	0	0	0	0	0	0	1	0	0	1	0	0	0	0	0	0	0	0	0	0	0	0	0	0	0	1	1	1	0	0	0	0	0	0
F-VII	Euphorbia maculata	Euphorbiaceae	angiosperm, herb	terrestrial	herb	0	0	0	0	0	0	1	1	1	0	0	1	0	1	0	0	1	0	0	0	0	0	0	0	0	0	0	0	0	0	0	0	0	0	0	1	0	1	0	1	0	0	0	0
F-VI	Euphorbia makinoi	Euphorbiaceae	angiosperm, herb	terrestrial	herb	0	0	0	0	0	0	0	1	0	0	0	0	0	0	0	0	0	0	0	1	0	0	0	0	0	0	0	0	0	0	0	0	0	0	0	1	1	1	0	1	1	0	1	0
D-VI	Euphorbia peplus	Euphorbiaceae	angiosperm, herb	terrestrial	herb	0	0	0	0	0	0	0	1	0	0	0	0	0	0	0	0	1	0	0	1	1	0	0	0	0	0	0	0	0	0	0	0	0	1	0	1	0	0	0	0	0	0	0	0
D-V	Euphorbia prostrata	Euphorbiaceae	angiosperm, herb	terrestrial	herb	0	0	0	0	0	0	0	1	0	0	0	0	0	0	0	0	1	0	0	1	1	0	0	0	0	1	1	0	1	0	1	1	1	1	0	1	1	1	1	1	1	0	0	0
C-III	Euphorbia serpens	Euphorbiaceae	angiosperm, herb	terrestrial	herb	0	0	0	0	0	0	0	0	0	0	0	0	0	0	0	0	1	0	0	1	0	0	0	0	0	0	1	0	0	0	0	0	0	0	0	1	0	1	1	1	0	0	0	0
H	Euphorbia taihsiensis	Euphorbiaceae	angiosperm, herb	terrestrial	herb	0	0	0	0	0	0	0	0	0	0	0	0	0	0	0	0	0	0	0	0	0	0	0	0	0	0	0	0	0	0	0	0	0	0	0	0	0	1	0	0	1	0	0	0
C-I	Euphorbia thymifolia	Euphorbiaceae	angiosperm, herb	terrestrial	herb	0	0	0	0	0	0	0	0	0	0	0	0	0	1	0	0	1	1	1	1	0	1	0	0	0	0	1	1	1	1	1	1	0	1	0	1	1	1	1	1	1	1	0	1
C-II	Euphorbia tirucalli	Euphorbiaceae	angiosperm, shrub	terrestrial	herb	0	0	0	0	0	0	0	0	0	0	0	0	0	0	0	0	1	0	0	0	0	0	0	0	0	0	0	0	1	0	0	1	0	0	0	0	0	0	0	0	0	0	0	0
H	Euphrasia nankotaizanensis	Orobanchaceae	angiosperm, herb	terrestrial	herb	0	0	0	0	0	0	0	0	0	0	0	0	0	0	0	0	0	0	0	0	0	0	0	0	0	0	0	0	0	0	0	0	0	0	0	0	0	0	0	0	0	0	0	0
H	Euphrasia tarokoana	Orobanchaceae	angiosperm, herb	terrestrial	herb	0	0	0	0	0	0	0	0	0	0	0	0	0	0	0	0	0	0	0	0	0	0	0	0	0	0	0	0	0	0	0	0	0	0	0	0	1	0	0	0	0	1	0	1
H	Euphrasia transmorrisonensis	Orobanchaceae	angiosperm, herb	terrestrial	herb	0	0	0	0	0	0	0	0	0	0	0	0	0	0	0	0	0	0	0	0	0	0	0	0	0	0	0	0	0	0	0	0	0	0	0	0	0	0	0	0	0	0	0	1
H	Euploca procumbens	Boraginaceae	angiosperm, herb	terrestrial	herb	0	0	0	0	0	0	0	0	0	0	0	0	0	0	0	0	0	0	0	0	0	0	0	0	0	0	0	0	0	0	0	0	0	0	0	0	0	1	0	1	0	0	0	0
D-II	Eurya chinensis	Pentaphylacaceae	angiosperm, shrub	terrestrial	evergreen	0	0	0	0	0	0	0	0	0	0	0	0	0	1	1	0	1	1	0	0	0	0	0	0	0	0	0	0	0	0	0	0	1	0	0	1	1	1	1	1	1	1	1	1
E-I	Eurya crenatifolia	Pentaphylacaceae	angiosperm, shrub	terrestrial	evergreen	0	0	0	0	0	0	0	0	0	0	0	0	0	1	0	0	0	0	0	0	0	0	0	0	0	0	0	0	0	0	0	0	0	0	0	1	0	0	0	0	0	1	1	0
G-I	Eurya emarginata	Pentaphylacaceae	angiosperm, tree	terrestrial	evergreen	0	0	0	0	0	0	0	1	1	1	0	1	0	0	0	0	0	0	0	0	0	0	0	0	0	0	0	0	0	0	0	0	0	0	0	1	0	0	0	0	1	1	1	0
H	Eurya glaberrima	Pentaphylacaceae	angiosperm, tree	terrestrial	evergreen	0	0	0	0	0	0	0	0	0	0	0	0	0	0	0	0	0	0	0	0	0	0	0	0	0	0	0	0	0	0	0	0	0	0	0	1	0	0	0	0	0	1	1	1
H	Eurya gnaphalocarpa	Pentaphylacaceae	angiosperm, tree	terrestrial	evergreen	0	0	0	0	0	0	0	0	0	0	0	0	0	0	0	0	0	0	0	0	0	0	0	0	0	0	0	0	0	0	0	0	0	0	0	1	1	1	1	1	1	1	1	1
H	Eurya hayatae	Pentaphylacaceae	angiosperm, tree	terrestrial	evergreen	0	0	0	0	0	0	0	0	0	0	0	0	0	0	0	0	0	0	0	0	0	0	0	0	0	0	0	0	0	0	0	0	0	0	0	0	0	0	1	0	0	0	1	0
H	Eurya leptophylla	Pentaphylacaceae	angiosperm, shrub	terrestrial	evergreen	0	0	0	0	0	0	0	0	0	0	0	0	0	0	0	0	0	0	0	0	0	0	0	0	0	0	0	0	0	0	0	0	0	0	0	1	0	0	1	1	0	1	1	1
E-II	Eurya loquaiana	Pentaphylacaceae	angiosperm, shrub	terrestrial	evergreen	0	0	0	0	0	0	0	0	0	0	0	0	0	1	0	0	1	1	1	1	0	0	0	0	0	0	0	0	0	0	0	0	0	0	0	1	0	0	1	0	1	1	1	1
C-I	Eurya nitida	Pentaphylacaceae	angiosperm, tree	terrestrial	evergreen	0	0	0	0	0	0	0	0	0	0	0	0	1	1	0	0	1	1	1	1	0	0	0	0	0	1	1	1	0	1	0	0	1	0	0	1	0	0	1	0	1	1	1	0
H	Eurya rengechiensis	Pentaphylacaceae	angiosperm, tree	terrestrial	evergreen	0	0	0	0	0	0	0	0	0	0	0	0	0	0	0	0	0	0	0	0	0	0	0	0	0	0	0	0	0	0	0	0	0	0	0	0	0	1	0	0	0	1	0	0
H	Eurya septata	Pentaphylacaceae	angiosperm, tree	terrestrial	evergreen	0	0	0	0	0	0	0	0	0	0	0	0	0	0	0	0	0	0	0	0	0	0	0	0	0	0	0	0	0	0	0	0	0	0	0	0	0	1	0	0	0	0	0	0
H	Eurya strigillosa	Pentaphylacaceae	angiosperm, tree	terrestrial	evergreen	0	0	0	0	0	0	0	0	0	0	0	0	0	0	0	0	0	0	0	0	0	0	0	0	0	0	0	0	0	0	0	0	0	0	0	0	0	1	1	0	1	0	1	0
D-VII	Euryale ferox	Nymphaeaceae	angiosperm, herb	emerging	herb	0	0	0	0	0	0	0	0	0	0	0	1	1	1	0	0	1	0	0	0	1	1	0	0	0	0	0	0	0	0	0	0	0	0	0	0	0	0	0	1	0	0	0	0
E-II	Eurycorymbus cavaleriei	Sapindaceae	angiosperm, tree	terrestrial	deciduous	0	0	0	0	0	0	0	0	0	0	0	0	0	0	0	0	1	0	0	1	0	0	0	0	0	0	0	0	0	0	0	0	0	0	0	1	0	0	1	0	0	1	0	0
F-VI	Euscaphis japonica	Staphyleaceae	angiosperm, tree	terrestrial	deciduous	0	0	0	0	0	0	0	1	1	1	0	1	0	1	0	0	1	1	1	1	0	0	0	0	0	0	0	0	0	0	0	0	0	0	0	1	0	0	0	0	0	1	0	0
E-I	Eustigma oblongifolium	Hamamelidaceae	angiosperm, tree	terrestrial	evergreen	0	0	0	0	0	0	0	0	0	0	0	0	0	0	0	0	1	1	0	0	0	0	0	0	0	0	0	0	0	0	0	0	0	0	0	0	0	1	0	0	0	1	1	0
G-I	Eutrema japonica	Brassicaceae	angiosperm, herb	terrestrial	herb	0	0	0	0	0	0	1	1	0	0	0	0	0	0	0	0	0	0	0	0	0	0	0	0	0	0	0	0	0	0	0	0	0	0	0	0	0	0	0	0	0	0	0	0
C-I	Evolvulus alsinoides	Convolvulaceae	angiosperm, herb	terrestrial	herb	0	0	0	0	0	0	0	0	0	0	0	0	0	1	0	0	1	1	0	1	1	1	0	0	0	0	1	0	1	0	1	0	1	1	0	1	1	1	1	1	1	0	0	0
B-I	Excoecaria agallocha	Euphorbiaceae	angiosperm, tree	terrestrial	evergreen	0	0	0	0	0	0	0	0	0	0	0	0	0	0	0	0	0	1	0	0	0	1	1	0	1	1	0	0	1	1	0	0	1	1	0	0	0	1	0	1	1	0	0	0
E-I	Excoecaria formosana	Euphorbiaceae	angiosperm, shrub	terrestrial	evergreen	0	0	0	0	0	0	0	0	0	0	0	0	0	0	0	0	1	1	1	0	0	0	0	0	0	0	0	0	0	0	0	0	0	0	0	0	0	0	0	0	1	0	1	0
H	Excoecaria kawakamii	Euphorbiaceae	angiosperm, shrub	terrestrial	evergreen	0	0	0	0	0	0	0	0	0	0	0	0	0	0	0	0	0	0	0	0	0	0	0	0	0	0	0	0	0	0	0	0	0	0	0	0	0	1	0	0	1	0	0	0
D-IV	Fagopyrum dibotrys	Polygonaceae	angiosperm, herb	terrestrial	herb	0	0	0	0	0	0	1	1	1	0	0	0	0	1	0	1	1	0	0	1	1	1	0	0	0	1	0	0	0	0	0	0	0	0	0	0	0	0	0	0	0	0	0	0
C-I	Fagraea ceilanica	Gentianaceae	angiosperm, liana	terrestrial	evergreen	0	0	0	0	0	0	0	0	0	0	0	0	0	0	0	0	1	1	1	1	0	0	0	0	0	1	1	1	1	1	1	0	1	1	0	0	0	0	1	0	1	0	0	0
E-I	Fagus hayatae	Fagaceae	angiosperm, tree	terrestrial	deciduous	0	0	0	0	0	0	0	0	0	0	0	0	0	1	0	0	0	0	0	0	0	0	0	0	0	0	0	0	0	0	0	0	0	0	0	0	0	0	0	0	0	1	1	0
F-VI	Fallopia multiflora	Polygonaceae	angiosperm, vine	terrestrial	herb	0	0	0	0	0	0	0	1	1	0	0	1	1	1	0	0	1	1	0	1	0	0	0	0	0	0	0	0	0	0	0	0	0	0	0	1	1	1	1	1	1	1	1	1
F-VII	Farfugium japonicum	Asteraceae	angiosperm, herb	terrestrial	herb	0	0	0	0	0	0	0	1	1	0	0	1	0	1	0	0	1	0	0	0	0	0	0	0	0	0	0	0	0	0	0	0	0	0	0	1	0	0	1	0	1	1	0	0
C-II	Fatoua pilosa	Moraceae	angiosperm, herb	terrestrial	herb	0	0	0	0	0	0	0	0	0	0	0	0	0	1	0	0	1	0	0	0	0	0	0	0	0	0	0	0	0	0	0	0	0	1	0	0	0	1	0	1	1	1	0	0
D-V	Fatoua villosa	Moraceae	angiosperm, herb	terrestrial	herb	0	0	0	0	0	0	1	1	1	0	0	1	0	1	0	0	1	0	0	1	0	0	0	0	0	0	1	0	1	0	0	0	0	1	0	1	1	1	1	0	1	1	1	1
H	Fatsia polycarpa	Araliaceae	angiosperm, tree	terrestrial	evergreen	0	0	0	0	0	0	0	0	0	0	0	0	0	0	0	0	0	0	0	0	0	0	0	0	0	0	0	0	0	0	0	0	0	0	0	1	0	1	0	1	0	1	1	1
F-II	Festuca arundinacea	Poaceae	monocot, herb	terrestrial	herb	0	0	0	0	1	0	1	1	1	0	0	1	0	0	1	0	0	0	0	0	1	0	0	0	0	0	0	0	0	0	0	0	0	0	0	0	0	0	0	0	0	1	0	0
F-VI	Festuca japonica	Poaceae	monocot, herb	terrestrial	herb	0	0	0	0	0	0	1	1	0	0	1	1	0	0	0	0	1	0	0	1	0	0	0	0	0	0	0	0	0	0	0	0	0	0	0	0	0	0	0	0	0	0	0	0
F-V	Festuca leptopogon	Poaceae	monocot, herb	terrestrial	herb	0	0	0	0	0	0	0	0	0	0	0	0	0	1	0	1	1	0	0	1	1	0	0	0	0	0	0	0	0	0	0	0	0	0	0	0	0	0	0	0	0	0	0	0
F-I	Festuca ovina	Poaceae	monocot, herb	terrestrial	herb	0	1	1	0	1	0	1	1	1	0	1	1	1	1	1	0	1	0	0	1	1	0	0	0	0	0	0	0	0	0	0	0	0	0	0	0	0	0	0	0	0	0	0	1
F-VI	Festuca parvigluma	Poaceae	monocot, herb	terrestrial	herb	0	0	0	0	1	0	1	1	1	1	0	1	1	1	0	0	1	0	0	1	1	0	0	0	0	0	0	0	0	0	0	0	0	0	0	0	0	0	0	0	0	1	0	0
A-I	Festuca rubra	Poaceae	monocot, herb	terrestrial	herb	0	0	1	1	1	0	1	1	0	0	0	1	0	1	1	1	1	0	0	1	1	1	0	0	0	0	0	0	0	0	0	0	0	1	0	0	0	0	0	0	0	0	0	0
C-I	Ficus benjamina	Moraceae	angiosperm, tree	terrestrial	evergreen	0	0	0	0	0	0	0	0	0	0	0	0	0	0	0	0	1	1	1	1	0	0	0	0	0	1	1	1	1	1	1	1	1	1	0	0	0	0	1	1	1	1	0	0
B-I	Ficus caulocarpa	Moraceae	angiosperm, tree	terrestrial	deciduous	0	0	0	0	0	0	0	0	0	0	0	0	0	0	0	0	0	0	0	0	0	0	0	0	0	0	0	1	1	1	0	0	1	1	0	1	1	0	1	0	1	0	1	1
B-II	Ficus cumingii	Moraceae	angiosperm, tree	terrestrial	evergreen	0	0	0	0	0	0	0	0	0	0	0	0	0	0	0	0	0	0	0	0	0	0	0	0	0	0	0	0	1	0	0	0	0	1	0	0	0	0	0	0	1	0	0	0
F-VI	Ficus erecta	Moraceae	angiosperm, tree	terrestrial	deciduous	0	0	0	0	0	0	0	1	1	1	0	1	0	1	0	0	1	1	0	1	0	0	0	0	0	0	0	0	0	0	0	0	0	0	0	1	1	1	1	1	1	1	1	1
C-III	Ficus esquiroliana	Moraceae	angiosperm, tree	terrestrial	evergreen	0	0	0	0	0	0	0	0	0	0	0	0	0	0	0	0	1	0	0	1	0	0	0	0	0	1	1	0	0	0	0	0	0	0	0	0	0	0	0	1	0	0	0	0
C-I	Ficus fistulosa	Moraceae	angiosperm, tree	terrestrial	evergreen	0	0	0	0	0	0	0	0	0	0	0	0	0	0	0	0	1	1	1	1	0	0	0	1	0	1	1	1	1	1	1	1	1	1	0	1	1	1	1	0	1	1	1	1
E-I	Ficus formosana	Moraceae	angiosperm, shrub	terrestrial	evergreen	0	0	0	0	0	0	0	0	0	0	0	0	0	1	0	0	1	1	1	0	0	0	0	0	0	0	0	0	0	0	0	0	0	0	0	1	1	1	1	1	1	1	1	1
B-I	Ficus heteropleura	Moraceae	angiosperm, tree	terrestrial	evergreen	0	0	0	0	0	0	0	0	0	0	0	0	0	0	0	0	0	0	1	0	0	0	0	0	0	1	1	1	1	1	1	0	1	0	0	0	0	0	0	0	1	0	0	0
B-II	Ficus irisana	Moraceae	angiosperm, tree	terrestrial	evergreen	0	0	0	0	0	0	0	0	0	0	0	0	0	0	0	0	0	0	0	0	0	0	0	0	0	0	0	0	1	0	0	0	0	0	0	1	1	1	1	1	1	1	1	1
D-V	Ficus microcarpa	Moraceae	angiosperm, tree	terrestrial	evergreen	0	0	0	0	0	0	0	1	0	0	0	0	0	0	0	0	1	1	0	1	1	1	0	0	1	1	1	1	1	1	1	1	1	1	0	1	1	0	1	1	1	0	0	1
C-I	Ficus nervosa	Moraceae	angiosperm, tree	terrestrial	evergreen	0	0	0	0	0	0	0	0	0	0	0	0	0	0	0	0	1	1	1	0	0	0	0	1	0	1	1	1	1	1	0	0	1	0	0	1	1	1	1	1	1	1	1	1
B-II	Ficus pedunculosa	Moraceae	angiosperm, liana	terrestrial	evergreen	0	0	0	0	0	0	0	0	0	0	0	0	0	0	0	0	0	0	0	0	0	0	0	0	0	0	0	0	1	0	0	0	1	0	0	0	1	1	1	0	1	0	0	0
H	Ficus pubinervis	Moraceae	angiosperm, shrub	terrestrial	evergreen	0	0	0	0	0	0	0	0	0	0	0	0	0	0	0	0	0	0	0	0	0	0	0	0	0	0	0	0	0	0	0	0	0	0	0	0	0	0	0	0	1	0	0	0
D-V	Ficus pumila	Moraceae	angiosperm, liana	terrestrial	evergreen	0	0	0	0	0	0	0	1	1	1	0	1	0	1	0	0	1	1	0	0	1	0	0	0	0	1	1	0	1	0	0	0	0	1	0	1	0	1	0	0	1	1	1	0
B-II	Ficus ruficaulis	Moraceae	angiosperm, tree	terrestrial	deciduous	0	0	0	0	0	0	0	0	0	0	0	0	0	0	0	0	0	1	0	0	0	0	0	0	0	0	0	0	1	0	0	0	0	0	0	0	0	0	0	0	1	0	0	0
B-I	Ficus septica	Moraceae	angiosperm, tree	terrestrial	evergreen	0	0	0	0	0	0	0	0	0	0	0	0	0	0	0	0	0	0	0	0	0	0	0	0	0	1	0	0	1	1	0	1	1	1	0	1	1	1	1	1	1	1	1	1
H	Ficus tannoensis	Moraceae	angiosperm, liana	terrestrial	evergreen	0	0	0	0	0	0	0	0	0	0	0	0	0	0	0	0	0	0	0	0	0	0	0	0	0	0	0	0	0	0	0	0	0	0	0	0	1	0	1	1	1	1	0	1
C-I	Ficus tinctoria	Moraceae	angiosperm, liana	terrestrial	evergreen	0	0	0	0	0	0	0	0	0	0	0	0	0	0	0	0	1	1	1	1	0	0	0	0	1	1	1	1	1	1	1	1	1	1	0	1	0	0	0	1	1	0	0	0
B-II	Ficus trichocarpa	Moraceae	angiosperm, liana	terrestrial	evergreen	0	0	0	0	0	0	0	0	0	0	0	0	0	0	0	0	0	0	0	0	0	0	0	0	0	0	0	0	1	1	0	0	1	0	0	0	0	0	0	0	1	0	0	0
H	Ficus vaccinioides	Moraceae	angiosperm, liana	terrestrial	evergreen	0	0	0	0	0	0	0	0	0	0	0	0	0	0	0	0	0	0	0	0	0	0	0	0	0	0	0	0	0	0	0	0	0	0	0	0	1	1	1	1	1	1	0	1
C-I	Ficus variegata	Moraceae	angiosperm, tree	terrestrial	evergreen	0	0	0	0	0	0	0	0	0	0	0	0	0	0	0	0	1	1	1	1	0	0	0	0	0	1	1	1	1	1	1	1	1	1	0	1	1	0	1	1	1	1	1	1
C-I	Ficus virgata	Moraceae	angiosperm, tree	terrestrial	evergreen	0	0	0	0	0	0	0	0	0	0	0	0	0	0	0	0	0	0	0	1	0	0	0	0	0	1	0	0	1	0	0	0	0	1	0	1	1	1	1	1	1	1	1	0
H	Filipendula kiraishiensis	Rosaceae	angiosperm, herb	terrestrial	herb	0	0	0	0	0	0	0	0	0	0	0	0	0	0	0	0	0	0	0	0	0	0	0	0	0	0	0	0	0	0	0	0	0	0	0	0	0	0	0	0	0	0	0	0
D-I	Fimbristylis aestivalis	Cyperaceae	monocot, herb	terrestrial	herb	0	0	0	1	0	0	0	1	0	0	0	1	0	1	0	0	1	1	0	1	1	1	0	1	0	1	1	0	0	0	0	0	0	1	0	1	1	1	1	1	1	1	1	1
D-V	Fimbristylis bisumbellata	Cyperaceae	monocot, herb	terrestrial	herb	0	0	0	0	0	0	0	1	0	0	0	0	0	1	0	0	1	0	0	1	1	0	0	0	0	1	1	0	0	0	0	0	0	1	0	1	1	1	0	0	1	0	0	0
D-V	Fimbristylis complanata	Cyperaceae	monocot, herb	terrestrial	herb	0	0	0	0	0	0	1	1	1	0	0	1	0	1	0	0	1	1	0	1	1	0	1	0	0	1	1	0	1	0	0	0	0	1	0	1	1	0	1	1	0	0	0	1
B-I	Fimbristylis cymosa	Cyperaceae	monocot, herb	terrestrial	herb	0	0	0	0	0	0	0	0	0	0	0	1	0	0	0	0	0	0	0	0	0	1	0	0	0	0	1	1	0	0	0	0	0	1	0	1	0	1	0	1	1	1	0	0
A-I	Fimbristylis dichotoma	Cyperaceae	monocot, herb	terrestrial	herb	0	0	1	0	1	0	1	1	1	1	1	1	1	1	0	0	1	1	1	1	1	1	1	1	1	1	1	1	1	1	0	1	1	1	0	1	1	1	1	1	1	1	1	1
C-I	Fimbristylis eragrostis	Cyperaceae	monocot, herb	terrestrial	herb	0	0	0	0	0	0	0	0	0	0	0	0	0	0	0	0	1	0	1	0	0	0	0	0	0	1	1	1	0	0	0	0	0	1	0	0	0	0	0	0	0	0	0	0
C-I	Fimbristylis ferruginea	Cyperaceae	monocot, herb	terrestrial	herb	0	0	0	0	0	0	0	0	0	0	0	0	0	0	0	0	0	0	0	0	1	1	0	0	0	0	1	1	1	0	0	0	0	1	0	1	1	1	1	1	0	0	0	0
D-V	Fimbristylis littoralis	Cyperaceae	monocot, herb	terrestrial	herb	0	0	0	0	0	0	0	1	1	0	0	0	0	0	0	0	0	0	0	1	1	0	0	0	0	1	0	1	0	1	0	1	0	1	0	1	1	1	1	1	1	1	0	0
B-I	Fimbristylis microcarya	Cyperaceae	monocot, herb	terrestrial	herb	0	0	0	0	0	0	0	0	0	0	0	0	0	0	0	0	0	0	0	0	0	1	0	0	0	0	0	0	0	0	0	0	0	1	0	0	1	1	0	1	0	0	0	0
C-I	Fimbristylis nutans	Cyperaceae	monocot, herb	emerging	herb	0	0	0	0	0	0	0	0	0	0	0	0	0	1	0	0	1	1	0	0	0	1	1	0	0	1	0	1	0	1	0	0	0	1	0	1	0	0	0	0	0	0	0	0
C-I	Fimbristylis ovata	Cyperaceae	monocot, herb	terrestrial	herb	0	0	0	0	0	0	0	0	0	0	0	0	0	1	0	0	1	1	0	1	0	1	1	0	0	1	1	1	0	0	0	0	1	1	0	1	0	1	0	1	1	0	0	0
B-I	Fimbristylis polytrichoides	Cyperaceae	monocot, herb	terrestrial	herb	0	0	0	0	0	0	0	0	0	0	0	0	0	0	0	0	0	0	0	0	0	1	0	0	0	0	1	1	0	0	0	0	0	1	0	0	0	1	0	1	1	0	0	0
D-VII	Fimbristylis schoenoides	Cyperaceae	monocot, herb	terrestrial	herb	0	0	0	0	0	0	0	0	0	0	0	1	0	1	0	0	1	1	1	1	1	1	0	0	1	1	1	1	0	0	0	0	0	0	0	1	0	1	0	1	1	0	0	0
D-VII	Fimbristylis sericea	Cyperaceae	monocot, herb	terrestrial	herb	0	0	0	0	0	0	0	1	1	0	0	1	0	0	0	0	0	1	1	0	0	0	0	0	0	0	1	1	0	0	0	0	0	0	0	1	0	0	0	1	1	0	0	1
H	Fimbristylis shimadana	Cyperaceae	monocot, herb	terrestrial	herb	0	0	0	0	0	0	0	0	0	0	0	0	0	0	0	0	0	0	0	0	0	0	0	0	0	0	0	0	0	0	0	0	0	0	0	1	0	0	1	0	0	0	0	0
D-IV	Fimbristylis squarrosa	Cyperaceae	monocot, herb	terrestrial	herb	0	0	0	1	0	0	1	1	0	0	1	1	0	0	0	0	1	0	0	1	0	0	0	0	0	0	1	0	0	0	0	0	0	0	0	1	0	0	0	1	0	1	0	0
C-I	Fimbristylis tetragona	Cyperaceae	monocot, herb	terrestrial	herb	0	0	0	0	0	0	0	0	0	0	0	0	0	0	0	0	1	1	0	0	0	1	0	0	0	1	1	1	0	0	0	0	0	1	0	1	0	0	0	0	0	0	0	0
C-III	Fimbristylis thomsonii	Cyperaceae	monocot, herb	terrestrial	herb	0	0	0	0	0	0	0	0	0	0	0	0	0	0	0	0	1	1	1	1	0	0	0	0	0	1	1	1	0	0	0	0	0	0	0	0	0	0	0	0	0	0	0	0
B-I	Fimbristylis tristachya	Cyperaceae	monocot, herb	emerging	herb	0	0	0	0	1	0	1	1	1	1	1	1	0	0	0	0	0	0	0	0	0	0	0	0	0	0	1	1	0	0	0	0	0	1	0	1	0	0	0	1	0	0	0	0
D-V	Fimbristylis umbellaris	Cyperaceae	monocot, herb	terrestrial	herb	0	0	0	0	0	0	0	0	0	0	0	1	0	1	0	0	1	0	0	0	0	0	0	0	0	1	1	1	1	1	0	0	1	1	0	0	0	0	0	0	1	0	0	0
F-VI	Firmiana simplex	Malvaceae	angiosperm, tree	terrestrial	deciduous	0	0	0	0	0	0	0	1	1	0	0	1	1	1	0	0	1	1	0	1	0	0	0	0	0	0	0	0	0	0	0	0	0	0	0	0	1	1	1	1	1	0	1	1
E-I	Fissistigma glaucescens	Annonaceae	angiosperm, liana	terrestrial	evergreen	0	0	0	0	0	0	0	0	0	0	0	0	0	0	0	0	1	0	1	0	0	0	0	0	0	0	0	0	0	0	0	0	0	0	0	0	0	0	1	0	1	0	0	0
E-I	Fissistigma oldhamii	Annonaceae	angiosperm, liana	terrestrial	evergreen	0	0	0	0	0	0	0	0	0	0	0	0	0	1	0	0	1	1	1	0	0	0	0	0	0	0	0	0	0	0	0	0	0	0	0	1	0	1	0	1	0	1	1	0
C-I	Flacourtia rukam	Salicaceae	angiosperm, tree	terrestrial	evergreen	0	0	0	0	0	0	0	0	0	0	0	0	0	0	0	0	1	1	1	1	0	0	0	0	0	1	1	1	1	1	1	1	1	1	0	0	0	1	0	0	1	0	0	0
B-I	Flagellaria indica	Flagellariaceae	angiosperm, liana	terrestrial	herb	0	0	0	0	0	0	0	0	0	0	0	0	0	0	0	0	0	0	1	0	0	0	0	0	0	1	1	1	0	1	1	0	1	1	0	0	1	0	1	0	1	0	0	0
C-I	Flemingia lineata	Fabaceae	angiosperm, shrub	terrestrial	herb	0	0	0	0	0	0	0	0	0	0	0	0	0	0	0	0	0	0	0	1	0	0	0	0	0	1	0	0	1	0	0	1	0	1	0	0	0	0	0	1	1	0	0	0
C-I	Flemingia macrophylla	Fabaceae	angiosperm, shrub	terrestrial	herb	0	0	0	0	0	0	0	0	0	0	0	0	0	1	0	0	1	1	1	1	1	1	0	1	0	1	1	1	0	1	1	1	0	1	0	1	0	1	1	1	1	0	1	1
C-I	Flemingia strobilifera	Fabaceae	angiosperm, shrub	terrestrial	herb	0	0	0	0	0	0	0	0	0	0	0	0	0	1	0	0	1	0	0	1	1	1	0	0	0	1	1	1	1	1	1	1	1	1	0	0	0	1	0	1	1	0	0	0
C-I	Floscopa scandens	Commelinaceae	monocot, herb	terrestrial	herb	0	0	0	0	0	0	0	0	0	0	0	0	0	1	0	0	1	1	1	1	1	0	0	0	0	1	1	0	0	0	1	0	1	1	0	1	0	1	0	1	1	1	0	0
D-VIII	Flueggea suffruticosa	Phyllanthaceae	angiosperm, shrub	terrestrial	herb	0	0	0	0	0	0	0	1	1	0	0	1	1	1	0	0	1	0	0	1	0	0	0	0	0	1	0	0	0	0	0	0	0	0	0	1	0	1	1	1	1	0	1	1
C-I	Flueggea virosa	Phyllanthaceae	angiosperm, shrub	terrestrial	herb	0	0	0	0	0	0	0	0	0	0	0	0	1	1	0	0	1	1	0	1	1	1	0	1	1	1	1	1	1	1	1	1	1	1	0	1	1	1	1	1	1	0	1	0
H	Fragaria hayatai	Rosaceae	angiosperm, herb	terrestrial	herb	0	0	0	0	0	0	0	0	0	0	0	0	0	0	0	0	0	0	0	0	0	0	0	0	0	0	0	0	0	0	0	0	0	0	0	0	0	1	0	0	0	1	0	1
D-VIII	Fraxinus griffithii	Oleaceae	angiosperm, tree	terrestrial	deciduous	0	0	0	0	0	0	0	1	0	0	0	0	0	1	0	0	1	0	1	0	0	0	0	0	0	1	0	0	0	0	0	0	0	0	0	1	1	0	1	1	1	1	1	1
E-I	Fraxinus insularis	Oleaceae	angiosperm, tree	terrestrial	deciduous	0	0	0	0	0	0	0	0	0	0	0	0	0	1	0	0	1	0	0	0	0	0	0	0	0	0	0	0	0	0	0	0	0	0	0	1	1	1	1	0	1	1	1	1
B-II	Freycinetia formosana	Pandanaceae	monocot, liana	terrestrial	herb	0	0	0	0	0	0	0	0	0	0	0	0	0	0	0	0	0	0	0	0	0	0	0	0	0	0	0	0	1	0	0	0	0	0	0	0	0	0	0	0	1	1	0	0
C-I	Fuirena umbellata	Cyperaceae	monocot, herb	terrestrial	herb	0	0	0	0	0	0	0	0	0	0	0	0	0	0	0	0	1	1	1	0	0	0	0	0	0	1	1	1	0	1	0	0	1	1	0	1	1	0	1	1	1	1	0	0
G-I	Fumaria officinalis	Papaveraceae	angiosperm, herb	terrestrial	herb	0	0	0	0	1	0	0	1	0	0	0	0	0	0	0	0	0	0	0	0	0	0	0	0	0	0	0	0	0	0	0	0	0	0	0	0	0	0	0	0	0	0	0	0
C-I	Gahnia tristis	Cyperaceae	monocot, herb	terrestrial	herb	0	0	0	0	0	0	0	0	0	0	0	0	0	0	0	0	1	1	1	0	0	0	0	0	0	1	1	1	0	0	1	0	0	0	0	0	0	0	0	0	0	1	0	0
F-VII	Gaillardia pulchella	Asteraceae	angiosperm, herb	terrestrial	herb	0	0	0	0	0	0	0	1	0	0	0	1	0	1	0	0	1	0	0	0	0	0	0	0	0	0	0	0	0	0	0	0	0	0	0	1	0	1	0	0	0	0	0	0
H	Galactia tashiroi	Fabaceae	angiosperm, vine	terrestrial	herb	0	0	0	0	0	0	0	0	0	0	0	0	0	0	0	0	0	0	0	0	0	0	0	0	0	0	0	0	0	0	0	0	0	0	0	0	1	0	1	1	1	0	1	1
C-I	Galactia tenuiflora	Fabaceae	angiosperm, vine	terrestrial	herb	0	0	0	0	0	0	0	0	0	0	0	0	0	0	0	0	1	0	0	0	0	0	0	0	1	0	0	0	0	0	0	0	0	1	0	1	1	1	1	1	1	1	1	1
E-II	Galeola falconeri	Orchidaceae	monocot, herb	saprophyte	herb	0	0	0	0	0	0	0	0	0	0	0	0	0	0	0	0	0	0	0	0	1	0	0	0	0	0	0	0	0	0	0	0	0	0	0	0	0	0	0	0	0	0	0	0
C-III	Galeola lindleyana	Orchidaceae	monocot, herb	saprophyte	herb	0	0	0	0	0	0	0	0	0	0	0	0	0	1	0	0	1	0	0	1	1	1	0	0	0	1	0	0	0	0	0	0	0	0	0	0	0	0	0	0	0	0	0	0
D-II	Galinsoga parviflora	Asteraceae	angiosperm, herb	terrestrial	herb	0	0	0	0	0	0	0	1	0	0	0	1	0	1	0	1	1	0	0	1	1	0	0	0	0	0	0	0	0	0	0	1	0	1	0	1	0	1	1	0	0	1	1	0
G-I	Galinsoga quadriradiata	Asteraceae	angiosperm, herb	terrestrial	herb	0	0	0	0	0	0	1	1	1	0	0	1	0	0	0	0	0	0	0	0	0	0	0	0	0	0	0	0	0	0	0	0	0	0	0	1	0	0	0	0	0	1	0	0
H	Galium echinocarpum	Rubiaceae	angiosperm, herb	terrestrial	herb	0	0	0	0	0	0	0	0	0	0	0	0	0	0	0	0	0	0	0	0	0	0	0	0	0	0	0	0	0	0	0	0	0	0	0	1	0	1	1	0	0	1	1	1
B-II	Galium formosense	Rubiaceae	angiosperm, herb	terrestrial	herb	0	0	0	0	0	0	0	0	0	0	0	0	0	0	0	0	0	0	0	0	0	0	0	0	0	0	0	0	0	1	0	0	0	1	0	0	0	0	0	0	0	1	1	1
H	Galium fukuyamai	Rubiaceae	angiosperm, herb	terrestrial	herb	0	0	0	0	0	0	0	0	0	0	0	0	0	0	0	0	0	0	0	0	0	0	0	0	0	0	0	0	0	0	0	0	0	0	0	0	0	0	0	0	0	0	1	1
H	Galium morii	Rubiaceae	angiosperm, herb	terrestrial	herb	0	0	0	0	0	0	0	0	0	0	0	0	0	0	0	0	0	0	0	0	0	0	0	0	0	0	0	0	0	0	0	0	0	0	0	0	0	0	0	0	0	0	0	1
H	Galium nankotaizanum	Rubiaceae	angiosperm, herb	terrestrial	herb	0	0	0	0	0	0	0	0	0	0	0	0	0	0	0	0	0	0	0	0	0	0	0	0	0	0	0	0	0	0	0	0	0	0	0	0	0	0	0	0	0	0	0	0
D-II	Galium spurium	Rubiaceae	angiosperm, herb	terrestrial	herb	0	0	1	0	0	0	1	0	0	0	0	1	0	0	0	0	0	0	0	0	1	0	0	0	0	0	0	0	0	0	0	0	0	1	0	1	0	0	0	0	0	0	0	0
H	Galium taiwanense	Rubiaceae	angiosperm, herb	terrestrial	herb	0	0	0	0	0	0	0	0	0	0	0	0	0	0	0	0	0	0	0	0	0	0	0	0	0	0	0	0	0	0	0	0	0	0	0	1	0	0	0	0	0	0	1	0
H	Galium tarokoense	Rubiaceae	angiosperm, herb	terrestrial	herb	0	0	0	0	0	0	0	0	0	0	0	0	0	0	0	0	0	0	0	0	0	0	0	0	0	0	0	0	0	0	0	0	0	0	0	0	0	0	0	0	0	1	0	1
F-VI	Galium trifidum	Rubiaceae	angiosperm, herb	terrestrial	herb	0	0	0	0	0	0	1	1	1	0	0	1	0	1	0	0	1	0	0	1	0	0	0	0	0	0	0	0	0	0	0	0	0	0	0	0	0	0	0	0	0	1	0	1
H	Garcinia linii	Clusiaceae	angiosperm, tree	terrestrial	evergreen	0	0	0	0	0	0	0	0	0	0	0	0	0	0	0	0	0	0	0	0	0	0	0	0	0	0	0	0	0	0	0	0	0	0	0	0	0	0	0	0	1	0	0	0
C-III	Garcinia multiflora	Clusiaceae	angiosperm, tree	terrestrial	evergreen	0	0	0	0	0	0	0	0	0	0	0	0	0	1	0	0	1	1	1	1	0	0	0	0	0	1	1	0	0	0	0	0	0	0	0	0	0	0	1	0	1	0	0	0
H	Garcinia subelliptica	Clusiaceae	angiosperm, tree	terrestrial	evergreen	0	0	0	0	0	0	0	0	0	0	0	0	0	0	0	0	0	0	0	0	0	0	0	0	0	0	0	0	0	0	0	0	0	0	0	0	0	0	0	1	1	0	1	0
D-V	Gardenia jasminoides	Rubiaceae	angiosperm, tree	terrestrial	evergreen	0	0	0	0	0	0	0	1	1	0	0	1	0	1	0	0	1	1	1	1	0	1	0	0	0	1	1	1	0	0	0	0	0	1	0	1	1	1	1	1	1	1	1	1
D-IV	Gardneria multiflora	Rubiaceae	angiosperm, liana	terrestrial	evergreen	0	0	0	0	0	0	0	1	0	0	0	0	0	1	1	0	1	0	0	1	0	0	0	0	0	1	0	0	0	0	0	0	0	0	0	0	1	0	0	0	0	1	1	0
G-I	Gardneria nutans	Rubiaceae	angiosperm, liana	terrestrial	evergreen	0	0	0	0	0	0	0	1	1	1	1	0	0	0	0	0	0	0	0	0	0	0	0	0	0	0	0	0	0	0	0	0	0	0	0	0	0	0	0	0	0	0	0	0
H	Gastrochilus ciliaris	Orchidaceae	monocot, herb	epiphyte	herb	0	0	0	0	0	0	0	0	0	0	0	0	0	0	0	0	0	0	0	0	0	0	0	0	0	0	0	0	0	0	0	0	0	0	0	0	0	0	0	0	0	0	0	0
E-II	Gastrochilus formosanus	Orchidaceae	monocot, herb	epiphyte	herb	0	0	0	0	0	0	0	0	0	0	0	0	0	0	0	0	1	0	0	1	0	0	0	0	0	0	0	0	0	0	0	0	0	0	0	1	0	1	0	0	0	1	1	1
H	Gastrochilus hoii	Orchidaceae	monocot, herb	epiphyte	herb	0	0	0	0	0	0	0	0	0	0	0	0	0	0	0	0	0	0	0	0	0	0	0	0	0	0	0	0	0	0	0	0	0	0	0	0	0	0	0	0	0	0	0	1
H	Gastrochilus japonicus	Orchidaceae	monocot, herb	epiphyte	herb	0	0	0	0	0	0	0	0	0	0	0	0	0	0	0	0	0	0	0	0	0	0	0	0	0	0	0	0	0	0	0	0	0	0	0	0	0	0	1	0	0	0	1	0
H	Gastrochilus matsudai	Orchidaceae	monocot, herb	epiphyte	herb	0	0	0	0	0	0	0	0	0	0	0	0	0	0	0	0	0	0	0	0	0	0	0	0	0	0	0	0	0	0	0	0	0	0	0	0	0	0	0	0	0	0	1	0
C-III	Gastrochilus pseudodistichus	Orchidaceae	monocot, herb	epiphyte	herb	0	0	0	0	0	0	0	0	0	0	0	0	0	0	0	0	1	0	0	1	1	0	0	0	0	1	0	0	0	0	0	0	0	0	0	0	1	0	0	0	0	1	1	0
H	Gastrochilus raraensis	Orchidaceae	monocot, herb	epiphyte	herb	0	0	0	0	0	0	0	0	0	0	0	0	0	0	0	0	0	0	0	0	0	0	0	0	0	0	0	0	0	0	0	0	0	0	0	0	0	0	0	0	0	0	1	1
G-I	Gastrodia confusa	Orchidaceae	monocot, herb	saprophyte	herb	0	0	0	0	0	0	0	1	0	0	0	0	0	0	0	0	0	0	0	0	0	0	0	0	0	0	0	0	0	0	0	0	0	0	0	0	0	0	0	0	0	0	0	0
F-II	Gastrodia elata	Orchidaceae	monocot, herb	saprophyte	herb	0	0	0	0	1	0	1	1	0	0	0	1	0	1	1	1	1	0	0	1	0	0	0	0	0	0	0	0	0	0	0	0	0	0	0	0	0	0	0	0	0	0	0	0
H	Gastrodia flavilabella	Orchidaceae	monocot, herb	saprophyte	herb	0	0	0	0	0	0	0	0	0	0	0	0	0	0	0	0	0	0	0	0	0	0	0	0	0	0	0	0	0	0	0	0	0	0	0	0	0	0	0	0	0	0	0	0
H	Gastrodia fontinalis	Orchidaceae	monocot, herb	saprophyte	herb	0	0	0	0	0	0	0	0	0	0	0	0	0	0	0	0	0	0	0	0	0	0	0	0	0	0	0	0	0	0	0	0	0	0	0	0	0	0	0	0	0	1	0	0
H	Gastrodia gracilis	Orchidaceae	monocot, herb	saprophyte	herb	0	0	0	0	0	0	0	0	0	0	0	0	0	0	0	0	0	0	0	0	0	0	0	0	0	0	0	0	0	0	0	0	0	0	0	0	0	0	0	0	0	1	0	0
H	Gastrodia javanica	Orchidaceae	monocot, herb	saprophyte	herb	0	0	0	0	0	0	0	0	0	0	0	0	0	0	0	0	0	0	0	0	0	0	0	0	0	0	0	0	0	0	0	0	0	0	0	0	0	0	0	0	1	0	0	0
H	Gastrodia pubilabiata	Orchidaceae	monocot, herb	saprophyte	herb	0	0	0	0	0	0	0	0	0	0	0	0	0	0	0	0	0	0	0	0	0	0	0	0	0	0	0	0	0	0	0	0	0	0	0	0	0	0	0	0	0	1	0	0
E-I	Gaultheria cumingiana	Ericaceae	angiosperm, shrub	terrestrial	evergreen	0	0	0	0	0	0	0	0	0	0	0	0	0	1	0	0	0	0	0	0	0	0	0	0	0	0	0	0	0	0	0	0	0	0	0	0	0	1	1	0	0	1	1	0
H	Gaultheria itoana	Ericaceae	angiosperm, shrub	terrestrial	evergreen	0	0	0	0	0	0	0	0	0	0	0	0	0	0	0	0	0	0	0	0	0	0	0	0	0	0	0	0	0	0	0	0	0	0	0	1	0	0	0	0	0	1	0	1
H	Geniostema rupestre	Loganiaceae	angiosperm, shrub	terrestrial	evergreen	0	0	0	0	0	0	0	0	0	0	0	0	0	0	0	0	0	0	0	0	0	0	0	0	0	0	0	0	0	0	0	0	0	0	0	0	0	0	0	0	1	0	0	0
H	Gentiana arisanensis	Gentianaceae	angiosperm, herb	terrestrial	herb	0	0	0	0	0	0	0	0	0	0	0	0	0	0	0	0	0	0	0	0	0	0	0	0	0	0	0	0	0	0	0	0	0	0	0	1	0	0	0	0	0	1	0	0
E-I	Gentiana davidii	Gentianaceae	angiosperm, herb	terrestrial	herb	0	0	0	0	0	0	0	0	0	0	0	0	0	1	0	0	1	0	0	0	0	0	0	0	0	0	0	0	0	0	0	0	0	0	0	0	0	0	0	0	0	1	0	0
H	Gentiana flavomaculata	Gentianaceae	angiosperm, herb	terrestrial	herb	0	0	0	0	0	0	0	0	0	0	0	0	0	0	0	0	0	0	0	0	0	0	0	0	0	0	0	0	0	0	0	0	0	0	0	0	0	0	0	0	0	1	0	1
H	Gentiana horaimontana	Gentianaceae	angiosperm, herb	terrestrial	herb	0	0	0	0	0	0	0	0	0	0	0	0	0	0	0	0	0	0	0	0	0	0	0	0	0	0	0	0	0	0	0	0	0	0	0	0	0	0	0	0	0	0	0	0
H	Gentiana itzershanensis	Gentianaceae	angiosperm, herb	terrestrial	herb	0	0	0	0	0	0	0	0	0	0	0	0	0	0	0	0	0	0	0	0	0	0	0	0	0	0	0	0	0	0	0	0	0	0	0	0	0	0	0	0	0	0	0	0
H	Gentiana kaohsiungensis	Gentianaceae	angiosperm, herb	terrestrial	herb	0	0	0	0	0	0	0	0	0	0	0	0	0	0	0	0	0	0	0	0	0	0	0	0	0	0	0	0	0	0	0	0	0	0	0	0	0	0	0	0	0	0	0	1
H	Gentiana scabrida	Gentianaceae	angiosperm, herb	terrestrial	herb	0	0	0	0	0	0	0	0	0	0	0	0	0	0	0	0	0	0	0	0	0	0	0	0	0	0	0	0	0	0	0	0	0	0	0	1	0	0	0	0	0	1	1	1
H	Gentiana tarokoensis	Gentianaceae	angiosperm, herb	terrestrial	herb	0	0	0	0	0	0	0	0	0	0	0	0	0	0	0	0	0	0	0	0	0	0	0	0	0	0	0	0	0	0	0	0	0	0	0	0	0	0	0	0	0	0	0	0
H	Gentiana tatakensis	Gentianaceae	angiosperm, herb	terrestrial	herb	0	0	0	0	0	0	0	0	0	0	0	0	0	0	0	0	0	0	0	0	0	0	0	0	0	0	0	0	0	0	0	0	0	0	0	0	0	0	0	0	0	0	0	0
H	Gentiana tentyoensis	Gentianaceae	angiosperm, herb	terrestrial	herb	0	0	0	0	0	0	0	0	0	0	0	0	0	0	0	0	0	0	0	0	0	0	0	0	0	0	0	0	0	0	0	0	0	0	0	0	0	0	0	0	0	0	0	1
H	Gentiana tenuissima	Gentianaceae	angiosperm, herb	terrestrial	herb	0	0	0	0	0	0	0	0	0	0	0	0	0	0	0	0	0	0	0	0	0	0	0	0	0	0	0	0	0	0	0	0	0	0	0	0	1	0	0	0	0	1	0	1
C-I	Geodorum densiflorum	Orchidaceae	monocot, herb	terrestrial	herb	0	0	0	0	0	0	0	0	0	0	0	0	0	0	0	0	1	1	0	1	1	1	0	0	0	1	1	0	1	0	0	1	0	1	0	0	0	1	0	0	1	1	1	0
C-I	Geophila repens	Rubiaceae	angiosperm, herb	terrestrial	herb	0	0	0	0	0	0	0	0	0	0	0	0	0	0	0	0	1	0	1	1	0	0	0	0	0	1	1	0	1	1	0	0	1	1	0	0	1	1	1	0	1	1	1	0
F-VII	Geranium carolinianum	Geraniaceae	angiosperm, herb	terrestrial	herb	0	0	0	0	0	0	1	1	1	0	0	1	0	1	0	0	1	0	0	0	0	0	0	0	0	0	0	0	0	0	0	0	0	0	0	1	0	0	0	0	0	0	0	0
H	Geranium hayatanum	Geraniaceae	angiosperm, herb	terrestrial	herb	0	0	0	0	0	0	0	0	0	0	0	0	0	0	0	0	0	0	0	0	0	0	0	0	0	0	0	0	0	0	0	0	0	0	0	0	0	0	0	0	0	0	0	1
F-II	Geranium nepalense	Geraniaceae	angiosperm, herb	terrestrial	herb	0	0	0	0	0	1	1	1	1	0	0	1	0	1	1	0	1	0	0	1	1	0	0	0	0	0	0	0	0	0	0	0	0	0	0	1	0	0	1	0	0	1	0	0
F-VI	Geranium robertianum	Geraniaceae	angiosperm, herb	terrestrial	herb	0	0	0	0	0	0	0	1	0	0	0	0	0	1	0	0	1	0	0	1	1	0	0	0	0	0	0	0	0	0	0	0	0	0	0	0	0	0	0	0	0	1	1	1
H	Geranium suzukii	Geraniaceae	angiosperm, herb	terrestrial	herb	0	0	0	0	0	0	0	0	0	0	0	0	0	0	0	0	0	0	0	0	0	0	0	0	0	0	0	0	0	0	0	0	0	0	0	0	0	0	0	0	0	0	0	0
F-VII	Geranium wilfordii	Geraniaceae	angiosperm, herb	terrestrial	herb	0	0	0	0	1	1	1	1	0	0	0	1	1	1	0	0	1	0	0	0	0	0	0	0	0	0	0	0	0	0	0	0	0	0	0	0	0	0	0	0	0	0	0	0
E-II	Gerbera anandria	Asteraceae	angiosperm, herb	terrestrial	herb	0	0	0	0	0	0	0	0	0	0	0	1	0	1	0	0	1	0	0	1	0	0	0	0	0	0	0	0	0	0	0	0	0	0	0	0	0	0	0	0	0	0	0	0
C-I	Girardinia diversifolia	Urticaceae	angiosperm, herb	terrestrial	herb	0	0	0	0	0	0	0	0	0	0	0	0	0	1	0	0	1	0	0	1	1	1	0	0	0	1	0	0	0	0	0	0	1	0	0	0	0	0	0	0	0	1	0	0
F-I	Glechoma hederacea	Lamiaceae	angiosperm, herb	terrestrial	herb	1	0	0	0	1	0	1	1	1	0	0	0	0	1	1	0	1	0	0	0	0	0	0	0	0	0	0	0	0	0	0	0	0	0	0	1	0	0	0	0	1	1	0	0
C-III	Gleditsia fera	Fabaceae	angiosperm, tree	terrestrial	deciduous	0	0	0	0	0	0	0	0	0	0	0	0	0	0	0	0	1	1	0	0	0	0	0	0	0	0	1	0	0	0	0	0	0	0	0	0	0	0	1	0	1	1	0	0
F-VII	Glehnia littoralis	Apiaceae	angiosperm, herb	terrestrial	herb	0	0	0	0	1	0	1	1	1	0	0	1	1	1	0	0	1	0	0	0	0	0	0	0	0	0	0	0	0	0	0	0	0	0	0	1	0	0	0	0	0	0	0	0
B-I	Glinus oppositifolius	Molluginaceae	angiosperm, herb	terrestrial	herb	0	0	0	0	0	0	0	0	0	0	0	0	0	0	0	0	0	0	0	0	0	1	0	0	0	1	0	0	0	0	0	0	0	1	0	0	0	1	1	1	0	0	0	0
C-III	Glochidion acuminatum	Phyllanthaceae	angiosperm, tree	terrestrial	evergreen	0	0	0	0	0	0	0	0	0	0	0	0	0	0	0	0	0	0	0	1	1	0	0	0	0	1	1	0	0	0	0	0	0	0	0	1	1	1	1	0	0	1	1	1
C-I	Glochidion philippicum	Phyllanthaceae	angiosperm, tree	terrestrial	evergreen	0	0	0	0	0	0	0	0	0	0	0	0	0	0	0	0	1	1	0	1	0	0	0	0	0	1	0	0	1	0	0	1	1	1	0	1	1	1	1	1	1	1	1	0
C-III	Glochidion puberum	Phyllanthaceae	angiosperm, tree	terrestrial	evergreen	0	0	0	0	0	0	0	0	0	0	0	0	0	1	0	0	1	1	1	1	0	0	0	0	0	1	0	0	0	0	0	0	0	0	0	1	1	0	1	1	1	1	1	0
B-I	Glochidion rubrum	Phyllanthaceae	angiosperm, tree	terrestrial	evergreen	0	0	0	0	0	0	0	0	0	0	0	0	0	0	0	0	0	0	0	0	0	0	0	0	1	1	1	1	1	1	1	1	1	0	0	1	1	1	1	1	1	1	1	1
C-I	Glochidion zeylanicum	Phyllanthaceae	angiosperm, tree	terrestrial	evergreen	0	0	0	0	0	0	0	0	0	0	0	0	0	0	0	0	1	1	1	1	0	1	1	1	1	1	1	1	1	1	1	1	1	1	0	1	1	1	1	1	1	1	1	0
C-II	Glossocardia bidens	Asteraceae	angiosperm, herb	terrestrial	herb	0	0	0	0	0	0	0	0	0	0	0	0	0	0	0	0	1	0	0	0	0	0	0	0	0	0	0	0	0	0	0	0	0	1	0	0	0	0	1	0	1	0	0	0
H	Glycine dolichocarpa	Fabaceae	angiosperm, vine	terrestrial	herb	0	0	0	0	0	0	0	0	0	0	0	0	0	0	0	0	0	0	0	0	0	0	0	0	0	0	0	0	0	0	0	0	0	0	0	0	1	0	1	0	0	0	0	0
A-I	Glycine max	Fabaceae	angiosperm, herb	terrestrial	herb	0	0	1	1	1	0	1	1	1	1	1	1	1	1	0	0	1	1	0	1	1	0	0	0	0	1	1	0	0	0	0	1	0	1	0	1	0	1	0	1	1	0	0	0
G-I	Glycine tabacina	Fabaceae	angiosperm, vine	terrestrial	herb	0	0	0	1	0	0	0	0	0	0	0	0	0	0	0	0	0	0	0	0	0	0	0	0	0	0	0	0	0	0	0	0	0	0	0	0	0	0	0	0	1	0	0	0
B-II	Glycine tomentella	Fabaceae	angiosperm, vine	terrestrial	herb	0	0	0	0	0	0	0	0	0	0	0	0	0	0	0	0	0	1	0	0	0	0	0	0	0	0	0	0	0	0	0	0	0	1	0	0	0	1	1	1	1	0	0	0
C-III	Glycosmis parviflora	Rutaceae	angiosperm, shrub	terrestrial	evergreen	0	0	0	0	0	0	0	0	0	0	0	0	0	0	0	0	1	1	0	0	0	0	0	0	0	1	0	0	0	0	0	0	0	0	0	1	1	1	1	1	1	1	1	1
B-II	Gomphandra luzoniensis	Stemonuraceae	angiosperm, tree	terrestrial	evergreen	0	0	0	0	0	0	0	0	0	0	0	0	0	0	0	0	0	0	0	0	0	0	0	0	0	0	0	0	1	0	0	0	0	0	0	0	0	0	0	0	1	0	0	0
H	Gomphostemma callicarpoides	Lamiaceae	angiosperm, herb	terrestrial	herb	0	0	0	0	0	0	0	0	0	0	0	0	0	0	0	0	0	0	0	0	0	0	0	0	0	0	0	0	0	0	0	0	0	0	0	0	0	1	1	1	1	0	0	0
D-V	Gomphrena celosioides	Amaranthaceae	angiosperm, herb	terrestrial	herb	0	0	0	0	0	0	0	1	1	0	0	0	0	0	0	0	0	0	0	0	1	1	0	0	0	0	0	0	0	0	0	0	0	1	0	1	0	1	0	1	1	0	0	0
B-IV	Goniothalamus amuyon	Annonaceae	angiosperm, tree	terrestrial	evergreen	0	0	0	0	0	0	0	0	0	0	0	0	0	0	0	0	0	0	0	0	0	0	0	0	0	1	0	0	0	0	0	0	0	0	0	1	0	0	0	0	1	0	0	0
B-II	Gonocaryum calleryanum	Cardiopteridaceae	angiosperm, tree	terrestrial	evergreen	0	0	0	0	0	0	0	0	0	0	0	0	0	0	0	0	0	0	0	0	0	0	0	0	0	0	0	0	0	1	0	0	1	0	0	0	0	0	0	0	1	0	0	0
C-I	Gonostegia hirta	Urticaceae	angiosperm, herb	terrestrial	herb	0	0	0	0	0	0	0	0	0	0	0	0	1	1	0	0	1	1	1	1	0	0	0	0	0	1	0	0	0	0	0	1	0	1	0	1	1	1	1	1	1	1	1	0
H	Gonostegia matsudai	Urticaceae	angiosperm, herb	terrestrial	herb	0	0	0	0	0	0	0	0	0	0	0	0	0	0	0	0	0	0	0	0	0	0	0	0	0	0	0	0	0	0	0	0	0	0	0	1	0	1	0	0	0	1	1	1
C-I	Gonostegia pentandra	Urticaceae	angiosperm, herb	terrestrial	herb	0	0	0	0	0	0	0	0	0	0	0	0	0	0	0	0	0	0	0	0	1	1	0	0	0	0	0	0	0	0	0	0	1	0	0	1	1	0	1	0	0	0	0	0
F-II	Goodyera biflora	Orchidaceae	monocot, herb	terrestrial	herb	0	0	0	0	0	0	0	0	1	0	0	1	0	1	0	1	1	0	0	0	1	0	0	0	0	0	0	0	0	0	0	0	0	0	0	1	0	0	0	0	0	0	0	0
H	Goodyera daibuzanensis	Orchidaceae	monocot, herb	terrestrial	herb	0	0	0	0	0	0	0	0	0	0	0	0	0	0	0	0	0	0	0	0	0	0	0	0	0	0	0	0	0	0	0	0	0	0	0	1	0	0	0	0	0	1	1	1
D-IV	Goodyera foliosa	Orchidaceae	monocot, herb	terrestrial	herb	0	0	0	0	0	0	0	0	0	0	0	1	0	0	1	1	1	0	0	1	1	0	0	0	0	1	1	0	0	0	0	0	0	0	0	1	0	0	0	0	1	1	1	0
C-III	Goodyera fumata	Orchidaceae	monocot, herb	terrestrial	herb	0	0	0	0	0	0	0	0	0	0	0	0	0	0	0	0	0	0	0	1	0	0	0	0	0	1	1	0	0	0	0	0	0	0	0	0	0	0	1	1	1	0	0	0
H	Goodyera hachijoensis	Orchidaceae	monocot, herb	terrestrial	herb	0	0	0	0	0	0	0	0	0	0	0	0	0	0	0	0	0	0	0	0	0	0	0	0	0	0	0	0	0	0	0	0	0	0	0	0	0	0	0	0	0	1	0	1
F-VI	Goodyera henryi	Orchidaceae	monocot, herb	terrestrial	herb	0	0	0	0	0	0	0	1	1	1	0	1	0	0	0	0	1	0	0	1	0	0	0	0	0	0	0	0	0	0	0	0	0	0	0	0	0	0	0	0	0	0	1	1
E-II	Goodyera kwangtungensis	Orchidaceae	monocot, herb	terrestrial	herb	0	0	0	0	0	0	0	0	0	0	0	0	0	0	0	0	1	0	0	0	0	0	0	0	0	0	0	0	0	0	0	0	0	0	0	0	0	0	0	0	0	0	1	0
H	Goodyera nankoensis	Orchidaceae	monocot, herb	terrestrial	herb	0	0	0	0	0	0	0	0	0	0	0	0	0	0	0	0	0	0	0	0	0	0	0	0	0	0	0	0	0	0	0	0	0	0	0	0	0	0	1	0	0	0	0	0
H	Goodyera pendula	Orchidaceae	monocot, herb	terrestrial	herb	0	0	0	0	0	0	0	0	0	0	0	0	0	0	0	0	0	0	0	0	0	0	0	0	0	0	0	0	0	0	0	0	0	0	0	0	0	0	0	0	0	0	0	0
D-I	Goodyera procera	Orchidaceae	monocot, herb	terrestrial	herb	0	0	0	0	0	0	0	0	0	0	0	0	0	0	1	0	1	1	1	1	1	0	0	0	0	1	1	0	1	1	0	1	0	0	0	1	1	1	1	1	1	1	1	1
D-IV	Goodyera repens	Orchidaceae	monocot, herb	terrestrial	herb	0	0	0	0	0	0	0	1	0	0	1	1	0	1	1	1	1	0	0	1	1	1	0	0	0	0	0	0	0	0	0	0	0	0	0	0	0	0	0	0	0	1	0	0
E-II	Goodyera robusta	Orchidaceae	monocot, herb	terrestrial	herb	0	0	0	0	0	0	0	0	0	0	0	0	0	0	0	0	0	0	0	1	0	0	0	0	0	0	0	0	0	0	0	0	0	0	0	0	0	0	0	0	0	1	0	0
C-II	Goodyera rubicunda	Orchidaceae	monocot, herb	terrestrial	herb	0	0	0	0	0	0	0	0	0	0	0	0	0	0	0	0	0	0	0	0	1	0	0	0	0	0	0	0	1	1	1	0	1	1	0	1	1	0	0	0	0	1	1	1
D-I	Goodyera schlechtendaliana	Orchidaceae	monocot, herb	terrestrial	herb	0	0	0	0	0	0	1	1	1	0	0	1	0	1	1	0	1	0	0	1	1	0	0	0	0	1	1	0	0	0	1	0	0	0	0	0	0	0	0	0	0	0	1	0
H	Goodyera seikoomontana	Orchidaceae	monocot, herb	terrestrial	herb	0	0	0	0	0	0	0	0	0	0	0	0	0	0	0	0	0	0	0	0	0	0	0	0	0	0	0	0	0	0	0	0	0	0	0	0	0	0	0	0	0	0	0	0
F-VI	Goodyera velutina	Orchidaceae	monocot, herb	terrestrial	herb	0	0	0	0	0	0	0	0	1	0	0	1	0	0	0	0	1	0	0	1	0	0	0	0	0	0	0	0	0	0	0	0	0	0	0	1	1	1	0	1	0	1	1	1
C-I	Goodyera viridiflora	Orchidaceae	monocot, herb	terrestrial	herb	0	0	0	0	0	0	0	0	0	0	0	0	0	0	0	0	1	0	0	0	1	0	0	0	0	1	1	0	0	0	0	0	0	1	0	0	0	0	0	0	0	1	0	0
H	Goodyera yamiana	Orchidaceae	monocot, herb	terrestrial	herb	0	0	0	0	0	0	0	0	0	0	0	0	0	0	0	0	0	0	0	0	0	0	0	0	0	0	0	0	0	0	0	0	0	0	0	0	0	0	0	0	1	0	0	0
C-III	Gordonia axillaris	Theaceae	angiosperm, tree	terrestrial	evergreen	0	0	0	0	0	0	0	0	0	0	0	0	0	1	0	0	1	1	1	1	0	0	0	0	0	1	1	0	0	0	0	0	0	0	0	1	1	1	1	1	1	1	1	1
C-III	Grangea maderaspatana	Asteraceae	angiosperm, herb	terrestrial	herb	0	0	0	0	0	0	0	0	0	0	0	0	0	0	0	0	1	0	0	1	1	1	0	1	0	1	1	0	0	0	0	0	0	0	0	1	1	1	1	1	1	0	0	0
F-VI	Grewia biloba	Malvaceae	angiosperm, tree	terrestrial	evergreen	0	0	0	0	0	0	0	1	0	0	0	1	1	1	0	0	1	1	0	1	0	0	0	0	0	0	0	0	0	0	0	0	0	0	0	0	0	0	1	1	1	0	0	0
C-I	Grewia eriocarpa	Malvaceae	angiosperm, tree	terrestrial	evergreen	0	0	0	0	0	0	0	0	0	0	0	0	0	0	0	0	1	0	1	1	0	0	0	0	0	1	1	0	0	0	0	0	1	0	0	0	0	0	0	1	1	1	0	0
E-I	Grewia piscatorum	Malvaceae	angiosperm, tree	terrestrial	evergreen	0	0	0	0	0	0	0	0	0	0	0	0	0	1	0	0	0	0	0	0	0	0	0	0	0	0	0	0	0	0	0	0	0	0	0	1	0	0	0	0	1	1	1	0
H	Grewia rhombifolia	Malvaceae	angiosperm, tree	terrestrial	evergreen	0	0	0	0	0	0	0	0	0	0	0	0	0	0	0	0	0	0	0	0	0	0	0	0	0	0	0	0	0	0	0	0	0	0	0	1	1	1	1	1	0	0	0	0
B-II	Guettarda speciosa	Rubiaceae	angiosperm, tree	terrestrial	evergreen	0	0	0	0	0	0	0	0	0	0	0	0	0	0	0	0	0	0	0	0	0	0	0	0	0	0	0	0	1	1	0	0	0	1	0	0	0	0	0	0	1	0	0	0
C-I	Gymnema sylvestre	Apocynaceae	angiosperm, liana	terrestrial	evergreen	0	0	0	0	0	0	0	0	0	0	0	0	0	0	0	0	1	1	1	0	0	1	0	0	0	0	0	0	1	0	0	0	0	0	0	1	0	1	1	1	1	1	1	0
C-I	Gymnopetalum chinense	Cucurbitaceae	angiosperm, vine	terrestrial	herb	0	0	0	0	0	0	0	0	0	0	0	0	0	0	0	0	0	0	0	1	0	0	1	0	0	1	1	1	0	1	0	0	0	0	0	0	0	1	0	1	0	0	0	0
C-III	Gynandropsis gynandra	Cleomaceae	angiosperm, herb	terrestrial	herb	0	0	0	0	0	0	0	0	0	0	0	0	0	0	0	0	1	1	0	1	1	1	0	0	0	0	0	0	0	0	0	0	0	0	0	1	0	1	1	1	1	0	0	0
D-V	Gynostemma pentaphyllum	Cucurbitaceae	angiosperm, vine	terrestrial	herb	0	0	0	0	1	0	1	1	1	0	0	1	1	1	0	0	1	1	1	1	0	0	0	0	0	1	1	0	1	1	0	1	1	1	0	0	0	1	1	0	1	1	1	0
D-VII	Gynura bicolor	Asteraceae	angiosperm, herb	terrestrial	herb	0	0	0	0	0	0	0	0	1	0	0	0	0	1	0	0	1	1	1	1	0	0	0	0	0	0	1	0	0	0	0	0	0	0	0	1	0	0	1	1	0	1	1	0
D-I	Gynura divaricata	Asteraceae	angiosperm, herb	terrestrial	herb	0	0	0	0	0	0	0	0	0	0	0	0	0	0	1	0	1	1	0	1	0	0	0	0	0	1	0	0	0	1	0	0	0	0	0	0	0	0	0	0	0	0	0	0
H	Gynura elliptica	Asteraceae	angiosperm, herb	terrestrial	herb	0	0	0	0	0	0	0	0	0	0	0	0	0	0	0	0	0	0	0	0	0	0	0	0	0	0	0	0	0	0	0	0	0	0	0	0	0	0	0	0	1	0	0	0
F-III	Gynura japonica	Asteraceae	angiosperm, herb	terrestrial	herb	0	0	0	1	0	0	0	1	1	0	0	0	1	1	0	0	1	1	0	1	0	0	0	0	0	0	0	0	0	0	0	0	0	0	0	1	1	1	0	0	0	1	1	1
C-III	Habenaria ciliolaris	Orchidaceae	monocot, herb	terrestrial	herb	0	0	0	0	0	0	0	0	0	0	0	0	0	1	0	0	1	0	0	1	0	0	0	0	0	1	1	0	0	0	0	0	0	0	0	1	1	1	0	1	0	0	1	1
C-III	Habenaria dentata	Orchidaceae	monocot, herb	terrestrial	herb	0	0	0	0	0	0	0	0	0	0	0	0	0	1	0	0	1	1	0	1	1	1	0	0	0	1	1	0	0	0	0	0	0	0	0	0	0	0	1	1	0	1	0	0
C-III	Habenaria lucida	Orchidaceae	monocot, herb	terrestrial	herb	0	0	0	0	0	0	0	0	0	0	0	0	0	0	0	0	0	0	0	1	0	0	0	0	0	1	1	0	0	0	0	0	0	0	0	0	0	0	0	0	1	0	1	0
C-III	Habenaria pantlingiana	Orchidaceae	monocot, herb	terrestrial	herb	0	0	0	0	0	0	0	0	0	0	0	0	0	0	0	0	0	0	1	0	1	1	0	0	0	0	1	0	0	0	0	0	0	0	0	0	0	1	1	0	1	1	1	1
E-II	Habenaria petelotii	Orchidaceae	monocot, herb	terrestrial	herb	0	0	0	0	0	0	0	0	0	0	0	0	0	0	0	0	1	0	0	0	0	0	0	0	0	0	0	0	0	0	0	0	0	0	0	0	0	0	0	0	0	0	0	1
H	Habenaria polytricha	Orchidaceae	monocot, herb	terrestrial	herb	0	0	0	0	0	0	0	0	0	0	0	0	0	0	0	0	0	0	0	0	0	0	0	0	0	0	0	0	0	0	0	0	0	0	0	0	0	0	1	0	1	0	1	0
C-I	Habenaria stenopetala	Orchidaceae	monocot, herb	terrestrial	herb	0	0	0	0	0	0	0	0	0	0	0	0	0	0	0	0	0	0	0	0	1	0	0	0	0	1	0	0	1	0	0	0	0	0	0	1	0	0	0	0	1	0	1	0
C-I	Hackelochloa granularis	Poaceae	monocot, herb	terrestrial	herb	0	0	0	0	0	0	0	0	0	0	0	0	0	1	0	0	1	1	1	1	1	1	0	0	0	1	1	0	0	0	1	0	1	1	0	1	1	1	1	0	1	1	1	0
H	Halodule pinifolia	Cymodoceaceae	monocot, herb	submerged	herb	0	0	0	0	0	0	0	0	0	0	0	0	0	0	0	0	0	0	0	0	0	0	0	0	0	0	0	0	0	0	0	0	0	0	0	0	0	0	0	0	1	0	0	0
B-II	Halodule uninervis	Cymodoceaceae	monocot, herb	submerged	herb	0	0	0	0	0	0	0	0	0	0	0	0	0	0	0	0	0	0	0	0	0	0	0	0	0	0	0	0	1	0	1	0	0	1	0	0	0	0	0	0	1	0	0	0
B-I	Halophila ovalis	Hydrocharitaceae	monocot, herb	submerged	herb	0	0	0	0	0	0	0	1	0	0	0	0	0	0	0	0	0	0	0	0	0	1	0	0	0	0	0	1	1	1	0	0	0	1	0	0	0	0	0	0	0	0	0	0
D-VI	Haloragis micrantha	Haloragaceae	angiosperm, herb	terrestrial	herb	0	0	0	0	0	0	1	1	1	0	0	1	0	0	0	0	1	0	0	1	0	0	0	0	0	0	0	0	0	1	1	0	0	1	0	1	0	0	0	0	0	1	0	0
G-I	Haraella retrocalla	Orchidaceae	monocot, herb	epiphyte	herb	0	0	0	0	0	0	0	0	0	0	0	1	0	0	0	0	0	0	0	0	0	0	0	0	0	0	0	0	0	0	0	0	0	0	0	0	0	0	0	1	1	1	1	1
H	Hayataella michelloides	Rubiaceae	angiosperm, herb	terrestrial	herb	0	0	0	0	0	0	0	0	0	0	0	0	0	0	0	0	0	0	0	0	0	0	0	0	0	0	0	0	0	0	0	0	0	0	0	1	0	0	0	0	0	0	1	0
G-I	Hedera rhombea	Araliaceae	angiosperm, liana	terrestrial	evergreen	0	0	0	0	0	0	1	1	1	0	0	1	0	0	0	0	0	0	0	0	0	0	0	0	0	0	0	0	0	0	0	0	0	0	0	1	0	0	0	0	1	1	1	0
C-I	Hedychium coronarium	Zingiberaceae	monocot, herb	terrestrial	herb	0	0	0	0	0	0	0	0	0	0	0	0	0	1	0	0	1	0	0	1	1	1	0	0	0	1	0	0	0	1	0	0	1	1	0	1	0	1	0	0	1	1	1	0
C-III	Hedyotis uncinella	Rubiaceae	angiosperm, herb	terrestrial	herb	0	0	0	0	0	0	0	0	0	0	0	0	0	1	0	0	1	1	1	1	0	0	0	0	0	1	1	0	0	0	0	0	0	0	0	1	1	0	1	1	1	1	0	0
D-VII	Helicia cochinchinensis	Proteaceae	angiosperm, tree	terrestrial	evergreen	0	0	0	0	0	0	0	1	1	1	0	0	0	1	0	0	1	1	1	1	0	0	0	0	0	1	1	0	0	0	0	0	0	0	0	1	0	1	1	1	1	1	1	1
C-III	Helicia formosana	Proteaceae	angiosperm, tree	terrestrial	evergreen	0	0	0	0	0	0	0	0	0	0	0	0	0	0	0	0	1	1	0	0	0	0	0	0	0	1	1	0	0	0	0	0	0	0	0	1	0	1	1	1	1	1	1	0
H	Helicia rengetiensis	Proteaceae	angiosperm, tree	terrestrial	evergreen	0	0	0	0	0	0	0	0	0	0	0	0	0	0	0	0	0	0	0	0	0	0	0	0	0	0	0	0	0	0	0	0	0	0	0	0	0	0	1	1	1	1	1	0
H	Helicteres augustifolia	Malvaceae	angiosperm, shrub	terrestrial	herb	0	0	0	0	0	0	0	0	0	0	0	0	0	0	0	0	0	0	0	0	0	0	0	0	0	0	0	0	0	0	0	0	0	0	0	1	0	1	0	1	1	1	0	0
F-VI	Helictotrichon hideoi	Poaceae	monocot, herb	terrestrial	herb	0	0	0	0	0	0	0	1	0	0	0	0	0	0	0	0	0	0	0	1	0	0	0	0	0	0	0	0	0	0	0	0	0	0	0	0	0	1	1	0	0	0	0	0
H	Heliotropium formosanum	Boraginaceae	angiosperm, herb	terrestrial	herb	0	0	0	0	0	0	0	0	0	0	0	0	0	0	0	0	0	0	0	0	0	0	0	0	0	0	0	0	0	0	0	0	0	0	0	1	0	0	1	0	1	0	0	0
D-V	Heliotropium indicum	Boraginaceae	angiosperm, herb	terrestrial	herb	0	0	0	0	0	0	0	1	0	0	0	0	0	0	0	0	1	1	1	1	0	0	0	0	0	1	1	1	0	1	0	0	1	1	0	0	0	1	1	1	1	0	1	0
H	Heloniopsis umbellata	Melanthiaceae	monocot, herb	terrestrial	herb	0	0	0	0	0	0	0	0	0	0	0	0	0	0	0	0	0	0	0	0	0	0	0	0	0	0	0	0	0	0	0	0	0	0	0	0	0	1	1	1	1	1	1	0
F-VI	Helwingia japonica	Helwingiaceae	angiosperm, shrub	terrestrial	deciduous	0	0	0	0	0	0	1	1	1	1	0	0	1	1	0	0	1	1	0	1	0	0	0	0	0	0	0	0	0	0	0	0	0	0	0	1	0	0	1	0	0	1	1	1
D-VII	Hemarthria compressa	Poaceae	monocot, herb	terrestrial	herb	0	0	0	0	0	0	0	1	1	1	0	0	0	0	0	0	1	0	1	1	1	1	0	0	0	1	0	0	0	0	0	0	0	0	0	1	1	1	1	1	1	1	0	0
H	Hemiboea bicornuta	Gesneriaceae	angiosperm, herb	terrestrial	herb	0	0	0	0	0	0	0	0	0	0	0	0	0	0	0	0	0	0	0	0	0	0	0	0	0	0	0	0	0	0	0	0	0	0	0	1	1	1	0	1	0	1	1	1
B-II	Hemigraphis cumingiana	Acanthaceae	angiosperm, herb	terrestrial	herb	0	0	0	0	0	0	0	0	0	0	0	0	0	0	0	0	0	0	0	0	0	0	0	0	0	0	0	0	1	0	0	0	0	0	0	0	0	0	0	0	1	0	0	0
B-II	Hemigraphis primulifolia	Acanthaceae	angiosperm, herb	terrestrial	herb	0	0	0	0	0	0	0	0	0	0	0	0	0	0	0	0	0	0	0	0	0	0	0	0	0	0	0	0	0	0	0	0	1	0	0	0	0	0	1	0	1	0	0	0
B-I	Hemigraphis reptans	Acanthaceae	angiosperm, herb	terrestrial	herb	0	0	0	0	0	0	0	0	0	0	0	0	0	0	0	0	0	0	0	0	0	0	0	0	0	1	1	1	1	0	0	0	1	1	0	1	0	0	0	0	1	0	0	0
D-I	Hemiphragma heterophyllum	Plantaginaceae	angiosperm, herb	terrestrial	herb	0	0	0	0	0	0	0	0	0	0	0	0	0	1	0	1	1	0	0	1	1	0	0	0	0	1	0	0	1	0	0	0	0	0	0	1	0	0	0	0	1	1	0	0
F-V	Hemipilia cordifolia	Orchidaceae	monocot, herb	terrestrial	herb	0	0	0	0	0	0	0	0	0	0	0	0	1	1	1	0	1	0	0	1	1	0	0	0	0	0	0	0	0	0	0	0	0	0	0	0	0	0	0	0	0	0	1	0
D-VIII	Hemistepta lyrata	Asteraceae	angiosperm, herb	terrestrial	herb	0	0	0	0	0	0	1	1	1	0	0	1	0	0	0	0	1	0	0	1	0	0	0	0	0	1	0	0	0	0	0	0	0	0	0	1	0	1	1	1	0	1	1	0
B-II	Herissantia crispa	Malvaceae	angiosperm, herb	terrestrial	herb	0	0	0	0	0	0	0	0	0	0	0	0	0	0	0	0	0	0	0	0	0	0	0	0	0	0	0	0	0	0	0	0	1	0	0	0	0	1	0	1	0	0	0	0
C-I	Heritiera littoralis	Malvaceae	angiosperm, tree	terrestrial	evergreen	0	0	0	0	0	0	0	0	0	0	0	0	0	0	0	0	1	0	0	0	0	0	0	0	0	0	1	0	1	1	0	0	1	1	0	1	0	1	0	0	1	1	0	0
D-I	Herminium lanceum	Orchidaceae	monocot, herb	terrestrial	herb	0	0	0	0	0	0	0	1	0	1	0	1	0	1	1	1	1	0	0	1	1	1	0	0	0	1	1	0	1	0	0	1	0	0	0	1	0	0	0	0	0	1	1	1
H	Hernandia nymphiifolia	Hernandiaceae	angiosperm, tree	terrestrial	evergreen	0	0	0	0	0	0	0	0	0	0	0	0	0	0	0	0	0	0	0	0	0	0	0	0	0	0	0	0	0	0	0	0	0	0	0	0	0	0	0	0	1	0	0	0
B-III	Hetaeria anomala	Orchidaceae	monocot, herb	terrestrial	herb	0	0	0	0	0	0	0	0	0	0	0	0	0	0	0	0	0	0	0	0	0	0	0	0	0	0	1	1	0	0	0	0	0	0	0	0	0	0	0	0	1	0	0	0
D-I	Heteropogon contortus	Poaceae	monocot, herb	terrestrial	herb	0	0	0	0	0	0	0	0	0	0	0	0	0	1	0	1	1	1	0	1	1	1	0	0	1	1	1	0	1	0	1	0	1	1	0	1	0	1	1	1	0	0	0	0
C-III	Heterosmilax japonica	Smilacaceae	monocot, vine	terrestrial	herb	0	0	0	0	0	0	0	0	0	0	0	0	0	1	0	0	1	1	0	1	0	0	0	0	0	0	1	0	0	0	0	0	0	0	0	1	1	1	1	1	1	1	1	1
H	Heterosmilax seisuiensis	Smilacaceae	monocot, vine	terrestrial	herb	0	0	0	0	0	0	0	0	0	0	0	0	0	0	0	0	0	0	0	0	0	0	0	0	0	0	0	0	0	0	0	0	0	0	0	0	1	0	0	0	0	0	0	0
H	Heterostemma brownii	Apocynaceae	angiosperm, liana	terrestrial	evergreen	0	0	0	0	0	0	0	0	0	0	0	0	0	0	0	0	0	0	0	0	0	0	0	0	0	0	0	0	0	0	0	0	0	0	0	1	0	1	0	1	0	1	1	1
B-III	Hewittia malabarica	Convolvulaceae	angiosperm, vine	terrestrial	herb	0	0	0	0	0	0	0	0	0	0	0	0	0	0	0	0	0	0	0	0	0	0	0	0	0	1	1	0	0	0	0	0	0	0	0	0	0	0	0	0	1	0	0	0
D-V	Hibiscus mutabilis	Malvaceae	angiosperm, tree	terrestrial	evergreen	0	0	0	0	0	0	0	1	0	0	0	1	0	1	0	0	1	1	0	1	0	0	0	0	0	1	0	0	0	0	0	0	0	1	0	1	0	1	1	1	1	1	1	0
C-I	Hibiscus surattensis	Malvaceae	angiosperm, herb	terrestrial	evergreen	0	0	0	0	0	0	0	0	0	0	0	0	0	0	0	0	0	0	1	1	0	0	0	0	0	1	1	0	0	1	0	0	1	0	0	0	0	0	0	0	0	0	0	0
F-VI	Hibiscus syriacus	Malvaceae	angiosperm, shrub	terrestrial	evergreen	0	0	0	0	0	0	1	1	0	0	1	1	1	1	0	0	1	1	0	1	0	0	0	0	0	0	0	0	0	0	0	0	0	0	0	1	1	0	0	1	1	1	0	0
H	Hibiscus taiwanensis	Malvaceae	angiosperm, shrub	terrestrial	evergreen	0	0	0	0	0	0	0	0	0	0	0	0	0	0	0	0	0	0	0	0	0	0	0	0	0	0	0	0	0	0	0	0	0	0	0	1	1	1	1	1	1	1	1	1
H	Hieracium morii	Asteraceae	angiosperm, herb	terrestrial	herb	0	0	0	0	0	0	0	0	0	0	0	0	0	0	0	0	0	0	0	0	0	0	0	0	0	0	0	0	0	0	0	0	0	0	0	0	0	0	0	0	0	1	0	0
C-III	Himalaiella deltoidea	Asteraceae	angiosperm, herb	terrestrial	herb	0	0	0	0	0	0	0	0	0	0	0	0	0	1	0	0	1	0	0	1	1	0	0	0	0	1	0	0	0	0	0	0	0	0	0	1	0	0	0	0	0	1	1	1
B-I	Hippobroma longiflora	Campanulaceae	angiosperm, herb	terrestrial	herb	0	0	0	0	0	0	0	0	0	0	0	0	0	0	0	0	0	0	0	0	0	0	0	0	0	0	0	1	1	1	0	0	0	1	0	0	0	1	0	1	0	0	0	0
C-I	Hiptage benghalensis	Malpighiaceae	angiosperm, liana	terrestrial	evergreen	0	0	0	0	0	0	0	0	0	0	0	0	0	0	0	0	1	1	1	1	1	0	0	0	0	1	1	1	0	1	0	0	1	0	0	1	1	1	1	1	1	1	1	1
E-II	Holcoglossum quasipinifolium	Orchidaceae	monocot, herb	epiphyte	herb	0	0	0	0	0	0	0	0	0	0	0	0	0	0	0	0	1	0	0	1	0	0	0	0	0	0	0	0	0	0	0	0	0	0	0	0	0	1	0	0	0	0	1	0
H	Homalium cochinchinensis	Salicaceae	angiosperm, tree	terrestrial	deciduous	0	0	0	0	0	0	0	0	0	0	0	0	0	0	0	0	0	0	0	0	0	0	0	0	0	0	0	0	0	0	0	0	0	0	0	1	0	1	0	0	0	1	1	0
B-II	Homalomena philippinensis	Araceae	monocot, herb	terrestrial	herb	0	0	0	0	0	0	0	0	0	0	0	0	0	0	0	0	0	0	0	0	0	0	0	0	0	0	0	0	1	0	0	0	0	0	0	0	0	0	0	0	1	0	0	0
C-I	Homonoia riparia	Euphorbiaceae	angiosperm, shrub	terrestrial	herb	0	0	0	0	0	0	0	0	0	0	0	0	0	0	0	0	1	1	1	1	0	1	1	0	0	1	1	1	1	1	0	0	0	1	0	0	0	0	0	1	1	0	0	0
A-I	Hordeum vulgare	Poaceae	monocot, herb	terrestrial	herb	1	1	1	1	0	0	1	1	1	0	1	1	1	1	1	1	1	1	0	1	1	1	0	0	0	0	0	0	0	0	0	1	0	0	0	1	0	1	0	0	0	0	0	0
D-VII	Houttuynia cordata	Saururaceae	angiosperm, herb	terrestrial	herb	0	0	0	0	0	0	1	1	1	0	0	1	1	1	0	0	1	1	1	1	1	0	0	0	0	1	1	0	0	0	0	0	0	0	0	1	1	1	0	0	1	1	1	1
C-III	Hoya carnosa	Apocynaceae	angiosperm, liana	terrestrial	evergreen	0	0	0	0	0	0	0	0	0	0	0	0	0	0	0	0	1	0	0	1	1	0	0	0	0	0	1	0	0	0	0	0	0	0	0	1	1	0	1	1	1	1	1	1
D-IV	Humulus japonicus	Cannabaceae	angiosperm, vine	terrestrial	herb	0	0	0	1	0	0	1	1	1	0	0	1	1	1	0	0	1	0	0	1	0	0	0	0	0	0	1	0	0	0	0	0	0	0	0	1	0	1	0	0	1	1	1	0
B-I	Hybanthus enneaspermus	Violaceae	angiosperm, herb	terrestrial	herb	0	0	0	0	0	0	0	0	0	0	0	0	0	0	0	0	0	0	0	0	0	1	0	0	0	0	1	0	0	0	1	0	1	1	0	0	0	0	0	0	1	0	0	0
E-I	Hydrangea angustipetala	Hydrangeaceae	angiosperm, shrub	terrestrial	deciduous	0	0	0	0	0	0	0	0	0	0	0	0	0	1	0	0	0	0	0	0	0	0	0	0	0	0	0	0	0	0	0	0	0	0	0	1	0	0	1	1	1	1	1	0
E-II	Hydrangea anomala	Hydrangeaceae	angiosperm, liana	terrestrial	deciduous	0	0	0	0	0	0	0	0	0	0	0	1	0	1	0	0	1	0	0	1	1	0	0	0	0	0	0	0	0	0	0	0	0	0	0	1	0	0	0	0	0	1	0	0
C-III	Hydrangea aspera	Hydrangeaceae	angiosperm, shrub	terrestrial	deciduous	0	0	0	0	0	0	0	0	0	0	0	0	0	1	0	0	1	0	0	1	1	0	0	0	0	1	0	0	0	0	0	0	0	0	0	0	0	0	0	0	0	1	1	1
D-II	Hydrangea chinensis	Hydrangeaceae	angiosperm, shrub	terrestrial	deciduous	0	0	0	0	0	0	0	0	0	0	0	0	0	1	1	0	1	1	0	1	0	0	0	0	0	0	0	0	1	0	0	0	0	0	0	1	1	1	1	1	1	1	1	1
B-II	Hydrangea integrifolia	Hydrangeaceae	angiosperm, liana	terrestrial	deciduous	0	0	0	0	0	0	0	0	0	0	0	0	0	0	0	0	0	0	0	0	0	0	0	0	0	0	0	0	1	0	0	0	0	0	0	1	1	0	0	1	0	1	1	1
H	Hydrangea longifolia	Hydrangeaceae	angiosperm, shrub	terrestrial	deciduous	0	0	0	0	0	0	0	0	0	0	0	0	0	0	0	0	0	0	0	0	0	0	0	0	0	0	0	0	0	0	0	0	0	0	0	0	1	0	0	0	1	1	0	1
F-II	Hydrangea paniculata	Hydrangeaceae	angiosperm, shrub	terrestrial	deciduous	0	0	0	0	1	1	1	1	1	1	0	1	0	1	1	0	1	1	0	0	0	0	0	0	0	0	0	0	0	0	0	0	0	0	0	1	0	0	0	0	0	1	0	0
D-V	Hydrilla verticillata	Hydrocharitaceae	monocot, herb	submerged	herb	0	0	0	0	1	0	1	1	1	1	0	1	0	1	0	0	1	1	1	1	1	1	1	1	1	1	1	0	1	1	0	1	1	1	0	1	0	1	0	1	1	1	0	1
D-V	Hydrocharis dubia	Hydrocharitaceae	monocot, herb	float	herb	0	0	0	0	0	0	1	0	0	0	0	1	0	1	0	0	1	0	0	1	1	0	0	0	0	1	1	0	0	0	0	0	1	1	0	0	0	0	0	0	0	0	0	0
H	Hydrocotyle benguetensis	Apiaceae	angiosperm, herb	terrestrial	herb	0	0	0	0	0	0	0	0	0	0	0	0	0	0	0	0	0	0	0	0	0	0	0	0	0	0	0	0	0	0	0	0	0	0	0	1	0	0	0	0	0	1	0	0
C-II	Hydrocotyle dichondroides	Apiaceae	angiosperm, herb	terrestrial	herb	0	0	0	0	0	0	0	0	0	0	0	0	0	1	0	0	0	0	0	0	0	0	0	0	0	0	0	0	1	0	0	0	0	0	0	0	1	0	0	0	0	1	1	0
D-VII	Hydrocotyle nepalensis	Apiaceae	angiosperm, herb	terrestrial	herb	0	0	0	0	0	0	0	0	0	0	0	1	0	1	0	0	1	0	1	1	1	0	0	0	0	1	1	0	0	0	0	0	0	0	0	1	1	1	1	1	1	1	1	1
H	Hydrocotyle setulosa	Apiaceae	angiosperm, herb	terrestrial	herb	0	0	0	0	0	0	0	0	0	0	0	0	0	0	0	0	0	0	0	0	0	0	0	0	0	0	0	0	0	0	0	0	0	0	0	1	0	0	0	0	0	1	1	1
D-I	Hydrocotyle sibthorpioides	Apiaceae	angiosperm, herb	terrestrial	herb	0	0	0	0	0	0	0	1	0	0	0	1	1	1	1	0	1	1	1	1	1	0	0	0	0	0	1	0	1	1	0	0	1	1	0	1	1	1	1	1	1	1	1	1
C-I	Hydrolea zeylanica	Hydroleaceae	angiosperm, herb	terrestrial	herb	0	0	0	0	0	0	0	0	0	0	0	0	0	1	0	0	0	0	0	0	1	0	0	0	0	1	1	0	0	0	0	1	0	0	0	0	0	1	0	1	0	0	0	0
G-I	Hygrophila lancea	Acanthaceae	angiosperm, herb	emerging	herb	0	0	0	0	0	0	0	1	1	0	0	1	0	0	0	0	0	0	0	0	0	0	0	0	0	0	0	0	0	0	0	0	0	0	0	1	0	1	0	0	0	1	0	0
H	Hygrophila pogonocalyx	Acanthaceae	angiosperm, herb	emerging	herb	0	0	0	0	0	0	0	0	0	0	0	0	0	0	0	0	0	0	0	0	0	0	0	0	0	0	0	0	0	0	0	0	0	0	0	1	0	1	0	0	0	1	1	0
E-II	Hygrophila polysperma	Acanthaceae	angiosperm, herb	emerging	herb	0	0	0	0	0	0	0	0	0	0	0	0	0	0	0	0	0	0	0	0	1	0	0	0	0	0	0	0	0	0	0	0	0	0	0	0	0	0	0	0	0	0	0	0
D-V	Hygrophila ringens	Acanthaceae	angiosperm, herb	emerging	herb	0	0	0	0	0	0	0	1	1	1	0	0	0	1	0	0	1	1	0	1	0	0	0	0	0	1	1	0	0	0	0	0	0	1	0	1	1	1	1	1	1	1	0	0
C-III	Hygroryza aristata	Poaceae	monocot, herb	float	herb	0	0	0	0	0	0	0	0	0	0	0	0	0	0	0	0	1	0	0	0	0	1	0	0	0	0	1	0	0	0	0	0	0	0	0	0	0	0	0	0	0	0	0	0
H	Hylodesmum laterale	Fabaceae	angiosperm, herb	terrestrial	herb	0	0	0	0	0	0	0	0	0	0	0	0	0	0	0	0	0	0	0	0	0	0	0	0	0	0	0	0	0	0	0	0	0	0	0	1	1	1	1	1	1	1	1	1
D-V	Hylodesmum leptopus	Fabaceae	angiosperm, herb	terrestrial	herb	0	0	0	0	0	0	0	1	1	1	0	0	0	1	0	0	1	0	0	1	0	0	0	0	0	0	1	0	0	1	1	0	1	1	0	1	1	0	1	0	1	1	1	1
D-IV	Hylodesmum podocarpum	Fabaceae	angiosperm, shrub	terrestrial	herb	0	0	0	1	0	0	1	1	1	0	1	1	1	1	0	0	1	1	1	1	1	0	0	0	1	1	0	0	0	0	0	0	0	0	0	1	0	1	1	0	1	1	1	0
H	Hylophila nipponica	Orchidaceae	monocot, herb	terrestrial	herb	0	0	0	0	0	0	0	0	0	0	0	0	0	0	0	0	0	0	0	0	0	0	0	0	0	0	0	0	0	0	0	0	0	0	0	0	0	0	0	0	1	0	0	0
H	Hylotelephium subcapitatum	Crassulaceae	angiosperm, herb	terrestrial	herb	0	0	0	0	0	0	0	0	0	0	0	0	0	0	0	0	0	0	0	0	0	0	0	0	0	0	0	0	0	0	0	0	0	0	0	0	0	0	0	0	0	0	0	0
C-I	Hymenachne amplexicaulis	Poaceae	monocot, herb	terrestrial	herb	0	0	0	0	0	0	0	0	0	0	0	0	0	0	0	0	1	1	0	1	1	0	0	0	0	1	1	1	0	1	0	0	0	1	0	0	0	0	0	1	0	0	0	0
F-III	Hypericum ascyron	Hypericaceae	angiosperm, herb	terrestrial	herb	0	0	0	1	1	0	1	1	0	0	1	1	1	1	0	0	1	0	0	1	0	0	0	0	0	0	0	0	0	0	0	0	0	0	0	1	1	0	0	0	0	0	0	1
F-III	Hypericum erectum	Hypericaceae	angiosperm, herb	terrestrial	herb	0	0	0	1	1	0	1	1	1	1	1	1	0	1	0	0	1	0	0	1	0	0	0	0	0	0	0	0	0	0	0	0	0	0	0	0	0	0	0	0	0	0	1	0
H	Hypericum formosanum	Hypericaceae	angiosperm, shrub	terrestrial	herb	0	0	0	0	0	0	0	0	0	0	0	0	0	0	0	0	0	0	0	0	0	0	0	0	0	0	0	0	0	0	0	0	0	0	0	0	1	0	0	0	0	1	1	1
B-II	Hypericum geminiflorum	Hypericaceae	angiosperm, shrub	terrestrial	herb	0	0	0	0	0	0	0	0	0	0	0	0	0	0	0	0	0	0	0	0	0	0	0	0	0	0	0	0	1	0	0	0	0	0	0	1	1	1	1	1	1	1	1	1
C-II	Hypericum gramineum	Hypericaceae	angiosperm, herb	terrestrial	herb	0	0	0	0	0	0	0	0	0	0	0	0	0	0	0	0	1	0	0	1	0	0	0	0	0	0	0	0	0	0	0	0	0	1	0	1	1	0	0	0	1	0	1	1
D-I	Hypericum japonicum	Hypericaceae	angiosperm, herb	terrestrial	herb	0	0	0	0	0	0	1	1	1	0	0	1	0	1	1	0	1	1	1	1	1	0	0	1	0	1	1	0	1	1	0	0	0	1	0	1	1	1	0	0	1	1	1	1
F-VII	Hypericum monogynum	Hypericaceae	angiosperm, shrub	terrestrial	herb	0	0	0	0	0	0	0	1	0	0	0	0	0	1	0	0	1	0	0	0	0	0	0	0	0	0	0	0	0	0	0	0	0	0	0	0	0	0	1	0	0	0	1	1
H	Hypericum nagasawai	Hypericaceae	angiosperm, herb	terrestrial	herb	0	0	0	0	0	0	0	0	0	0	0	0	0	0	0	0	0	0	0	0	0	0	0	0	0	0	0	0	0	0	0	0	0	0	0	0	0	0	0	0	0	1	1	1
H	Hypericum nakamurai	Hypericaceae	angiosperm, shrub	terrestrial	herb	0	0	0	0	0	0	0	0	0	0	0	0	0	0	0	0	0	0	0	0	0	0	0	0	0	0	0	0	0	0	0	0	0	0	0	0	0	0	0	0	0	1	0	1
H	Hypericum nokoense	Hypericaceae	angiosperm, herb	terrestrial	herb	0	0	0	0	0	0	0	0	0	0	0	0	0	0	0	0	0	0	0	0	0	0	0	0	0	0	0	0	0	0	0	0	0	0	0	0	0	0	0	0	0	1	1	1
F-VI	Hypericum patulum	Hypericaceae	angiosperm, shrub	terrestrial	herb	0	0	0	0	0	0	1	1	1	1	0	1	0	1	0	0	1	0	0	1	0	0	0	0	0	0	0	0	0	0	0	0	0	0	0	0	0	0	0	0	0	1	0	0
D-VII	Hypericum sampsonii	Hypericaceae	angiosperm, herb	terrestrial	herb	0	0	0	0	0	0	0	1	0	0	0	0	0	1	0	0	1	0	0	0	0	0	0	0	0	0	1	0	0	0	0	0	0	0	0	1	0	0	0	0	0	1	1	0
H	Hypericum subalatum	Hypericaceae	angiosperm, shrub	terrestrial	herb	0	0	0	0	0	0	0	0	0	0	0	0	0	0	0	0	0	0	0	0	0	0	0	0	0	0	0	0	0	0	0	0	0	0	0	0	0	0	0	0	0	1	0	0
H	Hypericum taihezanense	Hypericaceae	angiosperm, herb	terrestrial	herb	0	0	0	0	0	0	0	0	0	0	0	0	0	0	0	0	0	0	0	0	0	0	0	0	0	0	0	0	0	0	0	0	0	0	0	1	0	0	0	0	0	1	1	0
D-VI	Hypochaeris radicata	Asteraceae	angiosperm, herb	terrestrial	herb	0	0	0	0	0	0	1	1	1	0	0	1	0	0	0	0	0	0	0	0	1	0	0	0	0	0	0	0	0	0	0	0	0	1	0	0	0	0	0	0	0	1	0	0
H	Hypoestes cumingiana	Acanthaceae	angiosperm, herb	terrestrial	herb	0	0	0	0	0	0	0	0	0	0	0	0	0	0	0	0	0	0	0	0	0	0	0	0	0	0	0	0	0	0	0	0	0	0	0	1	0	1	1	1	1	0	1	0
E-I	Hypoestes purpurea	Acanthaceae	angiosperm, herb	terrestrial	herb	0	0	0	0	0	0	0	0	0	0	0	0	0	0	0	0	1	1	0	0	0	0	0	0	0	0	0	0	0	0	0	0	0	0	0	1	1	1	1	1	1	0	0	1
C-I	Hypolytrum nemorum	Cyperaceae	monocot, herb	terrestrial	herb	0	0	0	0	0	0	0	0	0	0	0	0	0	0	0	0	1	1	1	0	0	1	0	0	1	1	1	1	1	1	1	0	1	1	0	0	1	1	0	1	1	0	1	0
F-II	Hypopitys monotropa	Ericaceae	angiosperm, herb	saprophyte	herb	0	0	0	1	0	0	1	1	0	0	0	1	1	1	1	0	1	0	0	1	1	0	0	0	0	0	0	0	0	0	0	0	0	0	0	0	0	0	0	0	0	1	0	0
C-I	Hypoxis aurea	Hypoxidaceae	monocot, herb	terrestrial	herb	0	0	0	0	0	0	0	0	0	0	0	0	0	1	0	0	1	0	0	1	1	0	0	0	0	1	1	0	0	0	0	1	0	1	0	1	0	0	0	1	1	0	1	0
B-I	Hyptis brevipes	Lamiaceae	angiosperm, herb	terrestrial	herb	0	0	0	0	0	0	0	0	0	0	0	0	0	0	0	0	0	0	1	0	0	0	0	0	0	0	0	1	1	1	1	1	1	1	0	0	1	1	0	1	0	0	0	0
H	Hyptis rhomboides	Lamiaceae	angiosperm, herb	terrestrial	herb	0	0	0	0	0	0	0	0	0	0	0	0	0	0	0	0	0	0	0	0	0	0	0	0	0	0	0	0	0	0	0	0	0	0	0	1	1	1	1	1	1	1	1	0
B-II	Hyptis spicigera	Lamiaceae	angiosperm, herb	terrestrial	herb	0	0	0	0	0	0	0	0	0	0	0	0	0	0	0	0	0	0	0	0	0	0	0	0	0	0	0	0	1	1	0	0	1	0	0	1	0	0	0	0	0	1	0	0
C-I	Hyptis suaveolens	Lamiaceae	angiosperm, herb	terrestrial	herb	0	0	0	0	0	0	0	0	0	0	0	0	0	0	0	0	1	1	1	0	0	1	0	0	0	1	1	1	1	1	1	1	1	1	0	1	0	1	1	1	1	0	0	0
F-VI	Idesia polycarpa	Salicaceae	angiosperm, tree	terrestrial	deciduous	0	0	0	0	0	0	1	1	1	0	0	1	0	1	0	0	1	1	0	1	0	0	0	0	0	0	0	0	0	0	0	0	0	0	0	1	0	1	1	0	1	1	1	1
G-I	Ifloga spicata	Asteraceae	angiosperm, herb	terrestrial	herb	0	0	0	0	0	0	1	1	0	0	0	0	0	0	0	0	0	0	0	0	0	0	0	0	0	0	0	0	0	0	0	0	0	0	0	0	0	0	0	1	0	1	0	0
H	Ilex arisanensis	Aquifoliaceae	angiosperm, tree	terrestrial	evergreen	0	0	0	0	0	0	0	0	0	0	0	0	0	0	0	0	0	0	0	0	0	0	0	0	0	0	0	0	0	0	0	0	0	0	0	0	0	0	0	0	0	1	0	1
C-III	Ilex asprella	Aquifoliaceae	angiosperm, shrub	terrestrial	deciduous	0	0	0	0	0	0	0	0	0	0	0	0	0	1	0	0	1	1	0	0	0	0	0	0	0	1	0	0	0	0	0	0	0	0	0	1	1	1	1	1	1	1	1	1
E-II	Ilex bioritsensis	Aquifoliaceae	angiosperm, tree	terrestrial	evergreen	0	0	0	0	0	0	0	0	0	0	0	0	0	1	0	0	1	0	0	1	0	0	0	0	0	0	0	0	0	0	0	0	0	0	0	0	0	0	0	0	0	1	0	0
C-III	Ilex cochinchinensis	Aquifoliaceae	angiosperm, tree	terrestrial	evergreen	0	0	0	0	0	0	0	0	0	0	0	0	0	0	0	0	1	1	1	0	0	0	0	0	0	1	1	0	0	0	0	0	0	0	0	0	0	0	1	0	1	1	1	0
D-VI	Ilex crenata	Aquifoliaceae	angiosperm, shrub	terrestrial	evergreen	0	0	0	0	1	0	1	1	1	1	0	1	1	1	0	0	1	0	0	1	1	0	0	0	0	0	0	0	1	0	0	0	0	0	0	1	0	0	0	0	1	0	1	1
C-III	Ilex ficoidea	Aquifoliaceae	angiosperm, tree	terrestrial	evergreen	0	0	0	0	0	0	0	0	0	0	0	0	0	1	0	0	1	1	0	1	0	0	0	0	0	0	1	0	0	0	0	0	0	0	0	1	0	1	1	0	1	1	1	1
E-II	Ilex formosana	Aquifoliaceae	angiosperm, tree	terrestrial	evergreen	0	0	0	0	0	0	0	0	0	0	0	0	0	1	0	0	1	0	0	1	0	0	0	0	0	0	0	0	0	0	0	0	0	0	0	1	1	0	0	0	1	1	1	1
G-I	Ilex goshiensis	Aquifoliaceae	angiosperm, tree	terrestrial	evergreen	0	0	0	0	0	0	0	1	0	1	0	0	0	0	0	0	0	0	1	0	0	0	0	0	0	0	0	0	0	0	0	0	0	0	0	0	0	1	0	0	1	1	1	0
H	Ilex hayataiana	Aquifoliaceae	angiosperm, tree	terrestrial	evergreen	0	0	0	0	0	0	0	0	0	0	0	0	0	0	0	0	0	0	0	0	0	0	0	0	0	0	0	0	0	0	0	0	0	0	0	0	0	0	0	1	1	1	1	1
G-I	Ilex integra	Aquifoliaceae	angiosperm, tree	terrestrial	evergreen	0	0	0	0	0	0	0	1	1	0	0	1	0	0	0	0	0	0	0	0	0	0	0	0	0	0	0	0	0	0	0	0	0	0	0	0	0	0	0	0	1	0	0	0
H	Ilex kusanoi	Aquifoliaceae	angiosperm, tree	terrestrial	evergreen	0	0	0	0	0	0	0	0	0	0	0	0	0	0	0	0	0	0	0	0	0	0	0	0	0	0	0	0	0	0	0	0	0	0	0	0	0	1	1	0	1	0	0	0
H	Ilex lonicerifolia	Aquifoliaceae	angiosperm, tree	terrestrial	evergreen	0	0	0	0	0	0	0	0	0	0	0	0	0	0	0	0	0	0	0	0	0	0	0	0	0	0	0	0	0	0	0	0	0	0	0	0	0	0	1	0	1	1	1	1
F-VI	Ilex maximowicziana	Aquifoliaceae	angiosperm, tree	terrestrial	evergreen	0	0	0	0	0	0	0	1	0	0	0	0	0	0	0	0	0	0	0	1	0	0	0	0	0	0	0	0	0	0	0	0	0	0	0	0	0	0	1	0	1	1	0	0
D-VII	Ilex micrococca	Aquifoliaceae	angiosperm, tree	terrestrial	evergreen	0	0	0	0	0	0	0	1	1	0	0	0	0	1	0	0	1	1	0	1	0	0	0	0	0	1	1	0	0	0	0	0	0	0	0	1	0	0	0	0	0	1	1	0
F-VII	Ilex pedunculosa	Aquifoliaceae	angiosperm, tree	terrestrial	evergreen	0	0	0	0	0	0	1	1	1	0	0	0	1	1	0	0	1	0	0	0	0	0	0	0	0	0	0	0	0	0	0	0	0	0	0	1	1	0	1	0	1	1	1	0
E-I	Ilex pubescens	Aquifoliaceae	angiosperm, tree	terrestrial	evergreen	0	0	0	0	0	0	0	0	0	0	0	0	0	1	0	0	1	1	0	0	0	0	0	0	0	0	0	0	0	0	0	0	0	0	0	1	1	1	0	0	1	1	0	0
H	Ilex rarasanensis	Aquifoliaceae	angiosperm, tree	terrestrial	evergreen	0	0	0	0	0	0	0	0	0	0	0	0	0	0	0	0	0	0	0	0	0	0	0	0	0	0	0	0	0	0	0	0	0	0	0	0	0	0	0	0	0	1	0	0
D-VII	Ilex rotunda	Aquifoliaceae	angiosperm, tree	terrestrial	evergreen	0	0	0	0	0	0	0	1	1	1	0	1	0	1	0	0	1	1	1	1	0	0	0	0	0	0	1	0	0	0	0	0	0	0	0	1	0	1	1	1	1	1	1	1
G-I	Ilex sugerokii	Aquifoliaceae	angiosperm, tree	terrestrial	evergreen	0	0	0	0	1	0	1	1	1	0	0	0	0	0	0	0	0	0	0	0	0	0	0	0	0	0	0	0	0	0	0	0	0	0	0	1	0	0	0	0	1	1	0	0
E-I	Ilex suzukii	Aquifoliaceae	angiosperm, tree	terrestrial	evergreen	0	0	0	0	0	0	0	0	0	0	0	0	0	1	0	0	0	0	0	0	0	0	0	0	0	0	0	0	0	0	0	0	0	0	0	0	0	0	0	0	0	0	0	0
H	Ilex tugitakayamensis	Aquifoliaceae	angiosperm, tree	terrestrial	evergreen	0	0	0	0	0	0	0	0	0	0	0	0	0	0	0	0	0	0	0	0	0	0	0	0	0	0	0	0	0	0	0	0	0	0	0	1	1	0	0	0	0	1	0	0
H	Ilex uraiensis	Aquifoliaceae	angiosperm, tree	terrestrial	evergreen	0	0	0	0	0	0	0	0	0	0	0	0	0	0	0	0	0	0	0	0	0	0	0	0	0	0	0	0	0	0	0	0	0	0	0	0	0	0	1	1	1	1	1	0
E-II	Ilex yunnanensis	Aquifoliaceae	angiosperm, tree	terrestrial	evergreen	0	0	0	0	0	0	0	0	0	0	0	0	1	1	0	0	1	0	0	1	0	0	0	0	0	0	0	0	0	0	0	0	0	0	0	0	0	0	0	0	0	0	0	1
G-I	Illicium anisatum	Schisandraceae	angiosperm, tree	terrestrial	evergreen	0	0	0	0	0	0	1	1	1	0	0	1	0	0	0	0	0	0	0	0	0	0	0	0	0	0	0	0	0	0	0	0	0	0	0	1	0	0	0	0	0	1	1	0
H	Illicium arborescens	Schisandraceae	angiosperm, tree	terrestrial	evergreen	0	0	0	0	0	0	0	0	0	0	0	0	0	0	0	0	0	0	0	0	0	0	0	0	0	0	0	0	0	0	0	0	0	0	0	1	0	1	1	1	1	1	1	0
H	Illicium tashiroi	Schisandraceae	angiosperm, tree	terrestrial	evergreen	0	0	0	0	0	0	0	0	0	0	0	0	0	0	0	0	0	0	0	0	0	0	0	0	0	0	0	0	0	0	0	0	0	0	0	0	0	0	0	0	1	0	0	0
B-II	Illigera luzonensis	Hernandiaceae	angiosperm, liana	terrestrial	herb	0	0	0	0	0	0	0	0	0	0	0	0	0	0	0	0	0	0	0	0	0	0	0	0	0	0	0	0	1	0	0	0	1	0	0	0	0	0	0	1	1	0	1	0
H	Impatiens devolii	Balsaminaceae	angiosperm, herb	terrestrial	herb	0	0	0	0	0	0	0	0	0	0	0	0	0	0	0	0	0	0	0	0	0	0	0	0	0	0	0	0	0	0	0	0	0	0	0	0	0	0	0	0	0	0	1	0
H	Impatiens tayemonii	Balsaminaceae	angiosperm, herb	terrestrial	herb	0	0	0	0	0	0	0	0	0	0	0	0	0	0	0	0	0	0	0	0	0	0	0	0	0	0	0	0	0	0	0	0	0	0	0	1	0	0	1	0	0	1	1	0
H	Impatiens uniflora	Balsaminaceae	angiosperm, herb	terrestrial	herb	0	0	0	0	0	0	0	0	0	0	0	0	0	0	0	0	0	0	0	0	0	0	0	0	0	0	0	0	0	0	0	0	0	0	0	0	1	0	1	1	1	1	0	1
D-V	Imperata cylindrica	Poaceae	monocot, herb	terrestrial	herb	0	0	0	0	1	0	1	1	1	1	0	1	1	1	0	0	1	1	1	1	1	1	1	1	1	1	1	1	1	1	1	1	1	1	0	1	1	1	1	1	1	1	1	0
H	Indigofera byobiensis	Fabaceae	angiosperm, herb	terrestrial	herb	0	0	0	0	0	0	0	0	0	0	0	0	0	0	0	0	0	0	0	0	0	0	0	0	0	0	0	0	0	0	0	0	0	0	0	0	0	0	1	1	1	0	0	0
C-I	Indigofera galegoides	Fabaceae	angiosperm, shrub	terrestrial	herb	0	0	0	0	0	0	0	0	0	0	0	0	0	1	0	0	1	1	0	1	0	0	0	1	0	0	1	0	0	1	1	1	0	0	0	0	0	0	0	1	0	0	0	0
C-I	Indigofera hirsuta	Fabaceae	angiosperm, herb	terrestrial	herb	0	0	0	0	0	0	0	0	0	0	0	0	0	0	0	0	1	1	1	0	0	1	0	0	0	0	1	1	1	0	0	0	1	1	0	1	1	1	1	1	1	0	0	0
C-I	Indigofera linifolia	Fabaceae	angiosperm, herb	terrestrial	herb	0	0	0	0	0	0	0	0	0	0	0	0	0	0	0	0	1	0	0	1	1	1	1	1	0	0	1	0	0	0	0	1	0	1	0	0	1	0	1	1	1	0	0	0
E-II	Indigofera nigrescens	Fabaceae	angiosperm, herb	terrestrial	herb	0	0	0	0	0	0	0	0	0	0	0	0	0	1	0	0	1	0	1	1	0	0	0	0	0	0	0	0	0	0	0	0	0	0	0	1	0	1	0	1	1	0	1	0
B-III	Indigofera pedicellata	Fabaceae	angiosperm, herb	terrestrial	herb	0	0	0	0	0	0	0	0	0	0	0	0	0	0	0	0	0	0	0	0	0	1	0	0	0	0	0	0	0	0	0	0	0	0	0	0	0	0	0	0	1	0	0	0
H	Indigofera ramulosissima	Fabaceae	angiosperm, shrub	terrestrial	herb	0	0	0	0	0	0	0	0	0	0	0	0	0	0	0	0	0	0	0	0	0	0	0	0	0	0	0	0	0	0	0	0	0	0	0	0	1	0	0	0	0	0	0	1
C-I	Indigofera spicata	Fabaceae	angiosperm, herb	terrestrial	herb	0	0	0	0	0	0	0	0	0	0	0	0	0	0	0	0	0	0	0	1	0	1	0	0	0	1	0	0	0	0	0	0	0	1	0	1	0	1	1	1	1	1	0	0
C-I	Indigofera suffruticosa	Fabaceae	angiosperm, shrub	terrestrial	herb	0	0	0	0	0	0	0	0	0	0	0	0	0	0	0	0	1	1	1	1	0	0	0	0	0	1	1	1	1	1	0	1	0	1	0	1	1	1	1	1	1	0	1	1
D-V	Indigofera tinctoria	Fabaceae	angiosperm, herb	terrestrial	herb	0	0	0	0	0	0	0	1	0	0	0	0	0	0	0	0	1	1	0	0	0	1	1	0	0	1	1	1	1	1	0	1	0	1	0	1	0	0	1	1	1	0	0	0
C-I	Indigofera trifoliata	Fabaceae	angiosperm, herb	terrestrial	herb	0	0	0	0	0	0	0	0	0	0	0	0	0	0	0	0	1	0	1	1	0	1	0	0	0	0	0	0	0	0	0	0	0	1	0	1	1	0	1	1	1	0	0	0
H	Indigofera venulosa	Fabaceae	angiosperm, herb	terrestrial	herb	0	0	0	0	0	0	0	0	0	0	0	0	0	0	0	0	0	0	0	0	0	0	0	0	0	0	0	0	0	0	0	0	0	0	0	1	0	1	0	0	0	0	1	1
C-I	Indigofera zollingeriana	Fabaceae	angiosperm, shrub	terrestrial	herb	0	0	0	0	0	0	0	0	0	0	0	0	0	0	0	0	1	1	1	0	0	0	0	0	0	1	1	0	1	1	0	1	0	0	0	0	0	1	0	0	1	0	0	0
C-I	Ipomoea alba	Convolvulaceae	angiosperm, vine	terrestrial	herb	0	0	0	0	0	0	0	0	0	0	0	0	0	0	0	0	1	1	0	1	1	1	0	0	0	1	1	0	0	0	0	0	0	1	0	0	0	0	0	1	0	1	0	0
D-V	Ipomoea aquatica	Convolvulaceae	angiosperm, vine	terrestrial	herb	0	0	0	0	0	0	0	1	0	0	0	0	0	1	0	0	1	0	0	1	1	1	0	0	1	1	1	1	1	1	0	0	1	1	0	1	0	1	0	1	0	1	0	0
D-V	Ipomoea batatas	Convolvulaceae	angiosperm, vine	terrestrial	herb	0	0	0	0	0	0	0	0	0	0	0	1	0	1	0	0	1	1	0	1	0	0	0	0	0	0	0	1	1	0	0	0	0	1	0	1	0	1	0	1	0	1	0	1
B-I	Ipomoea biflora	Convolvulaceae	angiosperm, vine	terrestrial	herb	0	0	0	0	0	0	0	0	0	0	0	0	0	0	0	0	0	0	0	0	0	0	0	0	0	1	0	0	0	0	0	0	0	1	0	1	1	1	0	1	0	0	0	0
C-I	Ipomoea cairica	Convolvulaceae	angiosperm, vine	terrestrial	herb	0	0	0	0	0	0	0	0	0	0	0	0	1	0	0	0	1	1	1	1	1	1	0	0	0	1	0	0	0	1	0	0	1	1	0	1	0	1	1	1	0	0	1	0
C-I	Ipomoea carnea	Convolvulaceae	angiosperm, vine	terrestrial	herb	0	0	0	0	0	0	0	0	0	0	0	0	0	0	0	0	1	0	0	0	1	1	0	0	0	1	0	0	0	1	0	0	0	1	0	0	0	1	0	1	1	0	0	0
F-VI	Ipomoea hederacea	Convolvulaceae	angiosperm, vine	terrestrial	herb	0	0	0	0	0	0	0	1	1	0	0	1	0	0	0	0	1	0	0	1	0	0	0	0	0	0	0	0	0	0	0	0	0	0	0	1	0	1	0	1	0	0	0	0
D-V	Ipomoea hederifolia	Convolvulaceae	angiosperm, vine	terrestrial	herb	0	0	0	0	0	0	0	1	0	0	0	1	0	0	0	0	0	0	0	0	1	1	0	0	0	1	1	0	1	0	0	0	0	1	0	0	0	0	0	1	0	0	0	0
B-III	Ipomoea imperati	Convolvulaceae	angiosperm, vine	terrestrial	herb	0	0	0	0	0	0	0	0	0	0	0	0	0	0	0	0	0	0	0	0	0	0	0	0	0	0	1	0	0	0	0	0	0	0	0	1	0	1	0	0	1	0	0	0
B-I	Ipomoea indica	Convolvulaceae	angiosperm, vine	terrestrial	herb	0	0	0	0	0	0	0	1	0	0	0	0	0	0	0	0	0	0	0	0	0	0	0	0	0	0	1	1	0	0	0	0	0	1	0	1	1	1	1	1	1	1	1	1
B-I	Ipomoea littoralis	Convolvulaceae	angiosperm, vine	terrestrial	herb	0	0	0	0	0	0	0	0	0	0	0	0	0	0	0	0	0	0	0	0	0	0	0	0	0	0	1	0	1	0	0	0	0	1	0	0	0	0	0	1	1	0	0	0
C-I	Ipomoea mauritiana	Convolvulaceae	angiosperm, vine	terrestrial	herb	0	0	0	0	0	0	0	0	0	0	0	0	0	0	0	0	1	1	0	0	0	0	0	0	0	1	1	0	0	1	0	0	0	1	0	0	0	0	0	0	1	0	0	0
D-I	Ipomoea nil	Convolvulaceae	angiosperm, vine	terrestrial	herb	0	0	0	0	0	0	0	1	1	1	0	1	1	1	1	0	1	1	0	0	1	0	0	0	1	1	1	0	0	1	0	0	0	1	0	0	1	1	0	1	1	0	0	0
C-I	Ipomoea obscura	Convolvulaceae	angiosperm, vine	terrestrial	herb	0	0	0	0	0	0	0	0	0	0	0	0	0	0	0	0	0	1	1	1	0	1	0	0	0	1	1	0	1	0	0	0	1	1	0	0	0	1	1	1	1	1	0	1
D-V	Ipomoea pes-caprae	Convolvulaceae	angiosperm, vine	terrestrial	herb	0	0	0	0	0	0	0	0	0	1	0	0	1	0	0	0	1	1	1	0	0	1	0	0	1	0	1	0	1	1	0	1	0	1	0	1	0	1	1	1	1	0	0	0
C-I	Ipomoea pes-tigridis	Convolvulaceae	angiosperm, vine	terrestrial	herb	0	0	0	0	0	0	0	0	0	0	0	0	0	0	0	0	0	0	1	0	1	1	0	0	0	0	0	0	0	1	0	1	0	1	0	0	0	1	0	1	1	1	0	0
B-II	Ipomoea polymorpha	Convolvulaceae	angiosperm, vine	terrestrial	herb	0	0	0	0	0	0	0	0	0	0	0	0	0	0	0	0	0	0	0	0	0	0	0	0	0	0	0	0	0	0	0	0	0	1	0	0	0	1	0	0	0	0	0	0
D-V	Ipomoea quamoclit	Convolvulaceae	angiosperm, vine	terrestrial	herb	0	0	0	0	0	0	0	1	0	0	0	0	0	0	0	0	0	0	0	0	1	0	0	0	0	1	0	0	1	0	0	0	0	1	0	0	0	1	1	1	0	0	0	0
B-III	Ipomoea sumatrana	Convolvulaceae	angiosperm, vine	terrestrial	herb	0	0	0	0	0	0	0	0	0	0	0	0	0	0	0	0	0	0	0	0	0	0	0	0	0	0	1	1	0	0	0	0	0	0	0	0	0	0	0	0	0	0	0	0
D-I	Ipomoea triloba	Convolvulaceae	angiosperm, vine	terrestrial	herb	0	0	0	0	0	0	0	1	1	0	0	1	0	0	1	0	0	0	0	1	0	0	0	0	0	0	1	1	1	1	0	0	1	1	0	1	1	1	1	1	1	0	1	0
B-I	Ipomoea violacea	Convolvulaceae	angiosperm, vine	terrestrial	herb	0	0	0	0	0	0	0	0	0	0	0	0	0	0	0	0	0	0	0	0	0	0	0	0	0	0	1	1	1	0	0	0	0	1	0	0	0	0	0	1	1	0	0	0
D-VI	Iris domestica	Iridaceae	monocot, herb	terrestrial	herb	0	0	0	0	0	0	0	1	1	0	1	1	1	1	0	0	1	1	0	1	0	0	0	0	0	0	0	0	0	0	0	0	0	1	0	1	0	0	0	1	1	1	0	0
H	Iris formosana	Iridaceae	monocot, herb	terrestrial	herb	0	0	0	0	0	0	0	0	0	0	0	0	0	0	0	0	0	0	0	0	0	0	0	0	0	0	0	0	0	0	0	0	0	0	0	0	0	0	0	1	0	0	1	1
C-I	Isachne albens	Poaceae	monocot, herb	terrestrial	herb	0	0	0	0	0	0	0	0	0	0	0	0	0	0	0	0	1	0	1	1	1	0	0	0	0	1	0	1	1	1	1	0	1	1	0	1	0	1	0	0	0	1	0	1
C-I	Isachne clarkei	Poaceae	monocot, herb	terrestrial	herb	0	0	0	0	0	0	0	0	0	0	0	0	0	0	0	0	0	0	0	1	0	0	0	1	0	0	0	0	1	0	1	1	0	0	0	0	0	0	0	0	0	1	0	0
D-V	Isachne globosa	Poaceae	monocot, herb	terrestrial	herb	0	0	0	0	0	0	1	1	1	1	1	1	1	1	0	0	1	1	1	1	0	1	0	0	1	1	1	1	1	0	1	0	1	1	0	1	1	1	1	1	1	1	0	0
C-II	Isachne kunthiana	Poaceae	monocot, herb	terrestrial	herb	0	0	0	0	0	0	0	0	0	0	0	0	0	0	0	0	0	0	0	1	0	0	0	0	0	0	0	0	1	1	0	0	0	0	0	0	1	0	1	0	1	1	0	0
B-II	Isachne myosotis	Poaceae	monocot, herb	terrestrial	herb	0	0	0	0	0	0	0	0	0	0	0	0	0	0	0	0	0	0	0	0	0	0	0	0	0	0	0	0	1	0	0	0	1	1	0	1	1	0	1	1	1	1	0	1
F-VII	Isachne nipponensis	Poaceae	monocot, herb	terrestrial	herb	0	0	0	0	0	0	0	1	1	0	0	1	0	1	0	0	0	0	0	0	0	0	0	0	0	0	0	0	0	0	0	0	0	0	0	1	0	0	0	0	1	1	0	0
H	Ischaemum akonense	Poaceae	monocot, herb	terrestrial	herb	0	0	0	0	0	0	0	0	0	0	0	0	0	0	0	0	0	0	0	0	0	0	0	0	0	0	0	0	0	0	0	0	0	0	0	0	0	0	0	1	1	0	0	0
D-VII	Ischaemum aristatum	Poaceae	monocot, herb	terrestrial	herb	0	0	0	0	0	0	0	1	1	0	0	1	0	1	0	0	1	1	1	0	0	1	0	0	0	0	0	0	0	0	0	0	0	0	0	1	1	1	1	1	1	1	0	0
H	Ischaemum aureum	Poaceae	monocot, herb	terrestrial	herb	0	0	0	0	0	0	0	0	0	0	0	0	0	0	0	0	0	0	0	0	0	0	0	0	0	0	0	0	0	0	0	0	0	0	0	0	0	0	0	0	1	1	0	0
H	Ischaemum guianense	Poaceae	monocot, herb	terrestrial	herb	0	0	0	0	0	0	0	0	0	0	0	0	0	0	0	0	0	0	0	0	0	0	0	0	0	0	0	0	0	0	0	0	0	0	0	1	0	0	0	0	0	0	0	0
B-I	Ischaemum muticum	Poaceae	monocot, herb	terrestrial	herb	0	0	0	0	0	0	0	0	0	0	0	0	0	0	0	0	0	0	0	0	0	0	0	0	0	0	1	1	1	1	1	0	1	1	0	1	0	0	0	0	0	0	0	0
C-I	Ischaemum rugosum	Poaceae	monocot, herb	terrestrial	herb	0	0	0	0	0	0	0	0	0	0	0	0	0	0	0	0	1	0	1	1	0	0	0	0	0	1	1	0	0	0	0	0	1	1	0	1	0	1	0	1	1	0	1	0
H	Ischaemum setaceum	Poaceae	monocot, herb	terrestrial	herb	0	0	0	0	0	0	0	0	0	0	0	0	0	0	0	0	0	0	0	0	0	0	0	0	0	0	0	0	0	0	0	0	0	0	0	0	0	0	1	0	1	0	0	0
E-II	Isodon amethystoides	Lamiaceae	angiosperm, herb	terrestrial	herb	0	0	0	0	0	0	0	0	0	0	0	0	0	0	0	0	1	0	0	0	0	0	0	0	0	0	0	0	0	0	0	0	0	0	0	0	0	0	0	0	0	1	0	1
H	Isodon macrocalyx	Lamiaceae	angiosperm, herb	terrestrial	herb	0	0	0	0	0	0	0	0	0	0	0	0	0	0	0	0	0	0	0	0	0	0	0	0	0	0	0	0	0	0	0	0	0	0	0	0	0	0	0	0	0	1	0	1
E-II	Isodon serra	Lamiaceae	angiosperm, herb	terrestrial	herb	0	0	0	0	0	0	0	0	0	0	0	1	0	1	0	0	1	0	0	0	0	0	0	0	0	0	0	0	0	0	0	0	0	0	0	0	0	0	0	0	0	0	0	0
G-I	Itea oldhamii	Iteaceae	angiosperm, tree	terrestrial	evergreen	0	0	0	0	0	0	0	0	0	1	0	0	0	0	0	0	0	0	0	0	0	0	0	0	0	0	0	0	0	0	0	0	0	0	0	1	0	1	0	0	1	1	1	1
H	Itea parviflora	Iteaceae	angiosperm, tree	terrestrial	evergreen	0	0	0	0	0	0	0	0	0	0	0	0	0	0	0	0	0	0	0	0	0	0	0	0	0	0	0	0	0	0	0	0	0	0	0	1	1	1	1	1	1	1	1	1
C-I	Ixeridium laevigatum	Asteraceae	angiosperm, herb	terrestrial	herb	0	0	0	0	0	0	0	0	0	0	0	0	0	0	0	0	0	0	0	1	0	0	0	0	0	0	1	0	1	0	0	0	1	1	0	1	1	1	1	1	1	1	1	1
H	Ixeridium transnokoense	Asteraceae	angiosperm, herb	terrestrial	herb	0	0	0	0	0	0	0	0	0	0	0	0	0	0	0	0	0	0	0	0	0	0	0	0	0	0	0	0	0	0	0	0	0	0	0	0	0	0	0	0	0	1	0	1
F-II	Ixeris chinensis	Asteraceae	angiosperm, herb	terrestrial	herb	0	0	0	1	0	0	0	1	0	0	0	1	1	1	1	1	1	0	1	1	1	0	0	0	0	0	0	0	0	0	0	0	0	0	0	1	1	1	1	1	1	1	1	1
D-VIII	Ixeris debilis	Asteraceae	angiosperm, herb	terrestrial	herb	0	0	0	0	0	0	1	1	1	0	0	1	0	1	0	0	0	0	0	0	0	0	0	0	0	1	0	0	0	0	0	0	0	0	0	1	0	0	0	0	0	0	0	0
F-VI	Ixeris polycephala	Asteraceae	angiosperm, herb	terrestrial	herb	0	0	0	0	0	0	0	1	1	0	0	1	0	1	0	0	1	1	0	1	1	0	0	0	0	0	0	0	0	0	0	0	0	0	0	1	0	1	0	1	1	0	0	0
F-VII	Ixeris repens	Asteraceae	angiosperm, herb	terrestrial	herb	0	0	0	0	0	0	0	1	1	0	0	1	0	1	0	0	0	0	0	0	0	0	0	0	0	0	0	0	0	0	0	0	0	0	0	1	0	0	0	0	0	0	0	0
G-I	Ixeris stolonifera	Asteraceae	angiosperm, herb	terrestrial	herb	0	0	0	0	0	0	1	1	1	0	1	1	0	0	0	0	0	0	0	0	0	0	0	0	0	0	0	0	0	0	0	0	0	0	0	0	0	0	0	0	0	0	0	0
G-I	Ixeris tamagawaensis	Asteraceae	angiosperm, herb	terrestrial	herb	0	0	0	0	0	0	0	0	0	0	0	1	0	0	0	0	0	0	0	0	0	0	0	0	0	0	0	0	0	0	0	0	0	0	0	0	1	0	1	1	0	0	0	0
B-II	Ixora philippinensis	Rubiaceae	angiosperm, shrub	terrestrial	evergreen	0	0	0	0	0	0	0	0	0	0	0	0	0	0	0	0	0	0	0	0	0	0	0	0	0	0	0	0	1	0	0	0	1	0	0	0	0	0	0	0	0	0	0	0
C-I	Jacquemontia paniculata	Convolvulaceae	angiosperm, vine	terrestrial	herb	0	0	0	0	0	0	0	0	0	0	0	0	0	0	0	0	1	1	0	1	0	0	0	0	0	1	1	1	1	0	0	0	0	1	0	1	0	1	0	1	0	0	0	0
G-I	Jacquemontia tamnifolia	Convolvulaceae	angiosperm, vine	terrestrial	herb	0	0	0	0	0	0	0	1	0	0	0	1	0	0	0	0	0	0	0	0	0	0	0	0	0	0	0	0	0	0	0	0	0	0	0	1	0	1	0	0	0	0	0	0
G-I	Jasminanthes mucronata	Apocynaceae	angiosperm, liana	terrestrial	evergreen	0	0	0	0	0	0	0	0	1	0	0	0	0	0	0	0	0	0	0	0	0	0	0	0	0	0	0	0	0	0	0	0	0	0	0	0	0	0	0	0	0	1	1	0
C-III	Jasminum lanceolarium	Oleaceae	angiosperm, liana	terrestrial	herb	0	0	0	0	0	0	0	0	0	0	0	0	0	1	0	0	1	1	1	1	0	0	0	0	0	1	1	0	0	0	0	0	0	0	0	0	0	0	0	0	0	0	1	1
C-III	Jasminum nervosum	Oleaceae	angiosperm, liana	terrestrial	herb	0	0	0	0	0	0	0	0	0	0	0	0	0	0	0	0	1	1	1	1	0	0	0	0	0	1	1	1	0	0	0	0	0	0	0	1	0	1	0	1	1	0	0	0
E-II	Jasminum sinense	Oleaceae	angiosperm, liana	terrestrial	herb	0	0	0	0	0	0	0	0	0	0	0	0	0	1	0	0	1	0	0	1	0	0	0	0	0	0	0	0	0	0	0	0	0	0	0	0	0	0	0	0	0	0	1	0
E-II	Jasminum urophyllum	Oleaceae	angiosperm, liana	terrestrial	herb	0	0	0	0	0	0	0	0	0	0	0	0	0	1	0	0	1	0	0	1	0	0	0	0	0	0	0	0	0	0	0	0	0	0	0	1	1	1	0	1	0	0	0	0
F-III	Juglans mandshurica	Juglandaceae	angiosperm, tree	terrestrial	deciduous	0	0	0	1	1	0	1	1	1	1	1	1	1	1	0	0	1	0	0	1	0	0	0	0	0	0	0	0	0	0	0	0	0	0	0	1	0	1	0	0	0	0	1	1
D-V	Juncus effusus	Juncaceae	monocot, herb	emerging	herb	0	0	0	0	1	1	1	1	1	0	0	1	1	1	0	0	1	1	1	1	1	0	0	0	0	0	1	0	1	0	0	0	0	1	0	1	0	0	1	0	0	1	1	1
D-VI	Juncus leschenaultii	Juncaceae	monocot, herb	terrestrial	herb	0	0	0	0	0	0	1	1	1	0	0	1	0	1	0	0	1	0	0	1	0	0	0	0	0	0	0	0	0	0	0	0	0	1	0	1	1	0	1	1	1	1	1	0
G-I	Juncus maximowiczii	Juncaceae	monocot, herb	terrestrial	herb	0	0	0	0	0	0	1	1	0	0	0	1	0	0	0	0	0	0	0	0	0	0	0	0	0	0	0	0	0	0	0	0	0	0	0	0	0	0	0	0	0	0	0	0
G-I	Juncus tenuis	Juncaceae	monocot, herb	terrestrial	herb	0	0	0	0	1	0	1	1	1	0	0	1	0	0	0	0	0	0	0	0	0	0	0	0	0	0	0	0	0	0	0	0	0	0	0	0	0	0	0	0	0	1	0	0
D-I	Juncus wallichianus	Juncaceae	monocot, herb	emerging	herb	0	0	0	1	1	0	1	1	1	0	0	1	0	0	0	0	1	0	0	1	1	1	0	1	0	0	0	0	0	0	1	0	0	1	0	1	0	0	0	0	0	0	0	0
B-I	Justicia gendarussa	Acanthaceae	angiosperm, herb	terrestrial	herb	0	0	0	0	0	0	0	0	0	0	0	0	0	0	0	0	0	0	0	0	0	0	0	0	0	1	1	1	0	1	1	0	0	1	0	0	0	0	0	0	1	0	0	0
D-VII	Justicia procumbens	Acanthaceae	angiosperm, herb	terrestrial	herb	0	0	0	0	0	0	1	1	1	0	0	1	0	1	0	0	1	1	0	1	1	1	0	0	0	1	1	0	0	0	0	0	0	0	0	1	1	1	1	1	1	1	1	1
C-III	Justicia quadrifaria	Acanthaceae	angiosperm, herb	terrestrial	herb	0	0	0	0	0	0	0	0	0	0	0	0	0	0	0	0	0	0	0	1	0	0	0	0	0	1	1	1	0	0	0	0	0	0	0	0	1	0	0	0	0	0	0	1
D-VIII	Kadsura japonica	Schisandraceae	angiosperm, liana	terrestrial	evergreen	0	0	0	0	0	0	0	1	1	0	0	1	0	1	0	0	1	0	0	1	0	0	0	0	0	1	0	0	0	0	0	0	0	0	0	1	0	1	1	1	1	1	1	0
H	Kadsura philippinensis	Schisandraceae	angiosperm, liana	terrestrial	evergreen	0	0	0	0	0	0	0	0	0	0	0	0	0	0	0	0	0	0	0	0	0	0	0	0	0	0	0	0	0	0	0	0	0	0	0	0	0	0	0	0	1	0	0	0
H	Kalanchoe garambiensis	Crassulaceae	angiosperm, herb	terrestrial	herb	0	0	0	0	0	0	0	0	0	0	0	0	0	0	0	0	0	0	0	0	0	0	0	0	0	0	0	0	0	0	0	0	0	0	0	0	0	1	0	0	1	0	0	0
H	Kalanchoe gracilis	Crassulaceae	angiosperm, herb	terrestrial	herb	0	0	0	0	0	0	0	0	0	0	0	0	0	0	0	0	0	0	0	0	0	0	0	0	0	0	0	0	0	0	0	0	0	0	0	1	0	1	0	1	1	1	0	0
C-I	Kalanchoe integra	Crassulaceae	angiosperm, herb	terrestrial	herb	0	0	0	0	0	0	0	0	0	0	0	0	0	0	0	0	0	0	0	0	1	0	0	0	0	1	1	0	1	0	0	0	0	0	0	0	0	0	0	0	0	0	0	0
C-I	Kalanchoe pinnata	Crassulaceae	angiosperm, herb	terrestrial	herb	0	0	0	0	0	0	0	0	0	0	0	0	0	0	0	0	1	0	0	1	1	1	0	0	0	0	0	0	1	1	0	0	1	1	0	1	0	0	0	1	1	1	0	0
G-I	Kalimeris altaica	Asteraceae	angiosperm, herb	terrestrial	herb	0	0	0	0	0	0	0	0	0	0	0	1	1	0	0	0	0	0	0	0	0	0	0	0	0	0	0	0	0	0	0	0	0	0	0	0	1	0	0	0	0	0	0	1
F-II	Kalimeris indica	Asteraceae	angiosperm, herb	terrestrial	herb	0	0	0	0	0	0	0	0	1	0	0	0	1	1	1	0	1	1	0	1	0	0	0	0	0	0	0	0	0	0	0	0	0	0	0	1	1	1	1	1	0	1	1	1
H	Kandelia obovata	Rhizophoraceae	angiosperm, tree	terrestrial	evergreen	0	0	0	0	0	0	0	0	0	0	0	0	0	0	0	0	0	0	0	0	0	0	0	0	0	0	0	0	0	0	0	0	0	0	0	1	0	1	0	0	0	0	0	0
H	Keiskea macrobracteata	Lamiaceae	angiosperm, herb	terrestrial	herb	0	0	0	0	0	0	0	0	0	0	0	0	0	0	0	0	0	0	0	0	0	0	0	0	0	0	0	0	0	0	0	0	0	0	0	0	0	0	0	0	0	1	0	0
B-I	Kleinhovia hospita	Malvaceae	angiosperm, tree	terrestrial	evergreen	0	0	0	0	0	0	0	0	0	0	0	0	0	0	0	0	0	0	1	0	0	0	0	0	0	0	1	0	1	1	0	0	1	1	0	0	0	1	1	1	1	0	0	0
C-I	Knoxia sumatrensis	Rubiaceae	angiosperm, herb	terrestrial	herb	0	0	0	0	0	0	0	0	0	0	0	0	0	0	0	0	1	0	1	1	1	1	0	0	0	1	1	0	0	0	1	0	0	1	0	1	0	1	0	1	1	0	0	0
H	Koelreuteria henryi	Sapindaceae	angiosperm, tree	terrestrial	deciduous	0	0	0	0	0	0	0	0	0	0	0	0	0	0	0	0	0	0	0	0	0	0	0	0	0	0	0	0	0	0	0	0	0	0	0	1	1	0	1	0	1	0	1	1
D-V	Korthalsella japonica	Santalaceae	angiosperm, shrub	parasite	herb	0	0	0	0	0	0	0	1	1	0	0	1	0	1	0	0	1	0	0	1	1	0	0	0	0	1	0	0	1	0	0	0	0	0	0	0	0	0	1	0	1	1	0	0
H	Kudoacanthus albo-nervosa	Acanthaceae	angiosperm, herb	terrestrial	herb	0	0	0	0	0	0	0	0	0	0	0	0	0	0	0	0	0	0	0	0	0	0	0	0	0	0	0	0	0	0	0	0	0	0	0	0	1	0	1	0	1	0	0	0
G-I	Kuhlhasseltia yakushimensis	Orchidaceae	monocot, herb	terrestrial	herb	0	0	0	0	0	0	0	0	0	0	0	1	0	0	0	0	0	0	0	0	0	0	0	0	0	0	0	0	0	0	0	0	0	0	0	0	0	0	1	0	1	0	0	1
F-III	Kummerowia stipulacea	Fabaceae	angiosperm, herb	terrestrial	herb	0	0	0	1	0	0	1	1	1	0	1	1	1	1	0	0	1	0	0	1	0	0	0	0	0	0	0	0	0	0	0	0	0	0	0	0	0	0	0	0	0	0	0	0
D-IV	Kummerowia striata	Fabaceae	angiosperm, herb	terrestrial	herb	0	0	0	1	0	0	1	1	1	0	1	1	1	1	0	0	1	1	0	1	0	0	0	0	0	1	0	0	0	0	0	0	0	0	0	1	0	1	1	1	1	1	1	0
D-V	Kyllinga brevifolia	Cyperaceae	monocot, herb	terrestrial	herb	0	0	0	0	0	0	1	1	1	0	0	1	0	1	0	0	1	1	0	1	1	1	0	0	0	1	1	1	1	1	0	1	1	1	0	1	1	1	1	1	1	1	1	0
C-I	Kyllinga nemoralis	Cyperaceae	monocot, herb	terrestrial	herb	0	0	0	0	0	0	0	0	0	0	0	0	1	0	0	0	1	1	0	1	1	0	0	0	0	1	1	1	1	0	0	0	0	0	0	1	0	1	1	1	1	1	0	0
D-V	Lablab purpureus	Fabaceae	angiosperm, vine	terrestrial	herb	0	0	0	0	0	0	0	0	1	0	1	0	0	1	0	0	1	1	1	1	1	0	0	0	0	1	1	0	0	1	0	0	0	1	0	1	1	1	0	1	1	1	1	0
D-V	Lactuca indica	Asteraceae	angiosperm, herb	terrestrial	herb	0	0	0	0	0	0	1	1	1	0	1	1	1	1	0	0	1	1	0	1	0	0	0	0	0	1	1	0	0	0	0	1	0	1	0	1	1	1	0	1	1	1	1	1
B-II	Lagenophora lanata	Asteraceae	angiosperm, herb	terrestrial	herb	0	0	0	0	0	0	0	0	0	0	0	0	0	0	0	0	0	0	0	0	0	0	0	0	0	0	0	0	0	0	0	0	0	1	0	0	0	0	0	0	0	0	0	0
D-VI	Lagerstroemia subcostata	Lythraceae	angiosperm, tree	terrestrial	deciduous	0	0	0	0	0	0	0	1	0	1	0	0	0	1	0	0	1	1	0	0	0	0	0	0	0	0	0	0	0	0	1	0	0	0	0	1	1	1	1	1	1	1	1	1
C-III	Laggera alata	Asteraceae	angiosperm, herb	terrestrial	herb	0	0	0	0	0	0	0	0	0	0	0	0	0	1	0	0	1	1	1	1	0	0	0	0	0	1	0	0	0	0	0	0	0	0	0	1	0	1	0	0	0	0	1	0
D-V	Lantana camara	Verbenaceae	angiosperm, shrub	terrestrial	evergreen	0	0	0	0	0	0	1	1	1	0	0	0	1	1	0	0	1	1	1	1	1	1	0	0	0	0	1	1	1	1	0	0	1	1	0	1	0	1	1	1	1	1	0	0
D-I	Laphangium luteoalbum	Asteraceae	angiosperm, herb	terrestrial	herb	0	0	0	0	0	0	1	1	0	1	0	0	0	1	0	1	1	0	0	1	1	1	0	0	0	0	1	0	1	0	0	1	0	1	0	1	1	1	1	1	1	1	1	1
H	Laportea aestuans	Urticaceae	angiosperm, herb	terrestrial	herb	0	0	0	0	0	0	0	0	0	0	0	0	0	0	0	0	0	0	0	0	0	0	0	0	0	0	0	0	0	0	0	0	0	0	0	0	0	1	0	0	0	0	0	0
D-VIII	Laportea bulbifera	Urticaceae	angiosperm, herb	terrestrial	herb	0	0	0	0	1	1	1	1	1	0	0	1	0	1	0	0	1	0	0	1	0	0	0	0	0	1	0	0	0	0	0	0	0	0	0	0	1	0	0	0	0	1	0	1
F-VII	Lapsanastrum apogonoides	Asteraceae	angiosperm, herb	terrestrial	herb	0	0	0	0	0	0	1	1	1	0	0	1	0	1	0	0	1	0	0	0	0	0	0	0	0	0	0	0	0	0	0	0	0	0	0	0	0	0	0	1	0	1	0	0
H	Lapsanastrum takasei	Asteraceae	angiosperm, herb	terrestrial	herb	0	0	0	0	0	0	0	0	0	0	0	0	0	0	0	0	0	0	0	0	0	0	0	0	0	0	0	0	0	0	0	0	0	0	0	0	0	0	0	0	0	0	1	0
C-I	Lasianthus attenuatus	Rubiaceae	angiosperm, shrub	terrestrial	evergreen	0	0	0	0	0	0	0	0	0	0	0	0	0	0	0	0	1	1	1	1	0	0	0	0	0	1	1	1	0	1	1	0	0	1	0	1	1	1	1	1	1	1	1	1
B-I	Lasianthus biflorus	Rubiaceae	angiosperm, shrub	terrestrial	evergreen	0	0	0	0	0	0	0	0	0	0	0	0	0	0	0	0	0	0	1	0	0	0	0	0	0	0	1	1	1	1	1	0	1	0	0	0	0	0	1	1	1	0	0	0
C-III	Lasianthus chinensis	Rubiaceae	angiosperm, tree	terrestrial	evergreen	0	0	0	0	0	0	0	0	0	0	0	0	0	0	0	0	1	1	1	1	0	0	0	0	0	1	1	0	0	0	0	0	0	0	0	1	1	0	0	0	1	1	1	0
C-III	Lasianthus curtisii	Rubiaceae	angiosperm, shrub	terrestrial	evergreen	0	0	0	0	0	0	0	0	0	0	0	0	0	0	0	0	1	1	1	0	0	0	0	0	0	1	1	1	0	0	0	0	0	0	0	1	0	0	1	0	1	1	1	0
B-II	Lasianthus cyanocarpus	Rubiaceae	angiosperm, shrub	terrestrial	evergreen	0	0	0	0	0	0	0	0	0	0	0	0	0	0	0	0	0	0	0	0	0	0	0	0	0	0	0	0	0	1	1	0	0	1	0	0	0	0	1	0	1	1	0	0
D-I	Lasianthus fordii	Rubiaceae	angiosperm, shrub	terrestrial	evergreen	0	0	0	0	0	0	0	0	0	0	0	0	0	0	1	0	1	1	1	0	0	0	0	0	0	1	1	1	1	0	0	0	0	1	0	1	1	1	1	1	1	1	1	1
C-III	Lasianthus formosensis	Rubiaceae	angiosperm, shrub	terrestrial	evergreen	0	0	0	0	0	0	0	0	0	0	0	0	0	0	0	0	1	1	0	0	0	0	0	0	0	1	0	0	0	0	0	0	0	0	0	1	1	0	1	0	1	1	0	0
C-III	Lasianthus henryi	Rubiaceae	angiosperm, shrub	terrestrial	evergreen	0	0	0	0	0	0	0	0	0	0	0	0	0	1	0	0	1	1	0	1	0	0	0	0	0	1	0	0	0	0	0	0	0	0	0	1	0	0	1	0	1	1	0	1
B-I	Lasianthus hispidulus	Rubiaceae	angiosperm, shrub	terrestrial	evergreen	0	0	0	0	0	0	0	0	0	0	0	0	0	0	0	0	0	0	0	0	0	0	0	0	0	1	1	0	0	1	1	0	0	1	0	1	0	0	1	0	1	1	1	1
D-V	Lasianthus japonicus	Rubiaceae	angiosperm, shrub	terrestrial	evergreen	0	0	0	0	0	0	0	1	1	1	0	0	0	1	0	0	1	1	0	1	0	0	0	0	0	1	1	0	0	1	0	0	0	0	0	1	1	0	0	0	1	1	1	1
C-III	Lasianthus micranthus	Rubiaceae	angiosperm, shrub	terrestrial	evergreen	0	0	0	0	0	0	0	0	0	0	0	0	0	0	0	0	1	1	0	1	0	0	0	0	0	1	1	0	0	0	0	0	0	0	0	1	1	1	1	0	1	1	1	0
B-II	Lasianthus microphyllus	Rubiaceae	angiosperm, shrub	terrestrial	evergreen	0	0	0	0	0	0	0	0	0	0	0	0	0	0	0	0	0	0	0	0	0	0	0	0	0	0	0	0	0	1	0	0	0	0	0	1	0	0	1	0	1	1	1	0
C-III	Lasianthus sikkimensis	Rubiaceae	angiosperm, shrub	terrestrial	evergreen	0	0	0	0	0	0	0	0	0	0	0	0	0	0	0	0	1	1	0	1	0	0	0	0	0	1	1	0	0	0	0	0	0	0	0	0	0	0	1	0	0	0	0	0
C-I	Lasianthus verticillatus	Rubiaceae	angiosperm, tree	terrestrial	evergreen	0	0	0	0	0	0	0	0	0	0	0	0	0	0	0	0	0	0	1	1	0	1	0	0	0	1	1	1	1	1	0	1	1	1	0	1	1	1	1	1	1	1	1	1
G-I	Lecanorchis japonica	Orchidaceae	monocot, herb	saprophyte	herb	0	0	0	0	0	0	1	1	1	1	0	1	0	0	0	0	0	0	0	0	0	0	0	0	0	0	0	0	0	0	0	0	0	0	0	0	0	0	0	0	1	1	0	0
G-I	Lecanorchis nigricans	Orchidaceae	monocot, herb	saprophyte	herb	0	0	0	0	0	0	0	1	0	0	0	0	0	0	0	0	0	0	0	0	0	0	0	0	0	0	0	0	0	0	0	0	0	0	0	0	0	0	0	0	0	0	1	0
C-I	Lecanthus peduncularis	Urticaceae	angiosperm, herb	terrestrial	herb	0	0	0	0	0	0	0	0	0	0	0	0	0	1	0	0	1	0	0	1	1	0	0	0	0	1	0	0	0	1	0	1	1	1	0	1	0	1	0	0	0	1	1	0
C-I	Leea guineensis	Vitaceae	angiosperm, shrub	terrestrial	evergreen	0	0	0	0	0	0	0	0	0	0	0	0	0	0	0	0	1	1	0	0	1	0	0	0	0	1	1	0	1	1	1	0	1	1	0	0	0	1	1	1	1	1	0	0
B-II	Leea philippinensis	Vitaceae	angiosperm, shrub	terrestrial	evergreen	0	0	0	0	0	0	0	0	0	0	0	0	0	0	0	0	0	0	0	0	0	0	0	0	0	0	0	0	1	0	0	0	1	0	0	0	0	0	0	0	1	0	0	0
C-III	Legazpia polygonoides	Scrophulariaceae	angiosperm, herb	terrestrial	herb	0	0	0	0	0	0	0	0	0	0	0	0	0	0	0	0	1	0	0	0	0	0	0	0	0	0	0	1	0	0	0	0	0	0	0	0	0	0	1	0	1	0	0	0
D-V	Lemna aequinoctialis	Araceae	monocot, herb	float	herb	0	0	0	0	0	0	1	1	1	1	0	1	0	0	0	0	1	0	0	1	0	0	0	0	0	1	0	0	1	0	0	0	0	1	0	0	0	1	0	0	1	0	0	0
D-VIII	Lemna trisulca	Araceae	monocot, herb	float	herb	0	0	0	0	0	0	0	1	0	0	0	0	0	0	0	0	0	0	0	1	0	0	0	0	0	1	0	0	0	0	0	0	0	0	0	1	0	0	0	1	0	0	0	0
H	Leontopodium microphyllum	Asteraceae	angiosperm, herb	terrestrial	herb	0	0	0	0	0	0	0	0	0	0	0	0	0	0	0	0	0	0	0	0	0	0	0	0	0	0	0	0	0	0	0	0	0	0	0	0	0	0	0	0	0	0	0	0
D-I	Leonurus japonicus	Lamiaceae	angiosperm, herb	terrestrial	herb	0	0	0	1	0	0	0	1	1	0	0	1	1	1	0	0	1	1	1	1	0	0	0	0	0	1	1	1	1	0	1	1	0	0	0	0	0	0	0	0	0	0	0	0
H	Lepidagathis formosensis	Acanthaceae	angiosperm, herb	terrestrial	herb	0	0	0	0	0	0	0	0	0	0	0	0	0	0	0	0	0	0	0	0	0	0	0	0	0	0	0	0	0	0	0	0	0	0	0	1	1	1	1	1	1	1	1	1
H	Lepidagathis inaequalis	Acanthaceae	angiosperm, herb	terrestrial	herb	0	0	0	0	0	0	0	0	0	0	0	0	0	0	0	0	0	0	0	0	0	0	0	0	0	0	0	0	0	0	0	0	0	0	0	0	0	0	0	0	1	0	0	0
H	Lepidagathis stenophylla	Acanthaceae	angiosperm, herb	terrestrial	herb	0	0	0	0	0	0	0	0	0	0	0	0	0	0	0	0	0	0	0	0	0	0	0	0	0	0	0	0	0	0	0	0	0	0	0	0	0	0	1	1	1	0	0	0
C-I	Lepidaploa remotiflora	Asteraceae	angiosperm, herb	terrestrial	herb	0	0	0	0	0	0	0	0	0	0	0	0	0	0	0	0	1	1	0	1	0	0	0	0	0	1	0	0	0	1	0	0	0	1	0	1	0	1	1	1	1	0	0	0
D-VII	Lepidium didymum	Brassicaceae	angiosperm, herb	terrestrial	herb	0	0	0	0	0	0	0	1	0	0	0	1	0	1	0	0	1	1	0	0	1	0	1	0	0	0	0	0	0	0	0	0	0	0	0	1	1	0	0	0	0	1	0	0
H	Lepidium englerianum	Brassicaceae	angiosperm, herb	terrestrial	herb	0	0	0	0	0	0	0	0	0	0	0	0	0	0	0	0	0	0	0	0	0	0	0	0	0	0	0	0	0	0	0	0	0	0	0	0	0	1	0	0	0	0	0	0
F-VI	Lepidium virginicum	Brassicaceae	angiosperm, herb	terrestrial	herb	0	0	0	0	0	0	1	1	1	0	0	1	0	1	0	0	1	0	0	1	1	0	0	0	0	0	0	0	0	0	0	0	0	0	0	1	1	1	1	1	1	0	1	1
B-I	Lepironia articulata	Cyperaceae	monocot, herb	terrestrial	herb	0	0	0	0	0	0	0	0	0	0	0	0	0	0	0	0	0	0	0	0	0	0	0	0	0	0	1	1	0	1	0	0	1	1	0	0	0	0	0	0	0	0	0	0
B-I	Lepistemon binectariferum	Convolvulaceae	angiosperm, vine	terrestrial	herb	0	0	0	0	0	0	0	0	0	0	0	0	0	0	0	0	0	0	0	0	0	0	0	0	0	1	1	0	1	1	0	0	0	0	0	0	0	0	0	0	1	0	0	0
B-II	Leptaspis banksii	Poaceae	monocot, herb	terrestrial	herb	0	0	0	0	0	0	0	0	0	0	0	0	0	0	0	0	0	0	0	0	0	0	0	0	0	0	0	0	1	0	0	0	0	1	0	0	0	0	1	0	0	0	0	0
D-V	Leptochloa chinensis	Poaceae	monocot, herb	terrestrial	herb	0	0	0	0	0	0	0	1	1	0	0	1	0	1	0	0	1	0	0	1	0	0	0	0	0	1	0	1	0	1	0	1	1	1	0	1	1	1	0	1	1	1	0	1
B-I	Leptochloa fusca	Poaceae	monocot, herb	terrestrial	herb	0	0	0	0	0	0	0	1	0	0	0	1	0	0	0	0	0	0	0	0	0	1	0	0	0	0	0	0	1	0	0	0	0	1	0	1	0	1	0	0	1	0	0	0
D-V	Leptochloa panicea	Poaceae	monocot, herb	terrestrial	herb	0	0	0	0	0	0	0	1	0	0	0	0	1	1	0	0	1	0	0	1	0	1	0	0	0	1	0	0	0	0	0	0	0	1	0	1	0	1	0	1	1	0	0	0
B-I	Lepturus repens	Poaceae	monocot, herb	terrestrial	herb	0	0	0	0	0	0	0	0	0	0	0	0	0	0	0	0	0	0	0	0	0	0	0	0	0	0	1	0	1	0	0	0	0	1	0	0	0	0	0	0	1	0	0	0
E-I	Lespedeza chinensis	Fabaceae	angiosperm, shrub	terrestrial	herb	0	0	0	0	0	0	0	0	0	0	0	0	0	1	0	0	1	0	0	0	0	0	0	0	0	0	0	0	0	0	0	0	0	0	0	1	1	0	0	0	0	1	1	1
D-V	Lespedeza cuneata	Fabaceae	angiosperm, herb	terrestrial	herb	0	0	0	0	0	0	1	1	1	1	1	1	1	1	0	0	1	1	1	1	1	0	0	0	1	1	0	0	0	0	0	0	0	1	0	1	1	1	1	1	0	1	1	1
F-I	Lespedeza davurica	Fabaceae	angiosperm, herb	terrestrial	herb	0	0	1	0	0	0	0	1	0	0	1	1	1	1	0	0	1	0	0	1	0	0	0	0	0	0	0	0	0	0	0	0	0	0	0	1	0	0	0	0	0	0	0	0
F-II	Lespedeza thunbergii	Fabaceae	angiosperm, shrub	terrestrial	herb	0	0	0	0	0	0	1	1	1	0	1	1	1	1	1	0	1	1	0	1	0	0	0	0	0	0	0	0	0	0	0	0	0	0	0	0	0	0	1	0	1	1	1	1
F-VII	Lespedeza virgata	Fabaceae	angiosperm, herb	terrestrial	herb	0	0	0	0	0	0	0	1	0	0	0	1	1	1	0	0	1	0	0	0	0	0	0	0	0	0	0	0	0	0	0	0	0	0	0	1	0	0	0	0	0	0	1	1
D-V	Leucaena leucocephala	Fabaceae	angiosperm, tree	terrestrial	evergreen	0	0	0	0	0	0	0	1	0	0	0	0	0	0	0	0	1	1	0	1	0	0	1	0	0	1	1	0	1	1	0	0	1	1	0	1	1	1	1	1	1	1	1	1
H	Leucas chinensis	Lamiaceae	angiosperm, herb	terrestrial	herb	0	0	0	0	0	0	0	0	0	0	0	0	0	0	0	0	0	0	0	0	0	0	0	0	0	0	0	0	0	0	0	0	0	0	0	1	1	1	1	1	1	0	0	0
H	Leucosyke quadrinervia	Urticaceae	angiosperm, tree	terrestrial	evergreen	0	0	0	0	0	0	0	0	0	0	0	0	0	0	0	0	0	0	0	0	0	0	0	0	0	0	0	0	0	0	0	0	0	0	0	0	0	0	0	0	1	0	0	0
F-VII	Ligularia japonica	Asteraceae	angiosperm, herb	terrestrial	herb	0	0	0	0	0	0	0	1	1	1	0	0	0	1	0	0	1	0	0	0	0	0	0	0	0	0	0	0	0	0	0	0	0	0	0	1	0	0	0	0	0	1	0	0
H	Ligularia kojimae	Asteraceae	angiosperm, herb	terrestrial	herb	0	0	0	0	0	0	0	0	0	0	0	0	0	0	0	0	0	0	0	0	0	0	0	0	0	0	0	0	0	0	0	0	0	0	0	0	0	0	0	0	1	1	0	0
F-VI	Ligularia stenocephala	Asteraceae	angiosperm, herb	terrestrial	herb	0	0	0	0	0	0	1	1	1	0	0	1	0	1	0	0	1	0	0	1	0	0	0	0	0	0	0	0	0	0	0	0	0	0	0	0	0	0	0	0	0	1	1	0
H	Ligustrum liukiuense	Oleaceae	angiosperm, tree	terrestrial	evergreen	0	0	0	0	0	0	0	0	0	0	0	0	0	0	0	0	0	0	0	0	0	0	0	0	0	0	0	0	0	0	0	0	0	0	0	1	0	1	0	0	1	1	1	1
H	Ligustrum morrisonense	Oleaceae	angiosperm, shrub	terrestrial	evergreen	0	0	0	0	0	0	0	0	0	0	0	0	0	0	0	0	0	0	0	0	0	0	0	0	0	0	0	0	0	0	0	0	0	0	0	1	0	0	0	0	0	1	0	1
E-I	Ligustrum pricei	Oleaceae	angiosperm, tree	terrestrial	evergreen	0	0	0	0	0	0	0	0	0	0	0	0	0	1	0	0	1	0	0	0	0	0	0	0	0	0	0	0	0	0	0	0	0	0	0	0	1	0	0	0	0	1	0	0
D-VII	Ligustrum sinense	Oleaceae	angiosperm, tree	terrestrial	evergreen	0	0	0	0	0	0	0	1	0	0	0	0	1	1	0	0	1	1	1	1	0	0	0	0	0	1	1	0	0	0	0	0	0	0	0	0	1	1	0	1	1	1	1	1
G-I	Lilium formosanum	Liliaceae	monocot, herb	terrestrial	herb	0	0	0	0	0	0	0	1	1	0	0	0	0	0	0	0	0	0	0	0	0	0	0	0	0	0	0	0	0	0	0	0	0	0	0	1	0	1	0	0	1	1	1	0
F-VII	Lilium longiflorum	Liliaceae	monocot, herb	terrestrial	herb	0	0	0	0	0	0	0	1	0	0	0	1	0	1	0	0	1	0	0	0	0	0	0	0	0	0	0	0	0	0	0	0	0	0	0	0	0	0	0	0	1	1	0	0
F-VII	Lilium speciosum	Liliaceae	monocot, herb	terrestrial	herb	0	0	0	0	0	0	0	0	1	0	0	0	0	1	0	0	0	0	0	0	0	0	0	0	0	0	0	0	0	0	0	0	0	0	0	1	0	0	0	0	0	1	0	0
D-VI	Limnophila aromatica	Plantaginaceae	angiosperm, herb	emerging	herb	0	0	0	0	0	0	0	1	1	0	0	1	0	0	0	0	1	1	0	0	0	0	0	0	0	0	0	0	1	0	0	0	0	1	0	1	0	0	0	0	1	1	0	0
H	Limnophila aromaticoides	Plantaginaceae	angiosperm, herb	emerging	herb	0	0	0	0	0	0	0	0	0	0	0	0	0	0	0	0	0	0	0	0	0	0	0	0	0	0	0	0	0	0	0	0	0	0	0	0	0	0	0	0	1	1	0	1
B-III	Limnophila heterophylla	Plantaginaceae	angiosperm, herb	emerging	herb	0	0	0	0	0	0	0	0	0	0	0	0	0	0	0	0	0	0	0	0	0	0	0	0	0	1	1	1	0	0	0	0	0	0	0	0	0	0	0	1	0	0	0	0
C-I	Limnophila rugosa	Plantaginaceae	angiosperm, herb	emerging	herb	0	0	0	0	0	0	0	0	0	0	0	0	0	0	0	0	1	1	0	1	1	0	0	0	0	1	0	0	0	0	0	0	0	1	0	0	0	0	0	0	0	1	0	0
D-V	Limnophila sessiliflora	Plantaginaceae	angiosperm, herb	emerging	herb	0	0	0	0	0	0	0	1	1	0	0	1	1	1	0	0	1	1	0	1	1	0	0	0	0	1	0	0	0	0	0	0	0	1	0	1	0	0	0	0	0	0	0	0
H	Limnophila taoyuanensis	Plantaginaceae	angiosperm, herb	emerging	herb	0	0	0	0	0	0	0	0	0	0	0	0	0	0	0	0	0	0	0	0	0	0	0	0	0	0	0	0	0	0	0	0	0	0	0	1	0	0	0	0	0	0	0	0
H	Limnophila trichophylla	Plantaginaceae	angiosperm, herb	emerging	herb	0	0	0	0	0	0	0	0	0	0	0	0	0	0	0	0	0	0	0	0	0	0	0	0	0	0	0	0	0	0	0	0	0	0	0	1	1	1	0	0	1	1	0	0
E-I	Limonium sinense	Plumbaginaceae	angiosperm, herb	terrestrial	herb	0	0	0	0	0	0	0	0	0	0	0	0	1	1	0	0	0	1	1	0	0	0	0	0	0	0	0	0	0	0	0	0	0	0	0	0	0	1	0	1	1	0	0	0
F-V	Limonium wrightii	Plumbaginaceae	angiosperm, herb	terrestrial	herb	0	0	0	0	0	0	0	0	0	0	0	0	0	0	1	0	0	0	0	0	0	0	0	0	0	0	0	0	0	0	0	0	0	0	0	0	0	0	0	0	1	0	0	0
F-VII	Lindera aggregata	Lauraceae	angiosperm, tree	terrestrial	evergreen	0	0	0	0	0	0	0	1	0	0	0	0	0	1	0	0	1	1	1	0	0	0	0	0	0	0	0	0	0	0	0	0	0	0	0	0	0	1	0	0	0	1	0	0
H	Lindera akoensis	Lauraceae	angiosperm, shrub	terrestrial	evergreen	0	0	0	0	0	0	0	0	0	0	0	0	0	0	0	0	0	0	0	0	0	0	0	0	0	0	0	0	0	0	0	0	0	0	0	1	0	1	1	1	1	1	1	0
E-II	Lindera communis	Lauraceae	angiosperm, tree	terrestrial	deciduous	0	0	0	0	0	0	0	0	0	0	0	0	1	1	0	0	1	1	1	1	0	0	0	0	0	0	0	0	0	0	0	0	0	0	0	1	0	1	1	1	1	1	1	1
F-VI	Lindera erythrocarpa	Lauraceae	angiosperm, tree	terrestrial	deciduous	0	0	0	0	0	0	0	1	1	1	0	1	1	1	0	0	1	0	0	1	0	0	0	0	0	0	0	0	0	0	0	0	0	0	0	1	0	0	0	0	0	1	1	1
F-VI	Lindera glauca	Lauraceae	angiosperm, tree	terrestrial	deciduous	0	0	0	0	0	0	1	1	1	1	0	1	1	1	0	0	1	1	0	1	0	0	0	0	0	0	0	0	0	0	0	0	0	0	0	1	0	1	0	1	0	0	0	0
E-II	Lindera megaphylla	Lauraceae	angiosperm, tree	terrestrial	deciduous	0	0	0	0	0	0	0	0	0	0	0	0	0	1	0	0	1	0	0	1	0	0	0	0	0	0	0	0	0	0	0	0	0	0	0	1	1	1	0	0	0	1	1	1
C-I	Lindernia anagallis	Linderniaceae	angiosperm, herb	emerging	herb	0	0	0	0	0	0	0	0	0	0	0	0	0	1	0	0	1	1	0	1	1	0	0	0	0	1	1	0	0	0	0	0	0	1	0	1	1	0	0	0	1	1	0	0
D-V	Lindernia antipoda	Linderniaceae	angiosperm, herb	emerging	herb	0	0	0	0	0	0	0	1	1	0	0	0	0	1	0	0	1	0	0	1	1	0	0	0	0	1	1	1	1	0	0	1	0	1	0	1	1	1	0	1	1	0	0	0
D-VII	Lindernia ciliata	Linderniaceae	angiosperm, herb	terrestrial	herb	0	0	0	0	0	0	0	1	0	0	0	0	0	0	0	0	1	1	0	1	1	1	0	0	0	1	1	0	0	0	0	0	0	0	0	0	0	1	1	0	1	0	0	0
D-V	Lindernia crustacea	Linderniaceae	angiosperm, herb	terrestrial	herb	0	0	0	0	0	0	1	1	1	0	0	1	1	1	0	0	1	1	1	1	1	1	0	0	0	1	1	1	0	1	0	0	1	1	0	1	1	1	1	1	1	1	1	1
G-I	Lindernia dubia	Linderniaceae	angiosperm, herb	terrestrial	herb	0	0	0	0	0	0	1	1	1	0	0	1	0	0	0	0	0	0	0	0	0	0	0	0	0	0	0	0	0	0	0	0	0	0	0	1	1	1	0	0	0	0	0	0
D-VII	Lindernia procumbens	Linderniaceae	angiosperm, herb	emerging	herb	0	0	0	0	0	0	1	1	1	0	0	1	1	1	0	0	1	0	0	1	0	1	0	0	0	0	0	0	0	0	0	0	0	0	0	1	0	1	0	1	0	0	1	1
C-I	Lindernia pusilla	Linderniaceae	angiosperm, herb	terrestrial	herb	0	0	0	0	0	0	0	0	0	0	0	0	0	0	0	0	1	0	0	1	1	0	0	0	0	1	1	0	0	0	0	0	0	1	0	0	0	0	0	0	0	0	0	0
C-I	Lindernia ruellioides	Linderniaceae	angiosperm, herb	terrestrial	herb	0	0	0	0	0	0	0	0	0	0	0	0	0	1	0	0	1	1	1	1	1	0	0	0	0	1	0	1	0	1	0	0	1	1	0	1	0	0	0	0	0	0	0	0
H	Lindernia scutellariiformis	Linderniaceae	angiosperm, herb	terrestrial	herb	0	0	0	0	0	0	0	0	0	0	0	0	0	0	0	0	0	0	0	0	0	0	0	0	0	0	0	0	0	0	0	0	0	0	0	0	0	1	0	0	0	0	0	0
D-IV	Lindernia viscosa	Linderniaceae	angiosperm, herb	terrestrial	herb	0	0	0	1	0	0	0	0	0	0	0	0	0	1	0	0	1	1	1	1	0	0	0	0	0	1	1	0	0	0	0	0	0	0	0	1	0	1	0	1	1	0	1	0
G-I	Liparis auriculata	Orchidaceae	monocot, herb	terrestrial	herb	0	0	0	0	0	0	0	1	0	0	0	1	0	0	0	0	0	0	0	0	0	0	0	0	0	0	0	0	0	0	0	0	0	0	0	0	0	0	0	0	0	0	0	0
D-I	Liparis bootanensis	Orchidaceae	monocot, herb	epiphyte	herb	0	0	0	0	0	0	0	1	0	0	0	0	0	0	1	0	1	1	1	1	1	0	0	0	0	1	1	0	0	1	0	1	0	0	0	1	1	0	1	1	1	1	1	1
C-I	Liparis caespitosa	Orchidaceae	monocot, herb	epiphyte	herb	0	0	0	0	0	0	0	0	0	0	0	0	0	0	0	0	1	0	0	1	0	0	0	0	0	1	1	0	0	1	1	0	0	1	0	0	1	0	0	0	0	1	1	0
E-II	Liparis campylostalix	Orchidaceae	monocot, herb	terrestrial	herb	0	0	0	0	0	0	0	0	0	0	0	0	0	0	0	0	0	0	0	1	0	0	0	0	0	0	0	0	0	0	0	0	0	0	0	0	0	0	0	0	0	0	0	0
B-II	Liparis condylobulbon	Orchidaceae	monocot, herb	epiphyte	herb	0	0	0	0	0	0	0	0	0	0	0	0	0	0	0	0	0	0	0	0	0	0	0	0	0	0	0	0	1	1	1	1	1	1	0	0	1	1	1	1	1	1	0	0
C-III	Liparis cordifolia	Orchidaceae	monocot, herb	terrestrial	herb	0	0	0	0	0	0	0	0	0	0	0	0	0	0	0	0	1	0	0	1	0	0	0	0	0	1	1	0	0	0	0	0	0	0	0	0	0	1	0	0	0	1	1	1
C-I	Liparis elliptica	Orchidaceae	monocot, herb	epiphyte	herb	0	0	0	0	0	0	0	0	0	0	0	0	0	0	0	0	1	0	0	1	0	1	0	0	0	1	1	0	0	0	0	0	1	0	0	0	0	0	1	0	0	1	1	1
G-I	Liparis formosana	Orchidaceae	monocot, herb	terrestrial	herb	0	0	0	0	0	0	0	0	1	0	0	0	0	0	0	0	0	0	0	0	0	0	0	0	0	0	0	0	0	0	0	0	0	0	0	0	0	1	1	0	1	1	1	0
B-II	Liparis grossa	Orchidaceae	monocot, herb	epiphyte	herb	0	0	0	0	0	0	0	0	0	0	0	0	0	0	0	0	0	0	0	0	0	0	0	0	0	0	0	0	1	0	0	0	0	0	0	0	0	0	1	0	1	0	0	0
H	Liparis henryi	Orchidaceae	monocot, herb	terrestrial	herb	0	0	0	0	0	0	0	0	0	0	0	0	0	0	0	0	0	0	0	0	0	0	0	0	0	0	0	0	0	0	0	0	0	0	0	1	1	0	0	0	1	1	0	0
H	Liparis hensoaensis	Orchidaceae	monocot, herb	terrestrial	herb	0	0	0	0	0	0	0	0	0	0	0	0	0	0	0	0	0	0	0	0	0	0	0	0	0	0	0	0	0	0	0	0	0	0	0	0	0	0	0	0	0	0	0	0
G-I	Liparis krameri	Orchidaceae	monocot, herb	terrestrial	herb	0	0	0	0	0	0	0	1	1	0	0	1	0	0	0	0	0	0	0	0	0	0	0	0	0	0	0	0	0	0	0	0	0	0	0	0	0	0	0	0	0	0	0	0
H	Liparis nakaharai	Orchidaceae	monocot, herb	epiphyte	herb	0	0	0	0	0	0	0	0	0	0	0	0	0	0	0	0	0	0	0	0	0	0	0	0	0	0	0	0	0	0	0	0	0	0	0	1	1	1	1	0	0	1	1	1
D-VII	Liparis nervosa	Orchidaceae	monocot, herb	terrestrial	herb	0	0	0	0	0	0	0	1	1	0	0	1	0	1	0	0	1	1	1	1	1	1	0	0	0	1	1	0	0	0	0	0	0	0	0	0	0	0	0	1	1	0	1	1
C-III	Liparis nigra	Orchidaceae	monocot, herb	terrestrial	herb	0	0	0	0	0	0	0	0	0	0	0	0	0	0	0	0	1	1	0	1	0	0	0	0	0	1	1	0	0	0	0	0	0	0	0	0	0	0	0	0	1	1	1	1
H	Liparis somai	Orchidaceae	monocot, herb	epiphyte	herb	0	0	0	0	0	0	0	0	0	0	0	0	0	0	0	0	0	0	0	0	0	0	0	0	0	0	0	0	0	0	0	0	0	0	0	0	0	0	1	0	1	0	0	0
B-III	Liparis sootenzanensis	Orchidaceae	monocot, herb	terrestrial	herb	0	0	0	0	0	0	0	0	0	0	0	0	0	0	0	0	0	0	0	0	0	0	0	0	0	1	1	0	0	0	0	0	0	0	0	0	0	0	1	1	1	1	1	1
C-I	Liparis viridiflora	Orchidaceae	monocot, herb	epiphyte	herb	0	0	0	0	0	0	0	0	0	0	0	0	0	0	0	0	1	1	1	1	1	1	0	0	0	1	1	1	0	1	0	1	1	0	0	0	0	0	0	0	0	0	1	0
C-I	Lipocarpha chinensis	Cyperaceae	monocot, herb	terrestrial	herb	0	0	0	0	0	0	0	0	0	0	0	0	0	1	0	0	1	1	1	0	0	1	0	0	0	1	1	1	1	1	1	0	1	1	0	1	0	1	0	0	0	0	0	0
D-V	Lipocarpha microcephala	Cyperaceae	monocot, herb	terrestrial	herb	0	0	0	0	0	0	1	1	1	0	1	1	0	0	0	0	1	0	0	1	0	0	0	0	0	0	1	0	0	0	0	0	0	1	0	1	1	0	0	0	1	0	0	0
D-VII	Liquidambar formosana	Altingiaceae	angiosperm, tree	terrestrial	deciduous	0	0	0	0	0	0	0	1	0	0	0	1	1	1	0	0	1	1	0	0	0	0	0	0	0	0	1	0	0	0	0	0	0	0	0	1	0	1	1	1	1	1	1	1
F-VII	Liriope muscari	Asparagaceae	monocot, herb	terrestrial	herb	0	0	0	0	0	0	1	1	1	0	0	1	0	1	0	0	1	0	0	0	0	0	0	0	0	0	0	0	0	0	0	0	0	0	0	0	0	1	1	1	1	1	1	1
D-VII	Liriope spicata	Asparagaceae	monocot, herb	terrestrial	herb	0	0	0	0	0	0	0	1	1	0	1	1	0	1	0	0	1	1	0	0	0	0	0	0	0	0	1	0	0	0	0	0	0	0	0	1	1	1	1	1	1	1	1	1
D-V	Litchi chinensis	Sapindaceae	angiosperm, tree	terrestrial	evergreen	0	0	0	0	0	0	0	1	0	0	0	0	0	0	0	0	1	1	1	1	0	0	0	1	0	1	1	0	1	1	0	0	0	0	0	1	0	0	0	1	1	0	0	0
B-IV	Lithocarpus amygdalifolius	Fagaceae	angiosperm, tree	terrestrial	evergreen	0	0	0	0	0	0	0	0	0	0	0	0	0	0	0	0	0	1	0	0	0	0	0	0	0	0	0	0	0	0	0	0	0	0	0	1	0	0	1	1	1	1	1	1
C-III	Lithocarpus corneus	Fagaceae	angiosperm, tree	terrestrial	evergreen	0	0	0	0	0	0	0	0	0	0	0	0	1	0	0	0	1	1	1	0	0	0	0	0	0	1	1	0	0	0	0	0	0	0	0	0	1	1	1	1	0	1	1	1
H	Lithocarpus formosanus	Fagaceae	angiosperm, tree	terrestrial	evergreen	0	0	0	0	0	0	0	0	0	0	0	0	0	0	0	0	0	0	0	0	0	0	0	0	0	0	0	0	0	0	0	0	0	0	0	1	0	0	1	0	1	1	0	0
F-VII	Lithocarpus glaber	Fagaceae	angiosperm, tree	terrestrial	evergreen	0	0	0	0	0	0	0	1	1	1	0	0	0	1	0	0	1	1	0	0	0	0	0	0	0	0	0	0	0	0	0	0	0	0	0	1	0	1	0	0	0	1	1	0
E-II	Lithocarpus hancei	Fagaceae	angiosperm, tree	terrestrial	evergreen	0	0	0	0	0	0	0	0	0	0	0	0	0	1	0	0	1	1	1	1	0	0	0	0	0	0	0	0	0	0	0	0	0	0	0	1	1	1	1	1	1	1	1	1
E-I	Lithocarpus harlandii	Fagaceae	angiosperm, tree	terrestrial	evergreen	0	0	0	0	0	0	0	0	0	0	0	0	0	1	0	0	1	1	0	0	0	0	0	0	0	0	0	0	0	0	0	0	0	0	0	1	0	1	1	1	1	1	1	1
H	Lithocarpus kawakamii	Fagaceae	angiosperm, tree	terrestrial	evergreen	0	0	0	0	0	0	0	0	0	0	0	0	0	0	0	0	0	0	0	0	0	0	0	0	0	0	0	0	0	0	0	0	0	0	0	1	0	1	1	1	0	1	1	1
B-IV	Lithocarpus konishii	Fagaceae	angiosperm, tree	terrestrial	evergreen	0	0	0	0	0	0	0	0	0	0	0	0	0	0	0	0	0	0	1	0	0	0	0	0	0	0	0	0	0	0	0	0	0	0	0	1	0	1	1	1	1	1	1	1
B-IV	Lithocarpus lepidocarpus	Fagaceae	angiosperm, tree	terrestrial	evergreen	0	0	0	0	0	0	0	0	0	0	0	0	0	0	0	0	0	0	0	0	0	0	0	0	0	1	0	0	0	0	0	0	0	0	0	0	1	0	1	1	1	1	0	1
E-II	Lithocarpus litseifolius	Fagaceae	angiosperm, tree	terrestrial	evergreen	0	0	0	0	0	0	0	0	0	0	0	0	0	1	0	0	1	1	1	1	0	0	0	0	0	0	0	0	0	0	0	0	0	0	0	0	0	0	1	1	0	0	1	0
H	Lithocarpus nantoensis	Fagaceae	angiosperm, tree	terrestrial	evergreen	0	0	0	0	0	0	0	0	0	0	0	0	0	0	0	0	0	0	0	0	0	0	0	0	0	0	0	0	0	0	0	0	0	0	0	0	0	1	1	0	0	0	0	0
H	Lithocarpus shinsuiensis	Fagaceae	angiosperm, tree	terrestrial	evergreen	0	0	0	0	0	0	0	0	0	0	0	0	0	0	0	0	0	0	0	0	0	0	0	0	0	0	0	0	0	0	0	0	0	0	0	0	0	0	1	0	0	0	0	0
C-II	Lithocarpus taitoensis	Fagaceae	angiosperm, tree	terrestrial	evergreen	0	0	0	0	0	0	0	0	0	0	0	0	0	0	0	0	1	0	0	0	0	0	0	0	0	0	0	0	0	1	0	0	0	0	0	1	0	1	0	1	1	1	1	0
E-I	Lithocarpus uraianus	Fagaceae	angiosperm, tree	terrestrial	evergreen	0	0	0	0	0	0	0	0	0	0	0	0	0	0	0	0	1	1	0	0	0	0	0	0	0	0	0	0	0	0	0	0	0	0	0	1	1	0	0	0	1	1	1	1
F-VI	Lithospermum zollingeri	Boraginaceae	angiosperm, herb	terrestrial	herb	0	0	0	0	0	0	1	1	1	0	0	1	1	1	0	0	0	0	0	1	0	0	0	0	0	0	0	0	0	0	0	0	0	0	0	0	0	0	0	0	0	0	0	1
G-I	Litsea acuminata	Lauraceae	angiosperm, tree	terrestrial	evergreen	0	0	0	0	0	0	0	1	1	1	0	0	0	0	0	0	0	0	0	0	0	0	0	0	0	0	0	0	0	0	0	0	0	0	0	1	1	1	1	1	1	1	1	1
E-I	Litsea acutivena	Lauraceae	angiosperm, tree	terrestrial	evergreen	0	0	0	0	0	0	0	0	0	0	0	0	0	1	0	0	1	0	1	0	0	0	0	0	0	0	0	0	0	0	0	0	0	0	0	1	0	1	1	1	1	0	1	0
B-IV	Litsea akoensis	Lauraceae	angiosperm, tree	terrestrial	evergreen	0	0	0	0	0	0	0	0	0	0	0	0	0	0	0	0	0	0	0	0	0	0	0	0	0	1	0	0	0	0	0	0	0	0	0	1	0	1	1	1	1	1	1	1
F-VI	Litsea coreana	Lauraceae	angiosperm, tree	terrestrial	evergreen	0	0	0	0	0	0	0	1	1	1	0	1	0	1	0	0	1	0	0	1	0	0	0	0	0	0	0	0	0	0	0	0	0	0	0	1	1	1	1	0	0	1	1	1
D-V	Litsea cubeba	Lauraceae	angiosperm, shrub	terrestrial	deciduous	0	0	0	0	0	0	0	1	0	0	0	0	1	1	0	0	1	1	1	1	0	0	0	0	0	1	1	1	0	1	0	0	0	0	0	1	0	1	1	1	1	1	1	1
C-III	Litsea elongata	Lauraceae	angiosperm, tree	terrestrial	evergreen	0	0	0	0	0	0	0	0	0	0	0	0	1	1	0	0	1	1	1	1	1	1	0	0	0	0	0	0	0	0	0	0	0	0	0	1	0	0	1	1	0	1	1	1
B-II	Litsea garciae	Lauraceae	angiosperm, tree	terrestrial	evergreen	0	0	0	0	0	0	0	0	0	0	0	0	0	0	0	0	0	0	0	0	0	0	0	0	0	0	0	0	1	1	1	1	1	0	0	0	0	0	0	0	1	0	0	0
H	Litsea hypophaea	Lauraceae	angiosperm, tree	terrestrial	deciduous	0	0	0	0	0	0	0	0	0	0	0	0	0	0	0	0	0	0	0	0	0	0	0	0	0	0	0	0	0	0	0	0	0	0	0	1	1	1	1	1	1	1	1	1
H	Litsea lii	Lauraceae	angiosperm, tree	terrestrial	evergreen	0	0	0	0	0	0	0	0	0	0	0	0	0	0	0	0	0	0	0	0	0	0	0	0	0	0	0	0	0	0	0	0	0	0	0	0	0	0	1	1	1	1	1	0
H	Litsea morrisonensis	Lauraceae	angiosperm, tree	terrestrial	evergreen	0	0	0	0	0	0	0	0	0	0	0	0	0	0	0	0	0	0	0	0	0	0	0	0	0	0	0	0	0	0	0	0	0	0	0	0	1	1	1	1	1	1	1	1
B-II	Litsea perrottetii	Lauraceae	angiosperm, tree	terrestrial	deciduous	0	0	0	0	0	0	0	0	0	0	0	0	0	0	0	0	0	0	0	0	0	0	0	0	0	0	0	0	1	0	0	0	0	0	0	0	0	0	0	1	0	0	0	0
C-III	Litsea rotundifolia	Lauraceae	angiosperm, tree	terrestrial	evergreen	0	0	0	0	0	0	0	0	0	0	0	0	0	1	0	0	1	1	1	0	0	0	0	0	0	0	1	0	0	0	0	0	0	0	0	0	1	1	0	0	0	0	0	1
C-III	Livistona chinensis	Arecaceae	monocot, herb	terrestrial	herb	0	0	0	0	0	0	0	0	0	0	0	0	0	1	0	0	0	0	0	0	0	0	0	0	0	0	0	1	0	0	0	0	0	0	0	0	0	0	0	0	0	0	0	0
C-I	Lobelia alsinoides	Campanulaceae	angiosperm, herb	terrestrial	herb	0	0	0	0	0	0	0	0	0	0	0	0	0	0	0	0	0	0	0	1	0	0	1	0	0	1	1	0	0	0	0	0	0	1	0	1	0	0	0	0	0	0	0	0
D-VI	Lobelia chinensis	Campanulaceae	angiosperm, herb	terrestrial	herb	0	0	0	0	0	0	1	1	1	0	0	1	0	1	0	0	1	1	1	0	0	0	0	0	0	0	0	0	0	0	0	1	0	0	0	1	1	1	1	0	1	1	0	0
D-V	Lobelia nummularia	Campanulaceae	angiosperm, herb	terrestrial	herb	0	0	0	0	0	0	0	1	0	0	0	0	0	1	0	0	1	1	0	1	1	1	0	0	0	1	1	0	0	0	1	0	0	1	0	1	1	1	1	1	1	1	1	1
E-II	Lobelia seguinii	Campanulaceae	angiosperm, herb	terrestrial	herb	0	0	0	0	0	0	0	0	0	0	0	0	0	0	0	0	1	0	0	1	1	0	0	0	0	0	0	0	0	0	0	0	0	0	0	0	0	0	0	0	0	0	1	0
C-I	Lobelia zeylanica	Campanulaceae	angiosperm, herb	terrestrial	herb	0	0	0	0	0	0	0	0	0	0	0	0	0	0	0	0	1	0	1	1	1	1	0	1	0	1	1	1	0	0	1	1	1	1	0	1	0	1	1	0	1	1	1	0
D-VI	Lolium multiflorum	Poaceae	monocot, herb	terrestrial	herb	0	0	0	0	0	0	1	1	1	0	0	1	0	1	0	0	1	0	0	1	1	0	0	0	0	0	0	0	0	0	0	0	0	1	0	0	0	1	0	0	0	0	0	0
D-II	Lolium perenne	Poaceae	monocot, herb	terrestrial	herb	0	0	0	0	1	0	1	1	1	0	0	1	0	1	0	1	1	0	0	0	1	0	0	0	0	0	0	0	0	0	0	0	0	1	0	1	1	0	0	0	0	0	0	0
H	Lomatogonium chilaiensis	Gentianaceae	angiosperm, herb	terrestrial	herb	0	0	0	0	0	0	0	0	0	0	0	0	0	0	0	0	0	0	0	0	0	0	0	0	0	0	0	0	0	0	0	0	0	0	0	0	1	0	0	0	0	0	0	0
C-I	Lonicera acuminata	Caprifoliaceae	angiosperm, liana	terrestrial	evergreen	0	0	0	0	0	0	0	0	0	0	0	0	0	1	0	0	1	0	0	1	1	1	0	0	0	0	0	0	1	0	1	1	0	0	0	0	0	0	0	0	0	1	1	1
H	Lonicera apodantha	Caprifoliaceae	angiosperm, liana	terrestrial	evergreen	0	0	0	0	0	0	0	0	0	0	0	0	0	0	0	0	0	0	0	0	0	0	0	0	0	0	0	0	0	0	0	0	0	0	0	0	0	0	0	0	0	0	0	1
D-VIII	Lonicera hypoglauca	Caprifoliaceae	angiosperm, liana	terrestrial	evergreen	0	0	0	0	0	0	0	0	1	1	0	0	0	1	0	0	1	1	0	1	0	0	0	0	0	1	0	0	0	0	0	0	0	0	0	1	0	1	0	1	1	1	1	0
D-VIII	Lonicera japonica	Caprifoliaceae	angiosperm, liana	terrestrial	evergreen	0	0	0	0	0	0	1	1	1	0	1	1	1	1	0	0	1	0	0	1	0	0	0	0	0	1	0	0	0	0	0	0	0	0	0	1	0	1	0	0	0	1	1	0
H	Lonicera kawakamii	Caprifoliaceae	angiosperm, shrub	terrestrial	deciduous	0	0	0	0	0	0	0	0	0	0	0	0	0	0	0	0	0	0	0	0	0	0	0	0	0	0	0	0	0	0	0	0	0	0	0	0	0	0	0	0	0	0	0	0
E-II	Lonicera macrantha	Caprifoliaceae	angiosperm, liana	terrestrial	evergreen	0	0	0	0	0	0	0	0	0	0	0	0	0	1	0	0	1	0	0	1	1	0	0	0	0	0	0	0	0	0	0	0	0	0	0	1	0	0	0	0	0	0	1	0
H	Lonicera oiwakensis	Caprifoliaceae	angiosperm, shrub	terrestrial	herb	0	0	0	0	0	0	0	0	0	0	0	0	0	0	0	0	0	0	0	0	0	0	0	0	0	0	0	0	0	0	0	0	0	0	0	0	0	0	0	0	0	0	0	0
D-V	Lophatherum gracile	Poaceae	monocot, herb	terrestrial	herb	0	0	0	0	0	0	0	1	1	1	0	1	0	1	0	0	1	1	1	1	0	0	0	0	0	1	1	1	1	1	1	0	0	1	0	1	1	1	1	0	1	1	1	0
E-II	Loranthus delavayi	Loranthaceae	angiosperm, shrub	parasite	herb	0	0	0	0	0	0	0	0	0	0	0	0	1	1	0	0	1	1	0	1	0	0	0	0	0	0	0	0	0	0	0	0	0	0	0	0	0	1	0	0	0	0	0	0
H	Loranthus kaoi	Loranthaceae	angiosperm, shrub	parasite	herb	0	0	0	0	0	0	0	0	0	0	0	0	0	0	0	0	0	0	0	0	0	0	0	0	0	0	0	0	0	0	0	0	0	0	0	0	0	0	0	0	0	0	1	1
H	Lotus australis	Fabaceae	angiosperm, herb	terrestrial	herb	0	0	0	0	0	0	0	0	0	0	0	0	0	0	0	0	0	0	0	0	0	0	0	0	0	0	0	0	0	0	0	0	0	0	0	0	0	0	0	0	1	0	0	0
D-III	Lotus corniculatus	Fabaceae	angiosperm, herb	terrestrial	herb	0	1	0	0	1	0	1	1	1	1	1	1	1	1	0	0	1	0	0	1	1	0	0	0	0	1	0	0	0	0	0	0	0	0	0	1	0	0	0	0	1	0	0	0
C-I	Ludwigia adscendens	Onagraceae	angiosperm, herb	float	herb	0	0	0	0	0	0	0	0	0	0	0	0	0	0	0	0	0	0	0	1	0	0	0	0	1	1	1	1	0	0	0	0	1	1	0	0	0	0	0	1	1	0	0	0
F-VI	Ludwigia epilobioides	Onagraceae	angiosperm, herb	emerging	herb	0	0	0	0	0	0	1	1	1	0	0	0	0	0	0	0	1	0	0	1	0	0	0	0	0	0	0	0	0	0	0	0	0	0	0	1	1	1	0	1	1	0	0	0
C-I	Ludwigia hyssopifolia	Onagraceae	angiosperm, herb	emerging	herb	0	0	0	0	0	0	0	0	0	0	0	0	0	0	0	0	1	1	0	1	1	0	0	0	0	1	1	1	0	1	0	1	1	1	0	1	1	1	0	1	1	1	0	1
D-V	Ludwigia octovalvis	Onagraceae	angiosperm, herb	emerging	herb	0	0	0	0	0	0	0	1	0	0	0	0	0	1	0	0	1	1	1	1	0	1	0	0	0	1	1	1	1	1	0	0	0	1	0	1	1	1	1	1	1	1	1	0
F-VII	Ludwigia ovalis	Onagraceae	angiosperm, herb	emerging	herb	0	0	0	0	0	0	1	1	1	0	0	1	0	1	0	0	1	0	0	0	0	0	0	0	0	0	0	0	0	0	0	0	0	0	0	1	0	0	0	0	1	1	0	0
C-I	Ludwigia perennis	Onagraceae	angiosperm, herb	emerging	herb	0	0	0	0	0	0	0	0	0	0	0	0	0	0	0	0	1	1	1	1	0	1	1	0	0	0	1	0	0	0	0	0	0	1	0	1	1	1	0	1	1	0	0	0
H	Luisia cordata	Orchidaceae	monocot, herb	epiphyte	herb	0	0	0	0	0	0	0	0	0	0	0	0	0	0	0	0	0	0	0	0	0	0	0	0	0	0	0	0	0	0	0	0	0	0	0	0	0	0	1	0	1	0	0	0
H	Luisia megasepala	Orchidaceae	monocot, herb	epiphyte	herb	0	0	0	0	0	0	0	0	0	0	0	0	0	0	0	0	0	0	0	0	0	0	0	0	0	0	0	0	0	0	0	0	0	0	0	0	0	0	0	1	1	0	0	0
F-VII	Luisia teres	Orchidaceae	monocot, herb	epiphyte	herb	0	0	0	0	0	0	0	1	0	0	0	0	0	0	0	0	1	0	0	0	0	0	0	0	0	0	0	0	0	0	0	0	0	0	0	0	0	0	1	1	1	0	0	0
B-I	Lumnitzera racemosa	Combretaceae	angiosperm, tree	terrestrial	evergreen	0	0	0	0	0	0	0	0	0	0	0	0	0	0	0	0	0	1	1	0	0	0	0	0	0	0	1	0	1	1	0	1	0	1	0	0	0	0	0	1	0	0	0	0
C-II	Luzula effusa	Juncaceae	monocot, herb	terrestrial	herb	0	0	0	0	0	0	0	0	0	0	0	0	0	1	0	0	1	0	0	1	1	0	0	0	0	0	0	0	0	0	0	0	0	1	0	0	0	0	1	0	1	0	0	0
F-III	Luzula multiflora	Juncaceae	monocot, herb	terrestrial	herb	0	0	0	1	1	0	1	1	1	0	0	1	0	1	0	0	1	0	0	1	1	0	0	0	0	0	0	0	0	0	0	0	0	0	0	0	0	0	0	0	0	1	0	0
F-II	Luzula plumosa	Juncaceae	monocot, herb	terrestrial	herb	0	0	0	1	1	0	1	1	1	0	0	1	0	0	1	0	1	0	0	1	1	0	0	0	0	0	0	0	0	0	0	0	0	0	0	0	0	0	0	0	0	0	0	0
H	Luzula taiwaniana	Juncaceae	monocot, herb	terrestrial	herb	0	0	0	0	0	0	0	0	0	0	0	0	0	0	0	0	0	0	0	0	0	0	0	0	0	0	0	0	0	0	0	0	0	0	0	0	0	0	0	0	0	0	0	0
D-V	Lycianthes biflora	Solanaceae	angiosperm, herb	terrestrial	herb	0	0	0	0	0	0	0	0	1	0	0	0	0	1	0	0	1	1	1	1	1	1	0	0	0	1	1	0	1	1	1	1	1	1	0	1	1	1	1	0	1	1	1	1
D-II	Lycianthes lysimachioides	Solanaceae	angiosperm, herb	terrestrial	herb	0	0	0	0	0	0	0	0	0	0	0	0	0	1	1	0	1	0	0	1	1	0	0	0	0	0	0	0	0	0	1	0	0	0	0	0	1	0	1	0	0	1	1	1
D-II	Lycium chinense	Solanaceae	angiosperm, shrub	terrestrial	herb	0	0	0	0	0	0	1	1	0	0	1	1	1	1	1	1	1	1	0	1	1	0	0	0	0	0	0	0	0	0	0	1	0	0	0	1	0	1	0	1	1	1	0	0
F-III	Lycopus asper	Lamiaceae	angiosperm, herb	terrestrial	herb	0	0	0	1	0	0	1	1	1	0	0	1	1	1	0	0	1	0	0	1	0	0	0	0	0	0	0	0	0	0	0	0	0	0	0	0	0	0	0	0	0	1	0	0
F-VI	Lycoris aurea	Amaryllidaceae	monocot, herb	terrestrial	herb	0	0	0	0	0	0	0	1	0	0	0	0	0	1	0	0	1	1	0	1	0	0	0	0	0	0	0	0	0	0	0	0	0	0	0	0	0	0	0	0	0	0	0	1
D-VII	Lyonia ovalifolia	Ericaceae	angiosperm, tree	terrestrial	deciduous	0	0	0	0	1	0	1	1	1	1	0	0	1	1	0	0	1	1	0	1	1	0	0	0	0	1	1	1	0	0	0	0	0	0	0	1	0	0	0	0	0	1	1	1
B-II	Lysimachia ardisioides	Primulaceae	angiosperm, herb	terrestrial	herb	0	0	0	0	0	0	0	0	0	0	0	0	0	0	0	0	0	0	0	0	0	0	0	0	0	0	0	0	1	0	0	0	0	0	0	1	1	1	1	0	1	1	1	1
C-I	Lysimachia capillipes	Primulaceae	angiosperm, herb	terrestrial	herb	0	0	0	0	0	0	0	0	0	0	0	0	0	1	0	0	1	0	0	1	0	0	0	0	0	1	0	0	0	0	0	0	0	1	0	1	1	1	0	0	1	1	1	1
H	Lysimachia chingshuiensis	Primulaceae	angiosperm, herb	terrestrial	herb	0	0	0	0	0	0	0	0	0	0	0	0	0	0	0	0	0	0	0	0	0	0	0	0	0	0	0	0	0	0	0	0	0	0	0	0	0	0	0	0	0	0	0	0
C-III	Lysimachia congestiflora	Primulaceae	angiosperm, herb	terrestrial	herb	0	0	0	0	0	0	0	0	0	0	0	0	0	1	0	0	1	0	0	1	0	0	0	0	0	1	1	0	0	0	0	0	0	0	0	0	0	0	0	0	0	1	0	0
C-III	Lysimachia decurrens	Primulaceae	angiosperm, herb	terrestrial	herb	0	0	0	0	0	0	0	0	0	0	0	0	0	1	0	0	1	1	1	1	0	0	0	0	0	1	1	0	0	0	0	0	0	0	0	1	1	1	0	0	1	1	1	1
F-VI	Lysimachia fortunei	Primulaceae	angiosperm, herb	terrestrial	herb	0	0	0	0	0	0	1	1	1	0	0	1	1	1	0	0	1	1	0	0	0	0	0	0	0	0	0	0	0	0	0	0	0	0	0	1	0	0	0	0	0	1	1	0
D-V	Lysimachia japonica	Primulaceae	angiosperm, herb	terrestrial	herb	0	0	0	0	0	1	1	1	1	0	0	1	0	0	0	0	0	0	0	0	1	0	0	0	0	1	0	0	0	0	0	0	0	1	0	1	0	0	1	0	0	1	0	0
G-I	Lysimachia mauritiana	Primulaceae	angiosperm, herb	terrestrial	herb	0	0	0	0	0	0	1	1	1	0	0	1	1	0	0	0	0	0	0	0	0	0	0	0	0	0	0	0	0	0	0	0	0	0	0	1	0	0	0	0	1	0	0	0
H	Lysimachia nigropunctata	Primulaceae	angiosperm, herb	terrestrial	herb	0	0	0	0	0	0	0	0	0	0	0	0	0	0	0	0	0	0	0	0	0	0	0	0	0	0	0	0	0	0	0	0	0	0	0	0	0	0	0	0	0	1	0	1
E-I	Lysimachia remota	Primulaceae	angiosperm, herb	terrestrial	herb	0	0	0	0	0	0	0	0	0	0	0	0	0	1	0	0	0	0	0	0	0	0	0	0	0	0	0	0	0	0	0	0	0	0	0	1	0	0	0	0	0	0	1	0
F-VI	Lysionotus pauciflorus	Gesneriaceae	angiosperm, herb	terrestrial	herb	0	0	0	0	0	0	0	1	0	0	0	0	1	1	0	0	1	0	1	1	0	0	0	0	0	0	0	0	0	0	0	0	0	0	0	1	1	1	0	0	1	1	1	1
H	Maackia taiwanensis	Fabaceae	angiosperm, tree	terrestrial	deciduous	0	0	0	0	0	0	0	0	0	0	0	0	0	0	0	0	0	0	0	0	0	0	0	0	0	0	0	0	0	0	0	0	0	0	0	0	0	0	0	0	0	1	0	0
B-II	Macaranga sinensis	Euphorbiaceae	angiosperm, tree	terrestrial	evergreen	0	0	0	0	0	0	0	0	0	0	0	0	0	0	0	0	0	0	0	0	0	0	0	0	0	0	0	0	1	0	0	0	0	0	0	0	0	1	0	0	1	0	0	0
B-I	Macaranga tanarius	Euphorbiaceae	angiosperm, tree	terrestrial	evergreen	0	0	0	0	0	0	0	0	0	0	0	0	0	0	0	0	0	0	0	0	0	0	0	0	0	1	1	1	1	1	1	1	1	1	0	1	1	1	1	1	1	0	1	1
G-I	Machilus japonica	Lauraceae	angiosperm, tree	terrestrial	evergreen	0	0	0	0	0	0	0	1	1	1	0	1	0	0	0	0	0	0	0	0	0	0	0	0	0	0	0	0	0	0	0	0	0	0	0	1	1	1	1	1	1	1	1	1
H	Machilus konishii	Lauraceae	angiosperm, tree	terrestrial	evergreen	0	0	0	0	0	0	0	0	0	0	0	0	0	0	0	0	0	0	0	0	0	0	0	0	0	0	0	0	0	0	0	0	0	0	0	1	0	0	1	1	1	1	1	0
H	Machilus obovatifolia	Lauraceae	angiosperm, tree	terrestrial	evergreen	0	0	0	0	0	0	0	0	0	0	0	0	0	0	0	0	0	0	0	0	0	0	0	0	0	0	0	0	0	0	0	0	0	0	0	0	0	0	1	1	1	0	0	0
B-II	Machilus philippinensis	Lauraceae	angiosperm, tree	terrestrial	evergreen	0	0	0	0	0	0	0	0	0	0	0	0	0	0	0	0	0	0	0	0	0	0	0	0	0	0	0	0	1	0	0	0	0	0	0	1	0	1	1	1	1	1	1	0
D-VII	Machilus thunbergii	Lauraceae	angiosperm, tree	terrestrial	evergreen	0	0	0	0	0	0	0	1	1	0	0	1	1	1	0	0	1	1	1	1	0	0	0	0	0	0	1	0	0	0	0	0	0	0	0	1	0	1	1	1	1	1	1	1
H	Machilus zuihoensis	Lauraceae	angiosperm, tree	terrestrial	evergreen	0	0	0	0	0	0	0	0	0	0	0	0	0	0	0	0	0	0	0	0	0	0	0	0	0	0	0	0	0	0	0	0	0	0	0	1	1	1	1	1	1	1	1	1
F-VII	Macleaya cordata	Papaveraceae	angiosperm, herb	terrestrial	herb	0	0	0	0	0	0	1	1	1	0	0	0	1	1	0	0	1	0	0	0	0	0	0	0	0	0	0	0	0	0	0	0	0	0	0	1	0	0	0	0	1	1	1	1
D-V	Maclura cochinchinensis	Moraceae	angiosperm, liana	terrestrial	evergreen	0	0	0	0	0	0	0	1	0	0	0	0	0	1	0	0	1	0	0	1	0	0	0	0	0	1	1	0	1	1	1	0	1	1	0	1	1	1	1	1	1	1	1	1
B-I	Macroptilium atropurpureum	Fabaceae	angiosperm, vine	terrestrial	herb	0	0	0	0	0	0	0	0	0	0	0	0	0	0	0	0	0	0	0	0	0	0	0	0	0	1	1	0	1	0	0	0	0	1	0	1	1	1	0	1	1	0	0	1
B-I	Macroptilium lathyroides	Fabaceae	angiosperm, herb	terrestrial	herb	0	0	0	0	0	0	0	0	0	0	0	0	0	0	0	0	0	1	1	0	0	1	0	0	0	1	1	1	0	0	1	0	0	1	0	0	0	1	1	1	1	0	0	0
C-III	Macrotyloma uniflorum	Fabaceae	angiosperm, vine	terrestrial	herb	0	0	0	0	0	0	0	0	0	0	0	0	0	0	0	0	0	0	0	0	1	1	0	0	0	0	0	0	0	0	0	0	0	0	0	0	0	0	0	0	1	0	0	0
D-VIII	Maesa japonica	Primulaceae	angiosperm, shrub	terrestrial	evergreen	0	0	0	0	0	0	0	1	1	1	0	0	1	1	0	0	1	1	1	1	0	0	0	0	0	1	0	0	0	0	0	0	0	0	0	1	1	1	1	1	1	1	1	1
H	Maesa lanyuensis	Primulaceae	angiosperm, shrub	terrestrial	evergreen	0	0	0	0	0	0	0	0	0	0	0	0	0	0	0	0	0	0	0	0	0	0	0	0	0	0	0	0	0	0	0	0	0	0	0	0	0	0	0	0	1	0	0	0
B-III	Maesa perlaria	Primulaceae	angiosperm, shrub	terrestrial	evergreen	0	0	0	0	0	0	0	0	0	0	0	0	0	0	0	0	0	0	0	0	0	0	0	0	0	0	1	0	0	0	0	0	0	0	0	1	1	1	1	1	1	1	1	1
G-I	Magnolia compressa	Magnoliaceae	angiosperm, tree	terrestrial	evergreen	0	0	0	0	0	0	0	1	1	0	0	1	0	0	0	0	0	0	0	0	0	0	0	0	0	0	0	0	0	0	0	0	0	0	0	1	1	1	1	0	1	1	1	1
H	Magnolia kachirachirai	Magnoliaceae	angiosperm, tree	terrestrial	evergreen	0	0	0	0	0	0	0	0	0	0	0	0	0	0	0	0	0	0	0	0	0	0	0	0	0	0	0	0	0	0	0	0	0	0	0	0	0	1	1	0	1	0	0	0
F-VII	Mahonia japonica	Berberidaceae	angiosperm, shrub	terrestrial	evergreen	0	0	0	0	0	0	0	1	0	0	0	1	0	1	0	0	0	0	0	0	0	0	0	0	0	0	0	0	0	0	0	0	0	0	0	1	0	0	0	0	0	1	0	0
E-II	Mahonia oiwakensis	Berberidaceae	angiosperm, shrub	terrestrial	evergreen	0	0	0	0	0	0	0	0	0	0	0	0	0	0	0	0	1	0	0	1	0	0	0	0	0	0	0	0	0	0	0	0	0	0	0	1	0	0	0	0	0	1	1	0
H	Maianthemum formosanum	Asparagaceae	monocot, herb	terrestrial	herb	0	0	0	0	0	0	0	0	0	0	0	0	0	0	0	0	0	0	0	0	0	0	0	0	0	0	0	0	0	0	0	0	0	0	0	1	0	1	0	0	0	1	1	0
B-III	Malachra capitata	Malvaceae	angiosperm, herb	terrestrial	herb	0	0	0	0	0	0	0	0	0	0	0	0	0	0	0	0	0	0	0	0	0	0	0	0	0	0	1	0	0	0	0	0	0	0	0	0	0	0	0	1	0	0	0	0
C-I	Malaisia scandens	Moraceae	angiosperm, liana	terrestrial	evergreen	0	0	0	0	0	0	0	0	0	0	0	0	0	0	0	0	1	1	1	0	0	0	0	0	0	1	0	0	0	0	0	0	1	0	0	1	1	1	1	1	1	1	0	0
F-I	Malaxis monophyllos	Orchidaceae	monocot, herb	terrestrial	herb	1	0	0	0	0	0	0	1	0	0	1	1	0	1	1	0	1	0	0	1	1	0	0	0	0	0	0	0	0	0	0	0	0	0	0	0	0	0	0	0	0	0	0	0
E-II	Malaxis porphyrea	Orchidaceae	monocot, herb	terrestrial	herb	0	0	0	0	0	0	0	0	0	0	0	0	0	0	0	0	0	0	0	1	0	0	0	0	0	0	0	0	0	0	0	0	0	0	0	0	0	1	0	1	0	0	0	0
F-VI	Mallotus japonicus	Euphorbiaceae	angiosperm, tree	terrestrial	evergreen	0	0	0	0	0	0	1	1	1	1	1	1	0	1	0	0	1	1	0	1	0	0	0	0	0	0	0	0	0	0	0	0	0	0	0	1	1	1	1	1	1	1	1	1
D-V	Mallotus paniculatus	Euphorbiaceae	angiosperm, tree	terrestrial	evergreen	0	0	0	0	0	0	0	1	0	0	0	0	0	1	0	0	1	1	1	1	1	0	1	0	0	1	1	1	1	1	1	1	1	1	0	1	1	1	1	1	1	1	1	1
D-V	Mallotus philippensis	Euphorbiaceae	angiosperm, tree	terrestrial	evergreen	0	0	0	0	0	0	0	0	0	1	0	0	0	1	0	0	1	1	1	1	1	1	1	1	1	1	1	1	1	1	1	1	1	1	0	1	1	1	1	1	1	1	1	1
C-I	Mallotus repandus	Euphorbiaceae	angiosperm, liana	terrestrial	herb	0	0	0	0	0	0	0	0	0	0	0	0	1	1	0	0	1	1	1	1	0	1	1	1	1	1	1	1	1	0	1	1	1	1	0	1	1	1	1	1	1	1	0	0
H	Malpighia glabra	Malpighiaceae	angiosperm, shrub	terrestrial	evergreen	0	0	0	0	0	0	0	0	0	0	0	0	0	0	0	0	0	0	0	0	0	0	0	0	0	0	0	0	0	0	0	0	0	0	0	0	0	0	0	1	0	0	0	0
E-I	Malus doumeri	Rosaceae	angiosperm, tree	terrestrial	deciduous	0	0	0	0	0	0	0	0	0	0	0	0	1	1	0	0	1	0	0	0	0	0	0	0	0	0	0	0	0	0	0	0	0	0	0	1	0	0	0	0	0	1	0	1
F-III	Malus hupehensis	Rosaceae	angiosperm, tree	terrestrial	deciduous	0	0	0	1	0	0	0	0	0	0	0	0	1	1	0	0	1	0	0	1	0	0	0	0	0	0	0	0	0	0	0	0	0	0	0	0	0	0	0	0	0	0	0	0
F-II	Malva neglecta	Malvaceae	angiosperm, herb	terrestrial	herb	0	0	0	0	0	0	0	1	1	0	0	1	1	1	0	1	1	0	0	1	1	0	0	0	0	0	0	0	0	0	0	0	0	0	0	0	0	0	0	0	0	0	0	0
E-II	Malva sinensis	Malvaceae	angiosperm, herb	terrestrial	herb	0	0	0	0	0	0	0	0	0	0	0	1	0	1	0	0	1	1	0	1	0	0	0	0	0	0	0	0	0	0	0	0	0	0	0	0	0	0	0	0	0	0	0	0
H	Malvastrum americanum	Malvaceae	angiosperm, herb	terrestrial	herb	0	0	0	0	0	0	0	0	0	0	0	0	0	0	0	0	0	0	0	0	0	0	0	0	0	0	0	0	0	0	0	0	0	0	0	1	0	1	0	1	0	0	0	0
D-V	Malvastrum coromandelianum	Malvaceae	angiosperm, herb	terrestrial	herb	0	0	0	0	0	0	0	1	0	0	0	0	0	0	0	0	1	1	0	1	1	1	0	0	0	1	0	0	1	0	0	0	0	1	0	1	0	1	1	1	1	1	1	0
B-II	Maoutia setosa	Urticaceae	angiosperm, shrub	terrestrial	herb	0	0	0	0	0	0	0	0	0	0	0	0	0	0	0	0	0	0	0	0	0	0	0	0	0	0	0	0	1	0	0	0	0	0	0	0	0	0	0	0	1	0	0	0
B-I	Margaritaria indica	Phyllanthaceae	angiosperm, tree	terrestrial	deciduous	0	0	0	0	0	0	0	0	0	0	0	0	0	0	0	0	0	0	0	0	0	1	1	0	0	1	1	0	0	1	1	1	0	0	0	0	0	0	0	0	1	0	0	0
H	Marsdenia formosana	Apocynaceae	angiosperm, liana	terrestrial	evergreen	0	0	0	0	0	0	0	0	0	0	0	0	0	0	0	0	0	0	0	0	0	0	0	0	0	0	0	0	0	0	0	0	0	0	0	1	0	1	0	0	1	1	1	1
C-I	Marsdenia tinctoria	Apocynaceae	angiosperm, liana	terrestrial	evergreen	0	0	0	0	0	0	0	0	0	0	0	0	0	1	0	0	1	1	1	1	0	0	0	0	0	1	1	1	0	1	0	0	0	0	0	1	1	1	1	1	1	1	1	0
B-IV	Maytenus diversifolia	Celastraceae	angiosperm, shrub	terrestrial	evergreen	0	0	0	0	0	0	0	0	0	0	0	0	0	0	0	0	0	1	1	0	0	0	0	0	0	0	0	0	0	0	0	0	0	0	0	1	1	1	1	1	1	0	0	0
B-II	Maytenus emarginata	Celastraceae	angiosperm, shrub	terrestrial	evergreen	0	0	0	0	0	0	0	0	0	0	0	0	0	0	0	0	0	0	0	0	0	0	0	0	0	0	0	0	1	0	0	1	0	1	0	0	0	1	0	0	1	0	0	0
H	Mazus alpinus	Phrymaceae	angiosperm, herb	terrestrial	herb	0	0	0	0	0	0	0	0	0	0	0	0	0	0	0	0	0	0	0	0	0	0	0	0	0	0	0	0	0	0	0	0	0	0	0	1	0	0	1	0	1	1	1	1
E-II	Mazus delavayi	Phrymaceae	angiosperm, herb	terrestrial	herb	0	0	0	0	0	0	0	0	0	0	0	0	0	0	0	0	0	0	0	1	1	0	0	0	0	0	0	0	0	0	0	0	0	0	0	1	1	0	0	0	0	1	0	1
H	Mazus fauriei	Phrymaceae	angiosperm, herb	terrestrial	herb	0	0	0	0	0	0	0	0	0	0	0	0	0	0	0	0	0	0	0	0	0	0	0	0	0	0	0	0	0	0	0	0	0	0	0	1	0	1	0	1	0	1	1	0
B-II	Mazus goodenifolius	Phrymaceae	angiosperm, herb	terrestrial	herb	0	0	0	0	0	0	0	0	0	0	0	0	0	0	0	0	0	0	0	0	0	0	0	0	0	0	0	0	0	0	0	0	1	0	0	1	0	1	0	0	0	0	1	0
F-VII	Mazus miquelii	Phrymaceae	angiosperm, herb	terrestrial	herb	0	0	0	0	0	0	1	1	1	1	0	1	1	1	0	0	1	0	0	0	0	0	0	0	0	0	0	0	0	0	0	0	0	0	0	1	1	1	0	1	1	1	1	1
D-V	Mazus pumilus	Phrymaceae	angiosperm, herb	terrestrial	herb	0	0	0	0	0	0	1	1	1	0	0	1	1	1	0	0	1	1	0	1	1	0	0	0	0	1	0	0	0	0	0	1	0	1	0	1	1	1	1	1	1	1	1	1
C-II	Mecardonia procumbens	Plantaginaceae	angiosperm, herb	terrestrial	herb	0	0	0	0	0	0	0	0	0	0	0	0	0	0	0	0	0	0	0	0	1	0	0	0	0	0	0	0	0	0	0	1	0	1	0	0	0	0	0	0	0	0	0	0
A-I	Medicago lupulina	Fabaceae	angiosperm, herb	terrestrial	herb	0	1	1	0	1	0	1	1	0	0	0	1	1	1	1	1	1	0	0	1	1	0	1	0	0	0	0	0	1	0	0	0	0	0	0	1	1	1	0	1	0	1	0	0
F-VI	Medicago polymorpha	Fabaceae	angiosperm, herb	terrestrial	herb	0	0	0	0	0	0	0	1	1	0	0	1	1	1	0	0	0	0	0	0	1	0	0	0	0	0	0	0	0	0	0	0	0	0	0	1	0	0	0	0	0	1	0	0
F-I	Medicago sativa	Fabaceae	angiosperm, herb	terrestrial	herb	1	1	1	0	1	0	0	1	0	0	1	1	1	1	1	1	1	0	0	1	1	0	0	0	0	0	0	0	0	0	0	0	0	0	0	1	0	0	0	1	1	0	0	0
E-II	Medinilla fengii	Melastomataceae	angiosperm, shrub	terrestrial	evergreen	0	0	0	0	0	0	0	0	0	0	0	0	0	0	0	0	0	0	0	1	0	0	0	0	0	0	0	0	0	0	0	0	0	0	0	0	0	1	0	0	1	1	1	1
H	Medinilla hayataina	Melastomataceae	angiosperm, liana	terrestrial	evergreen	0	0	0	0	0	0	0	0	0	0	0	0	0	0	0	0	0	0	0	0	0	0	0	0	0	0	0	0	0	0	0	0	0	0	0	0	0	0	0	0	1	0	0	0
B-II	Melanolepis multiglandulosa	Euphorbiaceae	angiosperm, tree	terrestrial	evergreen	0	0	0	0	0	0	0	0	0	0	0	0	0	0	0	0	0	0	0	0	0	0	0	0	0	0	0	0	1	1	0	1	1	1	0	1	1	1	1	1	1	0	0	1
H	Melastoma intermedia	Melastomataceae	angiosperm, shrub	terrestrial	evergreen	0	0	0	0	0	0	0	0	0	0	0	0	0	0	0	0	0	0	0	0	0	0	0	0	0	0	0	0	0	0	0	0	0	0	0	0	0	1	0	0	0	0	0	0
E-I	Melastoma intermedium	Melastomataceae	angiosperm, shrub	terrestrial	evergreen	0	0	0	0	0	0	0	0	0	0	0	0	0	0	0	0	1	1	1	0	0	0	0	0	0	0	0	0	0	0	0	0	0	0	0	0	1	1	1	1	1	1	1	1
C-I	Melastoma malabathricum	Melastomataceae	angiosperm, shrub	terrestrial	evergreen	0	0	0	0	0	0	0	0	0	0	0	0	0	1	0	0	1	1	1	1	1	1	0	1	0	1	1	1	1	1	1	0	1	1	0	1	0	1	1	1	1	1	1	1
D-V	Melia azedarach	Meliaceae	angiosperm, tree	terrestrial	deciduous	0	0	0	0	0	0	0	1	1	0	0	1	0	1	0	0	1	1	0	1	1	0	1	1	0	1	1	0	1	0	0	0	1	1	0	1	0	1	1	1	1	1	1	0
F-VI	Melica onoei	Poaceae	monocot, herb	terrestrial	herb	0	0	0	0	0	0	1	1	1	0	0	1	0	1	0	0	1	0	0	0	1	0	0	0	0	0	0	0	0	0	0	0	0	0	0	0	0	0	0	0	0	0	0	0
C-III	Melicope pteleifolia	Rutaceae	angiosperm, tree	terrestrial	evergreen	0	0	0	0	0	0	0	0	0	0	0	0	0	0	0	0	0	0	0	1	0	0	0	0	0	1	1	0	0	0	0	0	0	0	0	1	0	1	0	0	1	0	1	0
B-II	Melicope semecarpifolia	Rutaceae	angiosperm, tree	terrestrial	evergreen	0	0	0	0	0	0	0	0	0	0	0	0	0	0	0	0	0	0	0	0	0	0	0	0	0	0	0	0	1	0	0	0	0	0	0	1	1	1	1	1	1	1	1	1
B-II	Melicope triphylla	Rutaceae	angiosperm, tree	terrestrial	evergreen	0	0	0	0	0	0	0	0	0	0	0	0	0	0	0	0	0	0	0	0	0	0	0	0	0	0	0	0	1	1	0	0	1	1	0	0	0	1	1	0	1	0	1	0
D-VII	Melilotus indicus	Fabaceae	angiosperm, herb	terrestrial	herb	0	0	0	0	0	0	0	1	1	0	0	0	1	1	0	0	1	0	0	1	1	0	1	0	0	0	0	0	0	0	0	0	0	0	0	1	0	0	0	0	0	1	0	1
F-I	Melilotus officinalis	Fabaceae	angiosperm, herb	terrestrial	herb	0	0	1	1	1	0	0	1	1	0	0	1	0	1	1	1	1	0	0	0	1	0	0	0	0	0	0	0	0	0	0	0	0	0	0	1	1	0	0	0	0	0	0	1
H	Melinis minutifora	Poaceae	monocot, herb	terrestrial	herb	0	0	0	0	0	0	0	0	0	0	0	0	0	0	0	0	0	0	0	0	0	0	0	0	0	0	0	0	0	0	0	0	0	0	0	0	0	0	0	1	1	0	0	0
B-I	Melinis repens	Poaceae	monocot, herb	terrestrial	herb	0	0	0	0	0	0	0	1	0	0	0	0	0	0	0	0	0	0	0	0	0	0	0	0	0	1	1	1	0	0	0	0	0	1	0	1	0	1	1	1	1	0	0	0
H	Meliosma callicarpifolia	Sabiaceae	angiosperm, tree	terrestrial	evergreen	0	0	0	0	0	0	0	0	0	0	0	0	0	0	0	0	0	0	0	0	0	0	0	0	0	0	0	0	0	0	0	0	0	0	0	0	0	0	0	0	0	0	0	0
C-II	Meliosma rhoifolia	Sabiaceae	angiosperm, tree	terrestrial	evergreen	0	0	0	0	0	0	0	0	0	0	0	0	1	1	0	0	1	0	0	0	0	0	0	0	0	0	0	0	1	0	0	0	0	0	0	1	0	1	1	0	1	1	1	1
F-VII	Meliosma rigida	Sabiaceae	angiosperm, tree	terrestrial	evergreen	0	0	0	0	0	0	0	1	1	1	0	0	0	1	0	0	1	1	0	0	0	0	0	0	0	0	0	0	0	0	0	0	0	0	0	1	0	0	1	0	1	1	1	0
E-I	Meliosma squamulata	Sabiaceae	angiosperm, tree	terrestrial	evergreen	0	0	0	0	0	0	0	0	0	0	0	0	0	1	0	0	1	1	1	0	0	0	0	0	0	0	0	0	0	0	0	0	0	0	0	1	0	0	1	0	1	1	1	0
C-I	Melissa axillaris	Lamiaceae	angiosperm, herb	terrestrial	herb	0	0	0	0	0	0	0	0	0	0	0	0	0	1	0	0	1	0	0	1	0	0	0	0	0	1	0	0	0	0	1	1	0	0	0	0	1	0	0	1	0	1	1	1
B-III	Melocanna baccifera	Poaceae	monocot, bamboo	terrestrial	evergreen	0	0	0	0	0	0	0	0	0	0	0	0	0	0	0	0	0	0	0	0	0	0	0	1	0	0	0	0	0	0	0	0	0	0	0	0	0	0	0	0	0	0	0	0
D-V	Melochia corchorifolia	Malvaceae	angiosperm, shrub	terrestrial	evergreen	0	0	0	0	0	0	0	1	0	0	0	1	0	1	0	0	1	1	0	1	0	0	0	0	0	1	1	1	0	1	0	0	1	1	0	1	0	1	1	1	1	1	0	1
H	Melodinus angustifolius	Apocynaceae	angiosperm, liana	terrestrial	evergreen	0	0	0	0	0	0	0	0	0	0	0	0	0	0	0	0	0	0	0	0	0	0	0	0	0	0	0	0	0	0	0	0	0	0	0	0	1	0	1	1	1	0	0	1
B-III	Melothria pendula	Cucurbitaceae	angiosperm, vine	terrestrial	herb	0	0	0	0	0	0	0	0	0	0	0	0	0	0	0	0	0	0	0	0	0	0	0	0	0	0	0	1	0	0	0	0	0	0	0	0	0	0	0	0	0	0	0	0
B-II	Memecylon lanceolatum	Melastomataceae	angiosperm, shrub	terrestrial	evergreen	0	0	0	0	0	0	0	0	0	0	0	0	0	0	0	0	0	0	0	0	0	0	0	0	0	0	0	0	1	0	0	0	0	0	0	0	0	1	0	0	1	0	0	0
D-V	Mentha arvensis	Lamiaceae	angiosperm, herb	terrestrial	herb	0	0	0	0	1	0	1	1	1	0	1	1	1	0	0	0	0	0	0	1	1	0	0	0	0	1	0	0	1	1	0	1	0	0	0	1	0	1	0	1	0	0	0	0
D-VII	Mercurialis leiocarpa	Euphorbiaceae	angiosperm, herb	terrestrial	herb	0	0	0	0	0	0	1	1	1	1	0	1	0	1	0	0	1	0	0	1	1	0	0	0	0	1	1	0	0	0	0	0	0	0	0	0	0	0	0	1	1	1	1	1
B-I	Merremia gemella	Convolvulaceae	angiosperm, vine	terrestrial	herb	0	0	0	0	0	0	0	0	0	0	0	0	0	0	0	0	0	0	0	0	0	0	0	0	0	1	1	0	1	1	0	1	0	1	0	1	0	1	1	1	1	0	1	0
D-V	Merremia hederacea	Convolvulaceae	angiosperm, vine	terrestrial	herb	0	0	0	0	0	0	0	1	0	0	0	0	0	0	0	0	1	1	1	1	0	0	0	0	0	1	1	0	0	1	0	0	0	1	0	0	0	1	0	1	0	0	0	0
C-I	Merremia hirta	Convolvulaceae	angiosperm, vine	terrestrial	herb	0	0	0	0	0	0	0	0	0	0	0	0	0	0	0	0	1	1	0	1	0	0	0	0	0	1	1	0	1	1	0	0	1	1	0	1	0	0	0	0	0	0	0	0
C-I	Merremia quinata	Convolvulaceae	angiosperm, vine	terrestrial	herb	0	0	0	0	0	0	0	0	0	0	0	0	0	0	0	0	0	0	0	1	0	0	0	0	0	0	1	0	0	0	0	0	0	1	0	0	0	1	0	1	0	0	0	0
C-I	Merremia vitifolia	Convolvulaceae	angiosperm, vine	terrestrial	herb	0	0	0	0	0	0	0	0	0	0	0	0	0	0	0	0	1	1	1	1	0	0	0	0	0	1	1	0	1	0	0	0	0	0	0	0	0	0	0	0	0	0	0	0
E-I	Mesona chinensis	Lamiaceae	angiosperm, herb	terrestrial	herb	0	0	0	0	0	0	0	0	0	0	0	0	0	1	0	0	1	1	0	0	0	0	0	0	0	0	0	0	0	0	0	0	0	0	0	0	0	1	0	1	1	1	0	0
D-VII	Microcarpaea minima	Scrophulariaceae	angiosperm, herb	emerging	herb	0	0	0	0	0	0	0	0	1	1	0	1	0	0	0	0	0	0	0	0	0	1	0	0	0	0	0	0	0	0	0	0	0	0	0	1	0	0	0	1	0	0	0	0
C-I	Microglossa pyrifolia	Asteraceae	angiosperm, herb	terrestrial	herb	0	0	0	0	0	0	0	0	0	0	0	0	0	0	0	0	1	0	0	1	0	0	0	0	0	1	0	0	0	0	0	0	1	1	0	1	1	1	1	1	1	1	1	1
C-I	Microstegium ciliatum	Poaceae	monocot, herb	terrestrial	herb	0	0	0	0	0	0	0	0	0	0	0	0	0	0	0	0	1	1	1	1	1	1	0	1	0	1	1	1	0	1	0	0	0	1	0	1	1	1	1	0	1	1	1	1
H	Microstegium fauriei	Poaceae	monocot, herb	terrestrial	herb	0	0	0	0	0	0	0	0	0	0	0	0	0	0	0	0	0	0	0	0	0	0	0	0	0	0	0	0	0	0	0	0	0	0	0	0	0	0	0	0	0	1	0	0
C-II	Microstegium geniculatum	Poaceae	monocot, herb	terrestrial	herb	0	0	0	0	0	0	0	0	0	0	0	0	0	0	0	0	1	0	0	0	0	0	0	0	0	0	0	0	0	1	0	0	0	0	0	0	1	1	0	0	0	1	1	1
H	Microstegium glaberrimum	Poaceae	monocot, herb	terrestrial	herb	0	0	0	0	0	0	0	0	0	0	0	0	0	0	0	0	0	0	0	0	0	0	0	0	0	0	0	0	0	0	0	0	0	0	0	1	0	1	0	0	1	1	1	0
D-VI	Microstegium nudum	Poaceae	monocot, herb	terrestrial	herb	0	0	0	0	0	0	0	1	1	0	0	0	1	1	0	0	1	0	0	1	1	0	0	0	0	0	0	0	1	1	0	0	0	1	0	0	0	1	0	0	0	1	1	0
D-V	Microstegium vimineum	Poaceae	monocot, herb	terrestrial	herb	0	0	0	0	0	0	1	1	1	0	0	1	0	1	0	0	1	0	0	1	1	0	0	1	0	0	0	0	1	0	0	0	0	0	0	1	0	1	0	0	0	1	1	1
H	Microtatorchis compacta	Orchidaceae	monocot, herb	epiphyte	herb	0	0	0	0	0	0	0	0	0	0	0	0	0	0	0	0	0	0	0	0	0	0	0	0	0	0	0	0	0	0	0	0	0	0	0	0	0	0	0	0	0	1	0	0
G-I	Microtis unifolia	Orchidaceae	monocot, herb	terrestrial	herb	0	0	0	0	0	0	0	1	0	0	0	0	0	0	0	0	0	1	0	0	0	0	0	0	0	0	0	0	0	0	0	1	0	0	0	1	0	0	0	0	0	0	0	0
E-I	Microtropis fokienensis	Celastraceae	angiosperm, shrub	terrestrial	evergreen	0	0	0	0	0	0	0	0	0	0	0	0	0	1	0	0	1	0	0	0	0	0	0	0	0	0	0	0	0	0	0	0	0	0	0	1	1	0	1	1	1	1	1	1
G-I	Microtropis japonica	Celastraceae	angiosperm, tree	terrestrial	evergreen	0	0	0	0	0	0	0	1	0	0	0	0	0	0	0	0	0	1	0	0	0	0	0	0	0	0	0	0	0	0	0	0	0	0	0	0	0	0	0	0	1	1	0	0
B-I	Mikania cordata	Asteraceae	angiosperm, vine	terrestrial	herb	0	0	0	0	0	0	0	0	0	0	0	0	0	0	0	0	0	0	1	0	0	0	0	0	0	1	0	1	0	0	1	0	1	1	0	1	1	1	1	1	1	1	1	0
F-VI	Milium effusum	Poaceae	monocot, herb	terrestrial	herb	0	0	0	0	0	0	1	1	0	0	0	1	0	1	0	0	1	0	0	1	1	0	0	0	0	0	0	0	0	0	0	0	0	0	0	0	0	0	0	0	0	0	0	0
C-III	Millettia pachycarpa	Fabaceae	angiosperm, liana	terrestrial	herb	0	0	0	0	0	0	0	0	0	0	0	0	0	1	0	0	1	1	0	1	0	0	1	0	0	1	1	0	0	0	0	0	0	0	0	1	1	0	0	1	0	1	1	0
C-III	Millettia pulchra	Fabaceae	angiosperm, liana	terrestrial	herb	0	0	0	0	0	0	0	0	0	0	0	0	0	1	0	0	1	1	0	1	0	0	0	1	0	1	0	0	0	0	0	0	0	0	0	0	0	0	0	0	1	0	0	0
B-II	Mimosa diplotricha	Fabaceae	angiosperm, liana	terrestrial	evergreen	0	0	0	0	0	0	0	0	0	0	0	0	0	0	0	0	0	0	0	0	0	0	0	0	0	0	0	0	0	1	0	0	0	1	0	0	0	1	1	1	1	0	0	0
B-I	Mimosa pigra	Fabaceae	angiosperm, other	terrestrial	0	0	0	0	0	0	0	0	0	0	0	0	0	0	0	0	0	0	0	0	0	0	0	0	0	0	0	1	0	0	1	1	0	0	1	0	0	0	0	0	0	1	0	0	0
D-V	Mimosa pudica	Fabaceae	angiosperm, herb	terrestrial	herb	0	0	0	0	0	0	0	1	0	0	0	0	0	1	0	0	1	0	0	1	1	1	1	1	0	1	1	0	1	1	0	0	1	1	0	1	0	1	0	1	1	0	0	0
F-V	Mimulus tenellus	Scrophulariaceae	angiosperm, herb	terrestrial	herb	0	0	0	0	0	0	0	0	0	0	0	1	1	1	1	0	1	0	0	1	1	0	0	0	0	0	0	0	0	0	0	0	0	0	0	0	0	0	0	0	0	0	0	0
D-V	Miscanthus floridulus	Poaceae	monocot, herb	terrestrial	herb	0	0	0	0	1	1	1	1	0	0	0	0	0	1	0	0	1	1	1	0	0	0	0	0	0	0	1	0	1	1	0	0	1	1	0	1	0	1	1	1	1	1	1	0
D-I	Miscanthus sinensis	Poaceae	monocot, herb	terrestrial	herb	0	0	0	1	1	0	1	1	1	1	1	1	0	1	0	0	1	0	1	1	0	0	0	0	0	1	0	1	1	0	0	0	0	0	0	1	0	1	1	1	1	1	1	1
G-I	Mitchella undulata	Rubiaceae	angiosperm, herb	terrestrial	herb	0	0	0	0	1	0	1	1	1	0	0	1	0	0	0	0	0	0	0	0	0	0	0	0	0	0	0	0	0	0	0	0	0	0	0	0	0	0	0	0	0	1	0	0
H	Mitella formosana	Saxifragaceae	angiosperm, herb	terrestrial	herb	0	0	0	0	0	0	0	0	0	0	0	0	0	0	0	0	0	0	0	0	0	0	0	0	0	0	0	0	0	0	0	0	0	0	0	1	0	0	0	0	0	1	1	0
B-I	Mitrasacme indica	Loganiaceae	angiosperm, herb	terrestrial	herb	0	0	0	0	0	0	0	0	0	0	0	0	1	0	0	0	0	0	0	0	0	0	0	0	0	0	0	1	0	0	0	0	0	0	0	1	0	0	0	0	0	0	0	0
D-V	Mitrasacme pygmaea	Loganiaceae	angiosperm, herb	terrestrial	herb	0	0	0	0	0	0	0	1	1	1	0	1	1	1	0	0	1	1	0	0	0	0	0	0	0	1	1	0	0	0	0	0	0	1	0	1	0	1	0	1	1	0	0	0
H	Mitrastemon kanehirai	Rafflesiaceae	angiosperm, herb	parasite	herb	0	0	0	0	0	0	0	0	0	0	0	0	0	0	0	0	0	0	0	0	0	0	0	0	0	0	0	0	0	0	0	0	0	0	0	0	0	0	0	0	0	0	0	0
H	Mitrastemon kawasasakii	Rafflesiaceae	angiosperm, herb	parasite	herb	0	0	0	0	0	0	0	0	0	0	0	0	0	0	0	0	0	0	0	0	0	0	0	0	0	0	0	0	0	0	0	0	0	0	0	0	0	0	0	1	0	1	0	0
C-I	Mnesithea laevis	Poaceae	monocot, herb	terrestrial	herb	0	0	0	0	0	0	0	0	0	0	0	0	0	0	0	0	1	0	0	0	1	1	0	0	0	1	1	1	1	0	0	0	0	0	0	1	0	0	1	1	1	0	1	0
E-II	Moehringia trinervia	Caryophyllaceae	angiosperm, herb	terrestrial	herb	0	0	0	0	0	0	0	0	0	0	0	0	0	0	0	0	1	0	0	0	0	0	0	0	0	0	0	0	0	0	0	0	0	0	0	0	0	0	0	0	0	1	0	0
C-I	Molineria capitulata	Hypoxidaceae	monocot, herb	terrestrial	herb	0	0	0	0	0	0	0	0	0	0	0	0	0	0	0	0	1	0	1	1	0	0	0	0	1	1	1	1	0	1	1	0	1	1	0	1	1	1	1	0	1	1	0	0
F-VI	Mollugo stricta	Molluginaceae	angiosperm, herb	terrestrial	herb	0	0	0	0	0	0	1	1	1	0	0	0	1	1	0	0	1	1	1	1	0	0	0	0	0	0	0	0	0	0	0	0	0	0	0	1	0	1	0	0	0	0	0	0
G-I	Mollugo verticillata	Molluginaceae	angiosperm, herb	terrestrial	herb	0	0	0	0	0	0	0	1	1	0	0	1	0	0	0	0	0	1	0	0	0	0	0	0	0	0	0	0	0	0	0	0	0	0	0	0	0	0	0	1	0	0	0	0
D-V	Momordica charantia	Cucurbitaceae	angiosperm, vine	terrestrial	herb	0	0	0	0	0	0	0	1	0	0	0	1	0	1	0	0	1	1	0	1	1	1	0	0	0	1	1	1	1	0	1	1	0	1	0	1	0	1	1	1	1	1	1	0
C-I	Momordica cochinchinensis	Cucurbitaceae	angiosperm, vine	terrestrial	herb	0	0	0	0	0	0	0	0	0	0	0	0	1	1	0	0	1	1	0	1	0	0	0	0	0	1	1	1	1	1	0	0	1	1	0	1	0	0	0	1	1	1	0	1
F-V	Moneses uniflora	Ericaceae	angiosperm, herb	terrestrial	herb	0	0	0	0	0	0	0	0	0	0	1	1	0	1	1	0	0	0	0	1	1	0	0	0	0	0	0	0	0	0	0	0	0	0	0	0	0	0	0	0	0	0	0	0
[truncated: 1,277 more rows]
[truncated: 12 more columns]
